# Supplementary material for: Synthesis of covalently linked knotted cage frameworks
Source: Nat Synth. 2025 Jun 25;4(10):1270–7. doi: 10.1038/s44160-025-00822-7 (PMC12513843; doi:10.1038/s44160-025-00822-7)
Supplement: Supplementary file 2 — Crystallographic data for 3; (CCDC reference 2415403). [file 44160_2025_822_MOESM2_ESM.cif]

 
data_ycy54_sq

# start Validation Reply Form
_vrf_THETM01_ycy54_sq
;
PROBLEM: The value of sine(theta_max)/wavelength is less than 0.550
RESPONSE: Despite the use of a synchrotron radiation and 
rapid sample handling, few reflections at greater than 1.25 A resolution 
were observed and the data was trimmed accordingly.
;
_vrf_PLAT201_ycy54_sq
;
PROBLEM: Isotropic non-H Atoms in Main Residue(s) .......        144 Report
RESPONSE: The flexible outer ligands displayed high thermal parameters and 
were refined isotropically due to the limited resolution of the data.
;
_vrf_PLAT410_ycy54_sq
;
PROBLEM: Short Intra H...H Contact  H14B     ..H32D     .       1.72 Ang.  
RESPONSE: Short intramolecular contacts involving protons from a flexible 
alkyl chain and nearby phenyl ring protons. They may be genuine features 
of the structure or due the large amount of thermal motion (or dynamic 
disorder) in these sections of the structure resulting in hydrogen positions 
not being very precisely determined.
;
_vrf_PLAT029_ycy54_sq
;
PROBLEM: _diffrn_measured_fraction_theta_full value Low .      0.953 Why?  
RESPONSE: The crystals were very weakly diffracting and suffered radiation 
damage resulting in slightly lower than ideal completeness.
;
_vrf_PLAT084_ycy54_sq
;
PROBLEM: High wR2 Value (i.e. > 0.25) ...................       0.38 Report
RESPONSE: The quality of the integration was lower than ideal due to the 
poor diffraction properties of the crystals. As a consequence the values 
of the  R1, wR and wR2 factors are larger than typical small molecule 
structures. 
;
_vrf_PLAT088_ycy54_sq
;
PROBLEM: Poor Data / Parameter Ratio ....................       6.76 Note  
RESPONSE: The poor data to parameter ratio arises from the limited resolution 
of the data.
;
_vrf_PLAT341_ycy54_sq
;
PROBLEM: Low Bond Precision on  C-C Bonds ...............    0.03047 Ang.  
RESPONSE: The low bond precision arises from the limited resolution of the
data and significant amount of thermal motion present within the structure, 
especially around the flexible outer ligands.
;
# end Validation Reply Form
 
_audit_creation_method            'SHELXL-2019/3'
_shelx_SHELXL_version_number      '2019/3'
_chemical_name_systematic         ?
_chemical_name_common             ?
_chemical_melting_point           ?
_chemical_formula_moiety          
;
'C180 H162 Cl3 N18 O18 Zn4, 5(C F3 O3 S), 0.875(C2 N)'
;
_chemical_formula_sum
 'C186.75 H164.62 Cl3 F15 N18.88 O33 S5 Zn4' 
_chemical_formula_weight          4014.37

loop_
 _atom_type_symbol
 _atom_type_description
 _atom_type_scat_dispersion_real
 _atom_type_scat_dispersion_imag
 _atom_type_scat_source
 'C'  'C'   0.0032   0.0016
 'International Tables Vol C Tables 4.2.6.8 and 6.1.1.4'
 'H'  'H'   0.0000   0.0000
 'International Tables Vol C Tables 4.2.6.8 and 6.1.1.4'
 'N'  'N'   0.0061   0.0032
 'International Tables Vol C Tables 4.2.6.8 and 6.1.1.4'
 'O'  'O'   0.0106   0.0058
 'International Tables Vol C Tables 4.2.6.8 and 6.1.1.4'
 'F'  'F'   0.0168   0.0099
 'International Tables Vol C Tables 4.2.6.8 and 6.1.1.4'
 'S'  'S'   0.1203   0.1179
 'International Tables Vol C Tables 4.2.6.8 and 6.1.1.4'
 'Cl'  'Cl'   0.1435   0.1514
 'International Tables Vol C Tables 4.2.6.8 and 6.1.1.4'
 'Zn'  'Zn'   0.3032   1.3627
 'International Tables Vol C Tables 4.2.6.8 and 6.1.1.4'
 
_space_group_crystal_system       triclinic
_space_group_IT_number            2
_space_group_name_H-M_alt         'P -1'
_space_group_name_Hall            '-P 1'
 
_shelx_space_group_comment
;
The symmetry employed for this shelxl refinement is uniquely defined
by the following loop, which should always be used as a source of
symmetry information in preference to the above space-group names.
They are only intended as comments.
;
 
loop_
 _space_group_symop_operation_xyz
 'x, y, z'
 '-x, -y, -z'
 
_cell_length_a                    22.5654(3)
_cell_length_b                    30.5603(6)
_cell_length_c                    37.5780(6)
_cell_angle_alpha                 107.488(2)
_cell_angle_beta                  92.9670(10)
_cell_angle_gamma                 92.877(2)
_cell_volume                      24624.2(8)
_cell_formula_units_Z             4
_cell_measurement_temperature     100(2)
_cell_measurement_reflns_used     6130
_cell_measurement_theta_max       19.532617812341883
_cell_measurement_theta_min       1.0239808684230087
 
_exptl_crystal_description        block
_exptl_crystal_colour             yellow
_exptl_crystal_density_meas       ?
_exptl_crystal_density_method     ?
_exptl_crystal_density_diffrn     1.083          
_exptl_crystal_F_000              8269
_exptl_transmission_factor_min    ?
_exptl_transmission_factor_max    ?
_exptl_crystal_size_max           0.035
_exptl_crystal_size_mid           0.030
_exptl_crystal_size_min           0.020
_exptl_absorpt_coefficient_mu     0.485
_shelx_estimated_absorpt_T_min    0.983
_shelx_estimated_absorpt_T_max    0.990
_exptl_absorpt_correction_T_min   0.9323095873654196
_exptl_absorpt_correction_T_max   1.0
_exptl_absorpt_correction_type    empirical
_exptl_absorpt_process_details    
;
DIALS 3.21.1.1-g807743295-release
Scaling & analysis of unmerged intensities, absorption correction using spherical harmonics
;
_exptl_absorpt_special_details    ?
_diffrn_ambient_temperature       100(2)
_diffrn_radiation_wavelength      0.6889
_diffrn_radiation_type           Synchrotron
_diffrn_detector                  'Photon counting pixel array'
_diffrn_detector_type             'Dectris PILATUS 2M'
_diffrn_source                    Synchrotron
_diffrn_measurement_device        'Fixed \c 3-circle diffractometer'
_diffrn_measurement_device_type   'Fluid Film Devices'
_diffrn_measurement_method        'shutterless scans'
_diffrn_measurement_specimen_support 'MiTeGen MicroMount'
_diffrn_radiation_monochromator   'Silicon 111'
_diffrn_source_details            'Allan et al. (2017)'
_diffrn_source_type               'Diamond Light Source Beamline I19-1'
_diffrn_reflns_number             44861
_diffrn_reflns_av_unetI/netI      0.1390
_diffrn_reflns_av_R_equivalents   0.0687
_diffrn_reflns_limit_h_min        -18
_diffrn_reflns_limit_h_max        18
_diffrn_reflns_limit_k_min        -24
_diffrn_reflns_limit_k_max        24
_diffrn_reflns_limit_l_min        -30
_diffrn_reflns_limit_l_max        30
_diffrn_reflns_theta_min          0.679
_diffrn_reflns_theta_max          15.994
_diffrn_reflns_theta_full         15.994
_diffrn_measured_fraction_theta_max   0.953
_diffrn_measured_fraction_theta_full  0.953
_diffrn_reflns_Laue_measured_fraction_max    0.953
_diffrn_reflns_Laue_measured_fraction_full   0.953
_diffrn_reflns_point_group_measured_fraction_max   0.953
_diffrn_reflns_point_group_measured_fraction_full  0.953
_reflns_number_total              25178
_reflns_number_gt                 10107
_reflns_threshold_expression      'I > 2\s(I)'
_reflns_Friedel_coverage          0.000
_reflns_Friedel_fraction_max      .
_reflns_Friedel_fraction_full     .
 
_reflns_special_details
;
 Reflections were merged by SHELXL according to the crystal
 class for the calculation of statistics and refinement.
 
 Structure factors included contributions from the .fab file.
 
 _reflns_Friedel_fraction is defined as the number of unique
 Friedel pairs measured divided by the number that would be
 possible theoretically, ignoring centric projections and
 systematic absences.
;
 
_computing_data_collection        'GDA - generic data acquisition software'
_computing_cell_refinement        'XIA2 3.21.1 (Winter, G., 2010)'
_computing_data_reduction         
;
DIALS 3.21.1.1-g807743295-release (Winter, G. et al., 2018)
dials.scale (Beilsten-Edmands, J. et al., 2020)
XIA2 3.21.1 (Winter, G., 2010)
;
_computing_structure_solution     'SHELXT 2018/2 (Sheldrick, 2018)'
_computing_structure_refinement 'SHELXL-2019/2 (Sheldrick, 2019)'
_computing_molecular_graphics     ?
_computing_publication_material   ?
_refine_special_details           ?
_refine_ls_structure_factor_coef  Fsqd
_refine_ls_matrix_type            full
_refine_ls_weighting_scheme       calc
_refine_ls_weighting_details
'w=1/[\s^2^(Fo^2^)+(0.2497P)^2^] where P=(Fo^2^+2Fc^2^)/3'
_atom_sites_solution_primary      ?
_atom_sites_solution_secondary    ?
_atom_sites_solution_hydrogens    geom
_refine_ls_hydrogen_treatment     constr
_refine_ls_extinction_method      none
_refine_ls_extinction_coef        .
_refine_ls_number_reflns          25178
_refine_ls_number_parameters      3724
_refine_ls_number_restraints      6933
_refine_ls_R_factor_all           0.1975
_refine_ls_R_factor_gt            0.1269
_refine_ls_wR_factor_ref          0.3785
_refine_ls_wR_factor_gt           0.3323
_refine_ls_goodness_of_fit_ref    0.951
_refine_ls_restrained_S_all       0.893
_refine_ls_shift/su_max           0.007
_refine_ls_shift/su_mean          0.000
 
loop_
 _atom_site_label
 _atom_site_type_symbol
 _atom_site_fract_x
 _atom_site_fract_y
 _atom_site_fract_z
 _atom_site_U_iso_or_equiv
 _atom_site_adp_type
 _atom_site_occupancy
 _atom_site_site_symmetry_order  
 _atom_site_calc_flag
 _atom_site_refinement_flags_posn
 _atom_site_refinement_flags_adp
 _atom_site_refinement_flags_occupancy
 _atom_site_disorder_assembly
 _atom_site_disorder_group
Zn1 Zn 0.38442(11) 0.46029(11) 0.53545(7) 0.1283(12) Uani 1 1 d . . . . .
Zn2 Zn 0.39201(12) 0.36331(12) 0.21712(8) 0.1399(12) Uani 1 1 d . . . . .
Zn3 Zn 0.41119(17) 0.10601(14) 0.35237(11) 0.1936(17) Uani 1 1 d . . . . .
Zn4 Zn -0.01774(13) 0.28033(13) 0.35621(11) 0.207(2) Uani 1 1 d . . . . .
Zn5 Zn 0.92116(14) 0.09426(11) 0.89166(10) 0.1679(15) Uani 1 1 d . . . . .
Zn6 Zn 0.88575(12) 0.32748(12) 0.71951(8) 0.1421(13) Uani 1 1 d . . . . .
Zn7 Zn 0.88984(10) 0.46726(10) 1.04247(7) 0.1152(10) Uani 1 1 d . . . . .
Zn8 Zn 0.48703(11) 0.26060(10) 0.88008(8) 0.1288(12) Uani 1 1 d . . . . .
Cl1 Cl 0.4429(3) 0.3992(2) 0.51025(17) 0.147(3) Uani 1 1 d . . . . .
Cl2 Cl 0.4486(3) 0.3706(3) 0.27115(19) 0.200(4) Uani 1 1 d . . . . .
Cl3 Cl 0.4511(4) 0.1611(4) 0.3320(3) 0.279(6) Uani 1 1 d . . . . .
Cl5 Cl 0.9639(4) 0.1432(3) 0.8621(3) 0.233(4) Uani 1 1 d . . . . .
Cl6 Cl 0.9470(4) 0.3448(3) 0.7719(2) 0.203(4) Uani 1 1 d . . . . .
Cl7 Cl 0.9500(2) 0.4056(2) 1.02236(17) 0.136(2) Uani 1 1 d . . . . .
N1A N 0.3349(7) 0.3712(7) 0.1696(4) 0.134(6) Uani 1 1 d D U . . .
N2A N 0.3114(7) 0.3875(6) 0.2400(4) 0.112(6) Uani 1 1 d D U . . .
N3A N 0.3669(7) 0.4792(6) 0.4867(4) 0.109(5) Uani 1 1 d D U . . .
N4A N 0.4479(7) 0.5154(6) 0.5430(5) 0.120(6) Uani 1 1 d D U . . .
N5A N 0.0348(7) 0.3452(6) 0.3847(5) 0.134(6) Uani 1 1 d D U . . .
N6A N -0.0652(9) 0.3126(7) 0.4072(6) 0.197(8) Uani 1 1 d D U . . .
C34F C 0.3517(8) 0.3594(6) 0.1309(4) 0.137(7) Uani 1 1 d D U . . .
C33F C 0.3298(8) 0.3191(6) 0.1043(5) 0.194(7) Uani 1 1 d D U . . .
C38F C 0.3480(11) 0.3076(7) 0.0679(5) 0.195(10) Uani 1 1 d D U . . .
H38F H 0.334790 0.279087 0.049945 0.235 Uiso 1 1 calc R U . . .
C37F C 0.3857(11) 0.3389(8) 0.0588(5) 0.183(10) Uani 1 1 d D U . . .
H37F H 0.397720 0.332177 0.033987 0.220 Uiso 1 1 calc R U . . .
C36F C 0.4064(9) 0.3797(7) 0.0848(5) 0.175(9) Uani 1 1 d D U . . .
H36F H 0.432338 0.400692 0.077898 0.210 Uiso 1 1 calc R U . . .
C35F C 0.3893(8) 0.3901(6) 0.1213(5) 0.147(8) Uani 1 1 d D U . . .
H35F H 0.403482 0.418248 0.139423 0.176 Uiso 1 1 calc R U . . .
C7A C 0.2801(9) 0.3781(8) 0.1764(5) 0.126(7) Uani 1 1 d D U . . .
H7A H 0.250313 0.376262 0.157066 0.151 Uiso 1 1 calc R U . . .
C8A C 0.2665(10) 0.3893(8) 0.2164(5) 0.115(7) Uani 1 1 d D U . . .
C9A C 0.2098(8) 0.3966(7) 0.2272(5) 0.119(7) Uani 1 1 d D U . . .
H9A H 0.177706 0.393940 0.209143 0.143 Uiso 1 1 calc R U . . .
C10A C 0.2000(9) 0.4077(7) 0.2646(5) 0.115(7) Uani 1 1 d D U . . .
H10A H 0.161374 0.414961 0.272497 0.138 Uiso 1 1 calc R U . . .
C11A C 0.2453(8) 0.4085(7) 0.2906(5) 0.109(6) Uani 1 1 d D U . . .
C12A C 0.3011(8) 0.3975(7) 0.2779(5) 0.108(6) Uani 1 1 d D U . . .
H12A H 0.332843 0.396853 0.295319 0.130 Uiso 1 1 calc R U . . .
C34D C 0.4839(7) 0.5333(6) 0.5773(4) 0.124(6) Uani 1 1 d D U . . .
C33D C 0.4800(7) 0.5100(5) 0.6032(5) 0.128(6) Uani 1 1 d D U . . .
C38D C 0.5155(9) 0.5254(7) 0.6367(5) 0.152(7) Uani 1 1 d D U . . .
H38D H 0.513566 0.509902 0.655168 0.182 Uiso 1 1 calc R U . . .
C37D C 0.5535(9) 0.5640(7) 0.6421(5) 0.158(8) Uani 1 1 d D U . . .
H37D H 0.578568 0.574431 0.664500 0.189 Uiso 1 1 calc R U . . .
C36D C 0.5571(8) 0.5880(6) 0.6168(6) 0.153(8) Uani 1 1 d D U . . .
H36D H 0.582807 0.615065 0.621904 0.184 Uiso 1 1 calc R U . . .
C35D C 0.5217(8) 0.5717(6) 0.5831(5) 0.141(7) Uani 1 1 d D U . . .
H35D H 0.523920 0.587073 0.564637 0.169 Uiso 1 1 calc R U . . .
C19A C 0.4491(9) 0.5333(7) 0.5168(5) 0.108(6) Uani 1 1 d D U . . .
H19A H 0.477113 0.558094 0.517999 0.129 Uiso 1 1 calc R U . . .
C20A C 0.4046(9) 0.5143(8) 0.4833(6) 0.107(7) Uani 1 1 d D U . . .
C21A C 0.4040(8) 0.5265(7) 0.4538(6) 0.111(6) Uani 1 1 d D U . . .
H21A H 0.433218 0.549369 0.452432 0.133 Uiso 1 1 calc R U . . .
C22A C 0.3621(8) 0.5080(7) 0.4228(5) 0.115(6) Uani 1 1 d D U . . .
H22A H 0.362495 0.517400 0.400876 0.138 Uiso 1 1 calc R U . . .
C23A C 0.3206(8) 0.4751(7) 0.4267(5) 0.100(6) Uani 1 1 d D U . . .
C24A C 0.3270(8) 0.4617(7) 0.4582(5) 0.104(6) Uani 1 1 d D U . . .
H24A H 0.300090 0.437569 0.459788 0.124 Uiso 1 1 calc R U . . .
C28D C -0.1153(7) 0.2939(6) 0.4209(6) 0.204(8) Uani 1 1 d D U . . .
C27D C -0.1084(6) 0.2605(6) 0.4379(5) 0.218(9) Uani 1 1 d D U . . .
C32D C -0.1581(7) 0.2406(8) 0.4497(7) 0.238(10) Uani 1 1 d D U . . .
H32D H -0.154131 0.217962 0.462159 0.285 Uiso 1 1 calc R U . . .
C31D C -0.2131(7) 0.2551(9) 0.4424(8) 0.233(10) Uani 1 1 d D U . . .
H31D H -0.246997 0.243228 0.451299 0.280 Uiso 1 1 calc R U . . .
C30D C -0.2207(8) 0.2859(8) 0.4229(7) 0.222(10) Uani 1 1 d D U . . .
H30D H -0.259622 0.292859 0.416400 0.267 Uiso 1 1 calc R U . . .
C29D C -0.1709(9) 0.3070(7) 0.4126(6) 0.232(10) Uani 1 1 d D U . . .
H29D H -0.175035 0.329752 0.400323 0.278 Uiso 1 1 calc R U . . .
C31A C -0.0426(9) 0.3533(8) 0.4255(7) 0.160(8) Uani 1 1 d D U . . .
H31A H -0.062769 0.372097 0.445451 0.192 Uiso 1 1 calc R U . . .
C32A C 0.0144(9) 0.3709(7) 0.4154(6) 0.125(7) Uani 1 1 d D U . . .
C33A C 0.0403(8) 0.4134(7) 0.4372(5) 0.121(7) Uani 1 1 d D U . . .
H33A H 0.022766 0.432137 0.458391 0.145 Uiso 1 1 calc R U . . .
C34A C 0.0940(8) 0.4262(7) 0.4253(5) 0.115(7) Uani 1 1 d D U . . .
H34A H 0.115908 0.453443 0.440309 0.138 Uiso 1 1 calc R U . . .
C35A C 0.1160(8) 0.4014(7) 0.3935(5) 0.112(7) Uani 1 1 d D U . . .
C36A C 0.0866(8) 0.3597(7) 0.3739(6) 0.126(8) Uani 1 1 d D U . . .
H36A H 0.103214 0.340722 0.352384 0.151 Uiso 1 1 calc R U . . .
C37A C 0.2399(8) 0.4193(7) 0.3325(5) 0.108(6) Uani 1 1 d D U . . .
C38A C 0.2827(8) 0.4424(7) 0.3593(5) 0.108(7) Uani 1 1 d D U . . .
H38A H 0.319656 0.451918 0.351997 0.129 Uiso 1 1 calc R U . . .
C39A C 0.2739(8) 0.4520(7) 0.3964(5) 0.101(6) Uani 1 1 d D U . . .
C40A C 0.2181(7) 0.4386(7) 0.4064(5) 0.100(6) Uani 1 1 d D U . . .
H40A H 0.211038 0.445046 0.432147 0.120 Uiso 1 1 calc R U . . .
C41A C 0.1733(8) 0.4164(6) 0.3796(5) 0.099(6) Uani 1 1 d D U . . .
C42A C 0.1840(8) 0.4060(7) 0.3427(5) 0.105(6) Uani 1 1 d D U . . .
H42A H 0.154009 0.389935 0.324025 0.126 Uiso 1 1 calc R U . . .
N1B N 0.4827(11) 0.0996(10) 0.3877(7) 0.265(12) Uani 1 1 d D U . . .
N2B N 0.3906(10) 0.1497(7) 0.4054(6) 0.189(9) Uani 1 1 d D U . . .
N3B N 0.0386(9) 0.2384(7) 0.3792(6) 0.175(7) Uani 1 1 d D U . . .
N4B N -0.0670(9) 0.2110(8) 0.3379(6) 0.197(8) Uani 1 1 d D U . . .
N5B N 0.3038(7) 0.4201(6) 0.5316(4) 0.117(6) Uani 1 1 d D U . . .
N6B N 0.3258(7) 0.5059(5) 0.5747(4) 0.119(6) Uani 1 1 d D U . . .
C28F C 0.5299(11) 0.0688(9) 0.3725(6) 0.278(11) Uani 1 1 d D U . . .
C29F C 0.5799(12) 0.0635(9) 0.3933(6) 0.317(13) Uani 1 1 d D U . . .
H29F H 0.582848 0.076528 0.419780 0.381 Uiso 1 1 calc R U . . .
C30F C 0.6260(11) 0.0389(11) 0.3755(9) 0.336(14) Uani 1 1 d D U . . .
H30F H 0.661052 0.036033 0.389538 0.403 Uiso 1 1 calc R U . . .
C31F C 0.6203(12) 0.0187(12) 0.3373(9) 0.332(14) Uani 1 1 d D U . . .
H31F H 0.650118 -0.000320 0.325469 0.398 Uiso 1 1 calc R U . . .
C32F C 0.5720(14) 0.0256(11) 0.3159(6) 0.304(13) Uani 1 1 d D U . . .
H32F H 0.570308 0.014016 0.289364 0.365 Uiso 1 1 calc R U . . .
C27F C 0.5258(9) 0.0498(8) 0.3340(6) 0.276(11) Uani 1 1 d D U . . .
C7B C 0.4842(12) 0.1240(11) 0.4221(8) 0.231(12) Uani 1 1 d D U . . .
H7B H 0.516418 0.124295 0.439526 0.278 Uiso 1 1 calc R U . . .
C8B C 0.4312(13) 0.1524(12) 0.4331(8) 0.224(11) Uani 1 1 d D U . . .
C9B C 0.4268(12) 0.1785(11) 0.4691(7) 0.231(12) Uani 1 1 d D U . . .
H9B H 0.457905 0.180412 0.487665 0.277 Uiso 1 1 calc R U . . .
C10B C 0.3757(12) 0.2026(11) 0.4783(7) 0.226(12) Uani 1 1 d D U . . .
H10B H 0.370331 0.219357 0.503566 0.272 Uiso 1 1 calc R U . . .
C11B C 0.3331(10) 0.2015(9) 0.4502(7) 0.177(9) Uani 1 1 d D U . . .
C12B C 0.3400(11) 0.1741(8) 0.4132(6) 0.181(9) Uani 1 1 d D U . . .
H12B H 0.310433 0.172474 0.393808 0.217 Uiso 1 1 calc R U . . .
C22F C -0.1243(8) 0.1989(9) 0.3177(6) 0.224(9) Uani 1 1 d D U . . .
C23F C -0.1753(11) 0.1989(8) 0.3366(5) 0.263(11) Uani 1 1 d D U . . .
H23F H -0.173077 0.206610 0.363112 0.316 Uiso 1 1 calc R U . . .
C24F C -0.2298(9) 0.1873(10) 0.3160(8) 0.267(11) Uani 1 1 d D U . . .
H24F H -0.264893 0.184126 0.328153 0.321 Uiso 1 1 calc R U . . .
C25F C -0.2331(9) 0.1803(11) 0.2780(8) 0.254(11) Uani 1 1 d D U . . .
H25F H -0.270805 0.178275 0.264957 0.305 Uiso 1 1 calc R U . . .
C26F C -0.1821(11) 0.1763(10) 0.2587(5) 0.245(11) Uani 1 1 d D U . . .
H26F H -0.184338 0.168197 0.232143 0.294 Uiso 1 1 calc R U . . .
C21F C -0.1275(9) 0.1846(7) 0.2793(6) 0.230(9) Uani 1 1 d D U . . .
C19B C -0.0404(11) 0.1825(9) 0.3504(8) 0.203(10) Uani 1 1 d D U . . .
H19B H -0.060439 0.153356 0.347128 0.244 Uiso 1 1 calc R U . . .
C20B C 0.0212(12) 0.1918(10) 0.3700(9) 0.187(9) Uani 1 1 d D U . . .
C21B C 0.0526(11) 0.1628(8) 0.3784(8) 0.185(9) Uani 1 1 d D U . . .
H21B H 0.038266 0.131337 0.369618 0.221 Uiso 1 1 calc R U . . .
C22B C 0.1073(11) 0.1739(8) 0.4000(7) 0.183(8) Uani 1 1 d D U . . .
H22B H 0.130652 0.151574 0.405823 0.220 Uiso 1 1 calc R U . . .
C23B C 0.1238(10) 0.2205(8) 0.4118(7) 0.159(8) Uani 1 1 d D U . . .
C24B C 0.0875(11) 0.2496(8) 0.4015(7) 0.168(8) Uani 1 1 d D U . . .
H24B H 0.098828 0.281493 0.411565 0.202 Uiso 1 1 calc R U . . .
C22E C 0.3440(7) 0.5504(5) 0.5996(4) 0.111(6) Uani 1 1 d D U . . .
C21E C 0.3492(7) 0.5879(6) 0.5870(4) 0.130(7) Uani 1 1 d D U . . .
C26E C 0.3735(9) 0.6302(5) 0.6096(5) 0.138(7) Uani 1 1 d D U . . .
H26E H 0.378446 0.655631 0.600121 0.166 Uiso 1 1 calc R U . . .
C25E C 0.3904(9) 0.6342(6) 0.6465(5) 0.144(8) Uani 1 1 d D U . . .
H25E H 0.405254 0.663250 0.662998 0.172 Uiso 1 1 calc R U . . .
C24E C 0.3860(7) 0.5971(7) 0.6595(4) 0.131(7) Uani 1 1 d D U . . .
H24E H 0.399401 0.600274 0.684559 0.157 Uiso 1 1 calc R U . . .
C23E C 0.3622(7) 0.5547(6) 0.6363(5) 0.133(7) Uani 1 1 d D U . . .
H23E H 0.358459 0.529038 0.645533 0.159 Uiso 1 1 calc R U . . .
C31B C 0.2745(9) 0.4857(7) 0.5750(6) 0.130(7) Uani 1 1 d D U . . .
H31B H 0.246461 0.501192 0.591442 0.156 Uiso 1 1 calc R U . . .
C32B C 0.2591(9) 0.4392(7) 0.5501(6) 0.133(7) Uani 1 1 d D U . . .
C33B C 0.2028(9) 0.4177(8) 0.5472(7) 0.167(10) Uani 1 1 d D U . . .
H33B H 0.171170 0.433074 0.560210 0.201 Uiso 1 1 calc R U . . .
C34B C 0.1952(9) 0.3730(7) 0.5245(7) 0.172(9) Uani 1 1 d D U . . .
H34B H 0.156932 0.357249 0.520919 0.206 Uiso 1 1 calc R U . . .
C35B C 0.2411(10) 0.3511(7) 0.5073(6) 0.141(8) Uani 1 1 d D U . . .
C36B C 0.2941(9) 0.3766(7) 0.5101(6) 0.129(8) Uani 1 1 d D U . . .
H36B H 0.325383 0.362385 0.495882 0.155 Uiso 1 1 calc R U . . .
C37B C 0.2775(10) 0.2282(8) 0.4543(7) 0.159(8) Uani 1 1 d D U . . .
C38B C 0.2259(9) 0.2119(8) 0.4338(6) 0.154(8) Uani 1 1 d D U . . .
H38B H 0.222407 0.181427 0.417154 0.185 Uiso 1 1 calc R U . . .
C39B C 0.1792(9) 0.2384(8) 0.4364(6) 0.150(7) Uani 1 1 d D U . . .
C40B C 0.1843(9) 0.2840(7) 0.4619(6) 0.154(8) Uani 1 1 d D U . . .
H40B H 0.150886 0.302156 0.465016 0.185 Uiso 1 1 calc R U . . .
C41B C 0.2370(10) 0.3014(7) 0.4818(6) 0.145(8) Uani 1 1 d D U . . .
C42B C 0.2828(10) 0.2734(7) 0.4788(6) 0.156(8) Uani 1 1 d D U . . .
H42B H 0.319091 0.284658 0.493462 0.187 Uiso 1 1 calc R U . . .
N1C N -0.0679(9) 0.3104(7) 0.3172(7) 0.196(9) Uani 1 1 d D U . . .
N2C N 0.0303(8) 0.2680(6) 0.3033(5) 0.145(7) Uani 1 1 d D U . . .
N3C N 0.3257(8) 0.1032(7) 0.3269(6) 0.154(7) Uani 1 1 d D U . . .
N4C N 0.3625(10) 0.0411(7) 0.3600(6) 0.188(9) Uani 1 1 d D U . . .
N5C N 0.3653(7) 0.2928(6) 0.2055(5) 0.138(6) Uani 1 1 d D U . . .
N6C N 0.4542(8) 0.3288(7) 0.1778(6) 0.150(7) Uani 1 1 d D U . . .
C28E C -0.1252(7) 0.3302(5) 0.3278(6) 0.198(9) Uani 1 1 d D U . . .
C29E C -0.1805(9) 0.3065(6) 0.3186(6) 0.230(10) Uani 1 1 d D U . . .
H29E H -0.183530 0.274023 0.308117 0.276 Uiso 1 1 calc R U . . .
C30E C -0.2318(8) 0.3305(8) 0.3248(8) 0.239(11) Uani 1 1 d D U . . .
H30E H -0.269808 0.314321 0.318860 0.287 Uiso 1 1 calc R U . . .
C31E C -0.2273(7) 0.3775(8) 0.3395(8) 0.221(10) Uani 1 1 d D U . . .
H31E H -0.262351 0.393829 0.342742 0.265 Uiso 1 1 calc R U . . .
C32E C -0.1724(8) 0.4015(6) 0.3496(8) 0.206(10) Uani 1 1 d D U . . .
H32E H -0.169440 0.433648 0.361850 0.247 Uiso 1 1 calc R U . . .
C27E C -0.1212(6) 0.3775(5) 0.3413(5) 0.191(9) Uani 1 1 d D U . . .
C7C C -0.0506(10) 0.3050(9) 0.2845(7) 0.183(10) Uani 1 1 d D U . . .
H7C H -0.072840 0.314524 0.266379 0.220 Uiso 1 1 calc R U . . .
C8C C 0.0071(11) 0.2826(10) 0.2762(8) 0.163(8) Uani 1 1 d D U . . .
C9C C 0.0303(10) 0.2779(9) 0.2428(7) 0.175(8) Uani 1 1 d D U . . .
H9C H 0.010271 0.288245 0.224247 0.210 Uiso 1 1 calc R U . . .
C10C C 0.0844(10) 0.2574(9) 0.2363(7) 0.163(8) Uani 1 1 d D U . . .
H10C H 0.102862 0.254547 0.213594 0.196 Uiso 1 1 calc R U . . .
C11C C 0.1100(9) 0.2417(8) 0.2633(6) 0.135(7) Uani 1 1 d D U . . .
C12C C 0.0834(9) 0.2451(7) 0.2965(6) 0.142(7) Uani 1 1 d D U . . .
H12C H 0.100583 0.232169 0.314354 0.170 Uiso 1 1 calc R U . . .
C22D C 0.3892(10) 0.0095(8) 0.3767(7) 0.223(10) Uani 1 1 d D U . . .
C21D C 0.3673(9) 0.0021(7) 0.4081(6) 0.276(11) Uani 1 1 d D U . . .
C26D C 0.3929(14) -0.0284(11) 0.4241(7) 0.275(13) Uani 1 1 d D U . . .
H26D H 0.380504 -0.030850 0.447223 0.330 Uiso 1 1 calc R U . . .
C25D C 0.4366(14) -0.0551(9) 0.4063(8) 0.272(13) Uani 1 1 d D U . . .
H25D H 0.450844 -0.078579 0.415639 0.327 Uiso 1 1 calc R U . . .
C24D C 0.4596(10) -0.0479(8) 0.3753(7) 0.243(12) Uani 1 1 d D U . . .
H24D H 0.491808 -0.064525 0.364187 0.292 Uiso 1 1 calc R U . . .
C23D C 0.4351(10) -0.0159(8) 0.3603(5) 0.235(11) Uani 1 1 d D U . . .
H23D H 0.450084 -0.011376 0.338365 0.282 Uiso 1 1 calc R U . . .
C19C C 0.3067(11) 0.0423(9) 0.3543(8) 0.183(9) Uani 1 1 d D U . . .
H19C H 0.280119 0.023614 0.363262 0.220 Uiso 1 1 calc R U . . .
C20C C 0.2823(12) 0.0732(9) 0.3332(7) 0.156(8) Uani 1 1 d D U . . .
C21C C 0.2274(10) 0.0745(8) 0.3244(7) 0.147(7) Uani 1 1 d D U . . .
H21C H 0.199272 0.055702 0.332208 0.176 Uiso 1 1 calc R U . . .
C22C C 0.2066(10) 0.1027(8) 0.3037(7) 0.146(7) Uani 1 1 d D U . . .
H22C H 0.165863 0.101327 0.295363 0.176 Uiso 1 1 calc R U . . .
C23C C 0.2487(10) 0.1326(8) 0.2960(6) 0.138(7) Uani 1 1 d D U . . .
C24C C 0.3061(10) 0.1314(8) 0.3092(7) 0.153(8) Uani 1 1 d D U . . .
H24C H 0.334593 0.153119 0.305244 0.184 Uiso 1 1 calc R U . . .
C34E C 0.4983(8) 0.3562(6) 0.1676(5) 0.152(7) Uani 1 1 d D U . . .
C33E C 0.4973(7) 0.4033(6) 0.1827(4) 0.169(8) Uani 1 1 d D U . . .
C38E C 0.5382(10) 0.4323(6) 0.1730(7) 0.192(9) Uani 1 1 d D U . . .
H38E H 0.538859 0.464678 0.184072 0.231 Uiso 1 1 calc R U . . .
C37E C 0.5782(11) 0.4131(8) 0.1470(8) 0.242(12) Uani 1 1 d D U . . .
H37E H 0.606054 0.432796 0.139872 0.291 Uiso 1 1 calc R U . . .
C36E C 0.5785(9) 0.3663(8) 0.1311(6) 0.225(12) Uani 1 1 d D U . . .
H36E H 0.605984 0.353822 0.112996 0.271 Uiso 1 1 calc R U . . .
C35E C 0.5386(8) 0.3375(6) 0.1416(5) 0.189(10) Uani 1 1 d D U . . .
H35E H 0.538762 0.305068 0.131146 0.227 Uiso 1 1 calc R U . . .
C31C C 0.4479(11) 0.2847(8) 0.1676(8) 0.167(9) Uani 1 1 d D U . . .
H31C H 0.473246 0.266321 0.150661 0.200 Uiso 1 1 calc R U . . .
C32C C 0.3991(9) 0.2635(8) 0.1836(7) 0.143(7) Uani 1 1 d D U . . .
C33C C 0.3945(10) 0.2163(7) 0.1771(7) 0.155(8) Uani 1 1 d D U . . .
H33C H 0.421310 0.197003 0.162166 0.187 Uiso 1 1 calc R U . . .
C34C C 0.3492(10) 0.1984(7) 0.1932(6) 0.160(8) Uani 1 1 d D U . . .
H34C H 0.344450 0.166182 0.189275 0.191 Uiso 1 1 calc R U . . .
C35C C 0.3114(9) 0.2268(7) 0.2147(6) 0.139(7) Uani 1 1 d D U . . .
C36C C 0.3197(9) 0.2734(7) 0.2187(6) 0.129(7) Uani 1 1 d D U . . .
H36C H 0.291258 0.292957 0.231546 0.154 Uiso 1 1 calc R U . . .
C37C C 0.1670(9) 0.2163(8) 0.2605(6) 0.127(7) Uani 1 1 d D U . . .
C38C C 0.1802(9) 0.1855(7) 0.2787(6) 0.122(7) Uani 1 1 d D U . . .
H38C H 0.152325 0.178204 0.294530 0.147 Uiso 1 1 calc R U . . .
C39C C 0.2319(9) 0.1649(7) 0.2749(6) 0.133(6) Uani 1 1 d D U . . .
C40C C 0.2745(8) 0.1795(7) 0.2534(6) 0.125(7) Uani 1 1 d D U . . .
H40C H 0.312481 0.167208 0.251703 0.150 Uiso 1 1 calc R U . . .
C41C C 0.2619(9) 0.2109(7) 0.2350(6) 0.132(7) Uani 1 1 d D U . . .
C42C C 0.2086(8) 0.2304(7) 0.2393(6) 0.131(7) Uani 1 1 d D U . . .
H42C H 0.199950 0.253486 0.227908 0.157 Uiso 1 1 calc R U . . .
O1D O 0.2836(11) 0.1718(8) 0.5337(7) 0.336(14) Uiso 1 1 d D U . . .
O2D O 0.1227(7) 0.2702(7) 0.5421(5) 0.254(10) Uiso 1 1 d D U . . .
O3D O 0.3078(9) 0.3295(6) 0.6017(5) 0.235(9) Uiso 1 1 d D U . . .
O4D O 0.3202(11) 0.0280(9) 0.4199(7) 0.369(13) Uiso 1 1 d D U . . .
O5D O -0.0530(6) 0.2480(7) 0.4461(6) 0.272(10) Uiso 1 1 d D U . . .
O6D O 0.4416(6) 0.4728(5) 0.5955(4) 0.152(6) Uiso 1 1 d D U . . .
C1D C 0.2571(11) 0.2123(7) 0.5460(6) 0.273(15) Uiso 1 1 d D U . . .
C2D C 0.1980(10) 0.2174(7) 0.5377(7) 0.254(14) Uiso 1 1 d D U . . .
H2D H 0.171951 0.192094 0.523447 0.304 Uiso 1 1 calc R U . . .
C3D C 0.1785(7) 0.2612(8) 0.5510(5) 0.232(13) Uiso 1 1 d D U . . .
C4D C 0.2149(10) 0.2984(7) 0.5725(6) 0.220(13) Uiso 1 1 d D U . . .
H4D H 0.200165 0.328100 0.581166 0.263 Uiso 1 1 calc R U . . .
C5D C 0.2734(9) 0.2914(7) 0.5811(5) 0.216(12) Uiso 1 1 d D U . . .
C6D C 0.2949(8) 0.2482(8) 0.5681(7) 0.212(12) Uiso 1 1 d D U . . .
H6D H 0.334830 0.243353 0.574361 0.254 Uiso 1 1 calc R U . . .
C7D C 0.2452(15) 0.1340(10) 0.5108(11) 0.41(2) Uiso 1 1 d D U . . .
H7DA H 0.222214 0.142759 0.491203 0.492 Uiso 1 1 calc R U . . .
H7DB H 0.217284 0.122622 0.526072 0.492 Uiso 1 1 calc R U . . .
C8D C 0.2883(16) 0.0979(12) 0.4938(13) 0.41(2) Uiso 1 1 d D U . . .
H8DA H 0.308051 0.087005 0.513373 0.490 Uiso 1 1 calc R U . . .
H8DB H 0.319145 0.110886 0.481308 0.490 Uiso 1 1 calc R U . . .
C9D C 0.2501(13) 0.0578(12) 0.4649(10) 0.406(16) Uiso 1 1 d D U . . .
H9DA H 0.216937 0.046642 0.476855 0.487 Uiso 1 1 calc R U . . .
H9DB H 0.233421 0.067865 0.443972 0.487 Uiso 1 1 calc R U . . .
C10D C 0.2920(15) 0.0206(10) 0.4510(9) 0.396(14) Uiso 1 1 d D U . . .
H10D H 0.322292 0.021289 0.471182 0.475 Uiso 1 1 calc R U . . .
H10E H 0.269725 -0.009918 0.443200 0.475 Uiso 1 1 calc R U . . .
C11D C 0.0854(9) 0.2308(7) 0.5196(10) 0.313(18) Uiso 1 1 d D U . . .
H11A H 0.070676 0.212395 0.535343 0.376 Uiso 1 1 calc R U . . .
H11B H 0.108133 0.211103 0.499852 0.376 Uiso 1 1 calc R U . . .
C12D C 0.0339(12) 0.2488(8) 0.5023(8) 0.324(15) Uiso 1 1 d D U . . .
H12D H 0.045422 0.253317 0.478481 0.389 Uiso 1 1 calc R U . . .
H12E H 0.025338 0.279181 0.519263 0.389 Uiso 1 1 calc R U . . .
C13D C -0.0222(8) 0.2169(10) 0.4946(7) 0.337(14) Uiso 1 1 d D U . . .
H13A H -0.012644 0.187862 0.499490 0.404 Uiso 1 1 calc R U . . .
H13B H -0.051857 0.231333 0.512204 0.404 Uiso 1 1 calc R U . . .
C14D C -0.0494(9) 0.2059(6) 0.4553(7) 0.329(14) Uiso 1 1 d D U . . .
H14A H -0.024524 0.184908 0.437727 0.395 Uiso 1 1 calc R U . . .
H14B H -0.089561 0.190408 0.453274 0.395 Uiso 1 1 calc R U . . .
C15D C 0.3686(10) 0.3261(8) 0.6119(9) 0.279(16) Uiso 1 1 d D U . . .
H15A H 0.389345 0.310452 0.589426 0.335 Uiso 1 1 calc R U . . .
H15B H 0.371848 0.308173 0.629764 0.335 Uiso 1 1 calc R U . . .
C16D C 0.3959(13) 0.3737(9) 0.6294(8) 0.246(14) Uiso 1 1 d D U . . .
H16A H 0.438189 0.371945 0.636878 0.295 Uiso 1 1 calc R U . . .
H16B H 0.375678 0.388195 0.652311 0.295 Uiso 1 1 calc R U . . .
C17D C 0.3924(12) 0.4044(8) 0.6038(8) 0.203(12) Uiso 1 1 d D U . . .
H17A H 0.401885 0.386841 0.578190 0.244 Uiso 1 1 calc R U . . .
H17B H 0.351602 0.414560 0.602436 0.244 Uiso 1 1 calc R U . . .
C18D C 0.4353(10) 0.4449(7) 0.6189(6) 0.166(10) Uiso 1 1 d D U . . .
H18A H 0.422454 0.463805 0.643173 0.199 Uiso 1 1 calc R U . . .
H18B H 0.474683 0.434023 0.623640 0.199 Uiso 1 1 calc R U . . .
O1E O 0.2655(7) 0.5897(5) 0.4224(4) 0.173(6) Uiso 1 1 d D U . . .
O2E O 0.1249(6) 0.4967(4) 0.3238(4) 0.140(5) Uiso 1 1 d D U . . .
O3E O 0.3136(6) 0.5373(5) 0.2948(4) 0.137(5) Uiso 1 1 d D U . . .
O4E O 0.3298(7) 0.5794(6) 0.5505(4) 0.170(6) Uiso 1 1 d D U . . .
O5E O -0.0663(6) 0.4010(5) 0.3499(5) 0.172(6) Uiso 1 1 d D U . . .
O6E O 0.4562(6) 0.4219(5) 0.2074(4) 0.150(6) Uiso 1 1 d D U . . .
C1E C 0.2482(8) 0.5645(5) 0.3855(4) 0.165(9) Uiso 1 1 d D U . . .
C2E C 0.1932(7) 0.5409(6) 0.3751(4) 0.140(8) Uiso 1 1 d D U . . .
H2E H 0.166095 0.539184 0.393286 0.168 Uiso 1 1 calc R U . . .
C3E C 0.1788(6) 0.5197(5) 0.3374(5) 0.139(8) Uiso 1 1 d D U . . .
C4E C 0.2183(7) 0.5204(5) 0.3104(4) 0.119(7) Uiso 1 1 d D U . . .
H4E H 0.206980 0.506918 0.284528 0.143 Uiso 1 1 calc R U . . .
C5E C 0.2749(6) 0.5413(5) 0.3223(4) 0.127(8) Uiso 1 1 d D U . . .
C6E C 0.2899(7) 0.5644(6) 0.3597(5) 0.137(8) Uiso 1 1 d D U . . .
H6E H 0.328146 0.579806 0.367515 0.165 Uiso 1 1 calc R U . . .
C7E C 0.2182(10) 0.5852(10) 0.4469(6) 0.242(14) Uiso 1 1 d D U . . .
H7EA H 0.208711 0.552349 0.444265 0.290 Uiso 1 1 calc R U . . .
H7EB H 0.181702 0.598171 0.439780 0.290 Uiso 1 1 calc R U . . .
C8E C 0.2397(12) 0.6108(11) 0.4868(6) 0.270(15) Uiso 1 1 d D U . . .
H8EA H 0.242377 0.644352 0.490376 0.324 Uiso 1 1 calc R U . . .
H8EB H 0.211199 0.604431 0.504043 0.324 Uiso 1 1 calc R U . . .
C9E C 0.2992(12) 0.5958(10) 0.4950(6) 0.229(10) Uiso 1 1 d D U . . .
H9EA H 0.326881 0.603637 0.477886 0.275 Uiso 1 1 calc R U . . .
H9EB H 0.295866 0.561903 0.488791 0.275 Uiso 1 1 calc R U . . .
C10E C 0.3275(11) 0.6154(8) 0.5346(6) 0.217(9) Uiso 1 1 d D U . . .
H10F H 0.368165 0.628928 0.534190 0.260 Uiso 1 1 calc R U . . .
H10G H 0.303680 0.639759 0.549530 0.260 Uiso 1 1 calc R U . . .
C11E C 0.0848(7) 0.5004(7) 0.3530(5) 0.156(9) Uiso 1 1 d D U . . .
H11C H 0.074321 0.532547 0.363628 0.187 Uiso 1 1 calc R U . . .
H11D H 0.103344 0.490152 0.373396 0.187 Uiso 1 1 calc R U . . .
C12E C 0.0302(8) 0.4695(9) 0.3350(6) 0.195(11) Uiso 1 1 d D U . . .
H12F H 0.040686 0.437489 0.323641 0.234 Uiso 1 1 calc R U . . .
H12G H 0.010567 0.480394 0.315309 0.234 Uiso 1 1 calc R U . . .
C13E C -0.0106(10) 0.4726(8) 0.3669(6) 0.254(15) Uiso 1 1 d D U . . .
H13C H 0.008665 0.459060 0.385022 0.305 Uiso 1 1 calc R U . . .
H13D H -0.015354 0.505424 0.380162 0.305 Uiso 1 1 calc R U . . .
C14E C -0.0699(8) 0.4489(7) 0.3542(8) 0.252(14) Uiso 1 1 d D U . . .
H14C H -0.098883 0.462031 0.372760 0.303 Uiso 1 1 calc R U . . .
H14D H -0.083424 0.453197 0.330059 0.303 Uiso 1 1 calc R U . . .
C15E C 0.3753(7) 0.5512(7) 0.3058(6) 0.164(9) Uiso 1 1 d D U . . .
H15C H 0.388889 0.538401 0.325811 0.197 Uiso 1 1 calc R U . . .
H15D H 0.380597 0.585195 0.315656 0.197 Uiso 1 1 calc R U . . .
C16E C 0.4118(9) 0.5343(6) 0.2725(6) 0.141(8) Uiso 1 1 d D U . . .
H16C H 0.400232 0.550691 0.254442 0.169 Uiso 1 1 calc R U . . .
H16D H 0.453891 0.544368 0.281186 0.169 Uiso 1 1 calc R U . . .
C17E C 0.4098(9) 0.4841(6) 0.2512(6) 0.136(8) Uiso 1 1 d D U . . .
H17C H 0.370154 0.474826 0.237733 0.163 Uiso 1 1 calc R U . . .
H17D H 0.414235 0.466538 0.269363 0.163 Uiso 1 1 calc R U . . .
C18E C 0.4574(9) 0.4705(6) 0.2229(5) 0.137(8) Uiso 1 1 d D U . . .
H18C H 0.450231 0.484475 0.202645 0.165 Uiso 1 1 calc R U . . .
H18D H 0.497161 0.482374 0.235492 0.165 Uiso 1 1 calc R U . . .
O1F O 0.1110(7) 0.0915(6) 0.2162(4) 0.177(6) Uiso 1 1 d D U . . .
O2F O 0.3038(6) 0.0414(5) 0.2067(4) 0.140(5) Uiso 1 1 d D U . . .
O3F O 0.2419(9) 0.1311(7) 0.1306(5) 0.232(9) Uiso 1 1 d D U . . .
O4F O -0.0743(8) 0.1798(7) 0.2627(6) 0.225(8) Uiso 1 1 d D U . . .
O5F O 0.4741(8) 0.0558(7) 0.3147(5) 0.220(8) Uiso 1 1 d D U . . .
O6F O 0.2914(8) 0.2934(6) 0.1174(5) 0.207(6) Uiso 1 1 d D U . . .
C1F C 0.1637(6) 0.0904(6) 0.1979(5) 0.159(9) Uiso 1 1 d D U . . .
C2F C 0.2065(8) 0.0645(6) 0.2080(5) 0.147(9) Uiso 1 1 d D U . . .
H2F H 0.198258 0.047629 0.224856 0.177 Uiso 1 1 calc R U . . .
C3F C 0.2617(7) 0.0637(5) 0.1930(4) 0.140(8) Uiso 1 1 d D U . . .
C4F C 0.2737(7) 0.0861(6) 0.1670(5) 0.136(8) Uiso 1 1 d D U . . .
H4F H 0.311398 0.085338 0.156836 0.163 Uiso 1 1 calc R U . . .
C5F C 0.2289(8) 0.1095(6) 0.1564(4) 0.172(10) Uiso 1 1 d D U . . .
C6F C 0.1740(8) 0.1127(7) 0.1715(6) 0.165(10) Uiso 1 1 d D U . . .
H6F H 0.144299 0.129770 0.164031 0.198 Uiso 1 1 calc R U . . .
C7F C 0.0722(9) 0.1209(9) 0.2032(7) 0.200(8) Uiso 1 1 d D U . . .
H7FA H 0.061862 0.108153 0.176004 0.240 Uiso 1 1 calc R U . . .
H7FB H 0.091452 0.152294 0.208565 0.240 Uiso 1 1 calc R U . . .
C8F C 0.0175(10) 0.1217(10) 0.2250(8) 0.221(9) Uiso 1 1 d D U . . .
H8FA H 0.026546 0.136844 0.252158 0.266 Uiso 1 1 calc R U . . .
H8FB H -0.001052 0.090333 0.220984 0.266 Uiso 1 1 calc R U . . .
C9F C -0.0226(11) 0.1510(11) 0.2068(8) 0.249(11) Uiso 1 1 d D U . . .
H9FA H -0.001012 0.181162 0.210152 0.298 Uiso 1 1 calc R U . . .
H9FB H -0.028755 0.135175 0.179603 0.298 Uiso 1 1 calc R U . . .
C10F C -0.0806(11) 0.1590(10) 0.2221(6) 0.265(15) Uiso 1 1 d D U . . .
H10H H -0.101750 0.179517 0.210618 0.318 Uiso 1 1 calc R U . . .
H10I H -0.104801 0.129393 0.215961 0.318 Uiso 1 1 calc R U . . .
C11F C 0.3635(7) 0.0463(8) 0.1942(6) 0.175(10) Uiso 1 1 d D U . . .
H11E H 0.375601 0.079202 0.198561 0.210 Uiso 1 1 calc R U . . .
H11F H 0.364148 0.029978 0.167173 0.210 Uiso 1 1 calc R U . . .
C12F C 0.4050(10) 0.0259(8) 0.2165(6) 0.175(10) Uiso 1 1 d D U . . .
H12H H 0.445044 0.027726 0.207272 0.210 Uiso 1 1 calc R U . . .
H12I H 0.392286 -0.007199 0.210387 0.210 Uiso 1 1 calc R U . . .
C13F C 0.4112(10) 0.0455(9) 0.2584(6) 0.166(10) Uiso 1 1 d D U . . .
H13E H 0.407198 0.079076 0.265454 0.199 Uiso 1 1 calc R U . . .
H13F H 0.378669 0.031742 0.269132 0.199 Uiso 1 1 calc R U . . .
C14F C 0.4699(11) 0.0366(9) 0.2747(6) 0.219(13) Uiso 1 1 d D U . . .
H14E H 0.474086 0.003047 0.267776 0.263 Uiso 1 1 calc R U . . .
H14F H 0.502625 0.050486 0.264157 0.263 Uiso 1 1 calc R U . . .
C15F C 0.1914(11) 0.1529(10) 0.1201(9) 0.299(17) Uiso 1 1 d D U . . .
H15E H 0.176281 0.174784 0.142339 0.359 Uiso 1 1 calc R U . . .
H15F H 0.158832 0.129622 0.107330 0.359 Uiso 1 1 calc R U . . .
C16F C 0.2140(16) 0.1777(10) 0.0940(8) 0.304(12) Uiso 1 1 d D U . . .
H16E H 0.180031 0.185275 0.079676 0.365 Uiso 1 1 calc R U . . .
H16F H 0.239099 0.157620 0.076002 0.365 Uiso 1 1 calc R U . . .
C17F C 0.2498(16) 0.2212(10) 0.1160(9) 0.285(11) Uiso 1 1 d D U . . .
H17E H 0.227835 0.237734 0.137578 0.342 Uiso 1 1 calc R U . . .
H17F H 0.287994 0.213218 0.125833 0.342 Uiso 1 1 calc R U . . .
C18F C 0.2621(13) 0.2520(8) 0.0924(8) 0.266(9) Uiso 1 1 d D U . . .
H18E H 0.287902 0.237454 0.072295 0.319 Uiso 1 1 calc R U . . .
H18F H 0.224504 0.258743 0.080936 0.319 Uiso 1 1 calc R U . . .
N1G N 0.9941(8) 0.0909(7) 0.9294(6) 0.154(7) Uani 1 1 d D U . . .
N2G N 0.9028(8) 0.1461(7) 0.9422(5) 0.152(7) Uani 1 1 d D U . . .
N3G N 0.5481(7) 0.2256(6) 0.9076(5) 0.125(6) Uani 1 1 d D U . . .
N4G N 0.4426(7) 0.1927(6) 0.8691(5) 0.143(7) Uani 1 1 d D U . . .
N5G N 0.8126(6) 0.4256(5) 1.0438(4) 0.099(5) Uani 1 1 d D U . . .
N6G N 0.8310(7) 0.5150(5) 1.0782(4) 0.104(5) Uani 1 1 d D U . . .
C34J C 1.0368(8) 0.0598(7) 0.9175(5) 0.165(9) Uani 1 1 d D U . . .
C33J C 1.0296(8) 0.0332(7) 0.8803(5) 0.191(10) Uani 1 1 d D U . . .
C38J C 1.0704(11) 0.0013(8) 0.8655(6) 0.227(12) Uani 1 1 d D U . . .
H38J H 1.065199 -0.017262 0.840155 0.273 Uiso 1 1 calc R U . . .
C37J C 1.1190(11) -0.0032(9) 0.8881(7) 0.245(13) Uani 1 1 d D U . . .
H37J H 1.146988 -0.025054 0.878116 0.294 Uiso 1 1 calc R U . . .
C36J C 1.1268(9) 0.0239(8) 0.9249(7) 0.212(11) Uani 1 1 d D U . . .
H36J H 1.160276 0.020921 0.940223 0.255 Uiso 1 1 calc R U . . .
C35J C 1.0859(9) 0.0553(7) 0.9395(5) 0.197(10) Uani 1 1 d D U . . .
H35J H 1.091390 0.074028 0.964805 0.236 Uiso 1 1 calc R U . . .
C7G C 0.9939(11) 0.1204(9) 0.9618(7) 0.186(10) Uani 1 1 d D U . . .
H7G H 1.023221 0.120681 0.981006 0.224 Uiso 1 1 calc R U . . .
C8G C 0.9466(11) 0.1546(9) 0.9692(7) 0.182(10) Uani 1 1 d D U . . .
C9G C 0.9455(10) 0.1873(8) 1.0024(6) 0.172(10) Uani 1 1 d D U . . .
H9G H 0.977460 0.192697 1.021002 0.206 Uiso 1 1 calc R U . . .
C10G C 0.8967(10) 0.2124(8) 1.0082(6) 0.154(9) Uani 1 1 d D U . . .
H10J H 0.894651 0.235395 1.031611 0.185 Uiso 1 1 calc R U . . .
C11G C 0.8493(9) 0.2055(7) 0.9808(7) 0.141(8) Uani 1 1 d D U . . .
C12G C 0.8545(9) 0.1718(7) 0.9489(6) 0.143(8) Uani 1 1 d D U . . .
H12J H 0.822960 0.165443 0.929904 0.171 Uiso 1 1 calc R U . . .
C28J C 0.3853(6) 0.1775(7) 0.8498(5) 0.147(8) Uani 1 1 d D U . . .
C27J C 0.3819(7) 0.1587(6) 0.8113(5) 0.166(9) Uani 1 1 d D U . . .
C32J C 0.3273(8) 0.1451(8) 0.7911(4) 0.188(10) Uani 1 1 d D U . . .
H32J H 0.325246 0.134116 0.764527 0.226 Uiso 1 1 calc R U . . .
C31J C 0.2760(7) 0.1479(8) 0.8100(6) 0.184(10) Uani 1 1 d D U . . .
H31J H 0.238555 0.137395 0.796590 0.220 Uiso 1 1 calc R U . . .
C30J C 0.2792(7) 0.1660(7) 0.8484(6) 0.180(10) Uani 1 1 d D U . . .
H30J H 0.243813 0.168609 0.861215 0.216 Uiso 1 1 calc R U . . .
C29J C 0.3334(8) 0.1804(6) 0.8683(4) 0.160(9) Uani 1 1 d D U . . .
H29J H 0.335143 0.192289 0.894835 0.192 Uiso 1 1 calc R U . . .
C19G C 0.4743(9) 0.1648(8) 0.8796(7) 0.158(9) Uani 1 1 d D U . . .
H19G H 0.460447 0.133456 0.874157 0.190 Uiso 1 1 calc R U . . .
C20G C 0.5319(9) 0.1811(8) 0.8997(7) 0.135(8) Uani 1 1 d D U . . .
C21G C 0.5651(10) 0.1523(7) 0.9123(8) 0.170(9) Uani 1 1 d D U . . .
H21G H 0.553522 0.120481 0.906210 0.204 Uiso 1 1 calc R U . . .
C22G C 0.6166(10) 0.1712(7) 0.9345(7) 0.162(9) Uani 1 1 d D U . . .
H22G H 0.639085 0.152496 0.945467 0.195 Uiso 1 1 calc R U . . .
C23G C 0.6354(9) 0.2157(7) 0.9410(6) 0.129(7) Uani 1 1 d D U . . .
C24G C 0.5997(8) 0.2429(7) 0.9273(6) 0.127(7) Uani 1 1 d D U . . .
H24G H 0.611755 0.274425 0.931828 0.152 Uiso 1 1 calc R U . . .
C34K C 0.8495(7) 0.5609(5) 1.1003(4) 0.106(6) Uani 1 1 d D U . . .
C33K C 0.8537(6) 0.5948(6) 1.0833(3) 0.107(6) Uani 1 1 d D U . . .
C38K C 0.8741(8) 0.6395(5) 1.1035(5) 0.131(7) Uani 1 1 d D U . . .
H38K H 0.877093 0.662790 1.091568 0.157 Uiso 1 1 calc R U . . .
C37K C 0.8898(9) 0.6494(5) 1.1412(5) 0.134(8) Uani 1 1 d D U . . .
H37K H 0.906213 0.679318 1.155021 0.161 Uiso 1 1 calc R U . . .
C36K C 0.8820(8) 0.6164(6) 1.1587(4) 0.135(8) Uani 1 1 d D U . . .
H36K H 0.889883 0.624127 1.184992 0.162 Uiso 1 1 calc R U . . .
C35K C 0.8627(7) 0.5721(6) 1.1384(4) 0.120(7) Uani 1 1 d D U . . .
H35K H 0.858398 0.549206 1.150613 0.144 Uiso 1 1 calc R U . . .
C31G C 0.7806(8) 0.4958(6) 1.0816(5) 0.107(7) Uani 1 1 d D U . . .
H31G H 0.752275 0.513223 1.096677 0.128 Uiso 1 1 calc R U . . .
C32G C 0.7674(8) 0.4473(6) 1.0624(5) 0.098(6) Uani 1 1 d D U . . .
C33G C 0.7149(8) 0.4252(7) 1.0639(6) 0.118(7) Uani 1 1 d D U . . .
H33G H 0.683820 0.441259 1.077083 0.142 Uiso 1 1 calc R U . . .
C34G C 0.7076(8) 0.3773(6) 1.0452(6) 0.121(7) Uani 1 1 d D U . . .
H34G H 0.671191 0.360903 1.046328 0.146 Uiso 1 1 calc R U . . .
C35G C 0.7520(8) 0.3541(6) 1.0257(5) 0.105(6) Uani 1 1 d D U . . .
C36G C 0.8047(8) 0.3800(6) 1.0269(5) 0.105(7) Uani 1 1 d D U . . .
H36G H 0.837283 0.364538 1.015041 0.126 Uiso 1 1 calc R U . . .
C37G C 0.7956(8) 0.2329(7) 0.9849(6) 0.125(7) Uani 1 1 d D U . . .
C38G C 0.7418(8) 0.2135(7) 0.9642(6) 0.136(8) Uani 1 1 d D U . . .
H38G H 0.740023 0.182316 0.949030 0.163 Uiso 1 1 calc R U . . .
C39G C 0.6910(8) 0.2379(7) 0.9649(6) 0.127(7) Uani 1 1 d D U . . .
C40G C 0.6939(8) 0.2845(6) 0.9856(6) 0.123(7) Uani 1 1 d D U . . .
H40G H 0.660260 0.302091 0.986001 0.147 Uiso 1 1 calc R U . . .
C41G C 0.7478(9) 0.3049(6) 1.0057(6) 0.121(7) Uani 1 1 d D U . . .
C42G C 0.7987(8) 0.2800(6) 1.0024(6) 0.121(7) Uani 1 1 d D U . . .
H42G H 0.836168 0.295730 1.012305 0.145 Uiso 1 1 calc R U . . .
N1H N 0.8758(9) 0.0332(6) 0.9019(5) 0.161(7) Uani 1 1 d D U . . .
N2H N 0.8365(8) 0.0891(6) 0.8622(5) 0.136(6) Uani 1 1 d D U . . .
N3H N 0.8640(7) 0.2593(6) 0.7198(5) 0.139(6) Uani 1 1 d D U . . .
N4H N 0.9461(8) 0.2900(6) 0.6826(5) 0.142(6) Uani 1 1 d D U . . .
N5H N 0.5376(7) 0.2445(6) 0.8296(4) 0.112(6) Uani 1 1 d D U . . .
N6H N 0.4382(7) 0.2881(6) 0.8407(5) 0.138(7) Uani 1 1 d D U . . .
C22L C 0.9012(10) 0.0029(7) 0.9188(5) 0.182(9) Uani 1 1 d D U . . .
C21L C 0.9041(8) 0.0132(6) 0.9572(5) 0.205(9) Uani 1 1 d D U . . .
C26L C 0.9286(13) -0.0162(8) 0.9747(5) 0.222(11) Uani 1 1 d D U . . .
H26L H 0.931480 -0.008546 1.001157 0.266 Uiso 1 1 calc R U . . .
C25L C 0.9490(14) -0.0572(8) 0.9528(7) 0.231(12) Uani 1 1 d D U . . .
H25L H 0.965133 -0.077988 0.964456 0.278 Uiso 1 1 calc R U . . .
C24L C 0.9459(11) -0.0677(6) 0.9146(7) 0.211(11) Uani 1 1 d D U . . .
H24L H 0.959991 -0.095700 0.899781 0.254 Uiso 1 1 calc R U . . .
C23L C 0.9223(9) -0.0378(7) 0.8976(5) 0.194(10) Uani 1 1 d D U . . .
H23L H 0.920551 -0.045079 0.871171 0.233 Uiso 1 1 calc R U . . .
C7H C 0.8219(10) 0.0273(8) 0.8883(7) 0.150(8) Uani 1 1 d D U . . .
H7H H 0.797418 0.002399 0.890898 0.180 Uiso 1 1 calc R U . . .
C8H C 0.7961(10) 0.0586(8) 0.8681(7) 0.135(7) Uani 1 1 d D U . . .
C9H C 0.7381(9) 0.0545(8) 0.8559(6) 0.139(7) Uani 1 1 d D U . . .
H9H H 0.710923 0.032786 0.861062 0.167 Uiso 1 1 calc R U . . .
C10H C 0.7198(9) 0.0829(7) 0.8358(6) 0.132(7) Uani 1 1 d D U . . .
H10K H 0.679270 0.081182 0.827022 0.159 Uiso 1 1 calc R U . . .
C11H C 0.7611(10) 0.1143(7) 0.8283(6) 0.133(7) Uani 1 1 d D U . . .
C12H C 0.8181(9) 0.1166(7) 0.8420(6) 0.131(7) Uani 1 1 d D U . . .
H12K H 0.846091 0.138083 0.837281 0.158 Uiso 1 1 calc R U . . .
C28K C 0.9870(8) 0.3131(6) 0.6659(6) 0.169(8) Uani 1 1 d D U . . .
C27K C 0.9877(7) 0.3604(6) 0.6753(4) 0.172(8) Uani 1 1 d D U . . .
C32K C 1.0238(10) 0.3857(6) 0.6589(7) 0.196(9) Uani 1 1 d D U . . .
H32K H 1.023235 0.418180 0.665629 0.235 Uiso 1 1 calc R U . . .
C31K C 1.0607(10) 0.3622(8) 0.6325(7) 0.206(11) Uani 1 1 d D U . . .
H31K H 1.085338 0.378552 0.620388 0.248 Uiso 1 1 calc R U . . .
C30K C 1.0618(9) 0.3152(8) 0.6238(6) 0.218(11) Uani 1 1 d D U . . .
H30K H 1.088398 0.299619 0.606217 0.262 Uiso 1 1 calc R U . . .
C29K C 1.0253(9) 0.2901(6) 0.6400(6) 0.196(10) Uani 1 1 d D U . . .
H29K H 1.026321 0.257603 0.633481 0.235 Uiso 1 1 calc R U . . .
C19H C 0.9470(11) 0.2475(8) 0.6812(7) 0.155(8) Uani 1 1 d D U . . .
H19H H 0.975006 0.228222 0.667446 0.186 Uiso 1 1 calc R U . . .
C20H C 0.9026(10) 0.2302(8) 0.7020(7) 0.153(7) Uani 1 1 d D U . . .
C21H C 0.9048(11) 0.1865(8) 0.7041(7) 0.166(8) Uani 1 1 d D U . . .
H21H H 0.935309 0.167861 0.692915 0.199 Uiso 1 1 calc R U . . .
C22H C 0.8620(10) 0.1694(7) 0.7229(7) 0.160(8) Uani 1 1 d D U . . .
H22H H 0.861189 0.138575 0.723669 0.192 Uiso 1 1 calc R U . . .
C23H C 0.8221(10) 0.1983(8) 0.7399(6) 0.144(7) Uani 1 1 d D U . . .
C24H C 0.8237(10) 0.2415(7) 0.7372(6) 0.137(8) Uani 1 1 d D U . . .
H24H H 0.793823 0.260710 0.748685 0.165 Uiso 1 1 calc R U . . .
C22K C 0.3814(6) 0.3087(6) 0.8473(5) 0.130(7) Uani 1 1 d D U . . .
C21K C 0.3804(6) 0.3554(5) 0.8525(4) 0.116(7) Uani 1 1 d D U . . .
C26K C 0.3273(8) 0.3766(5) 0.8560(6) 0.143(8) Uani 1 1 d D U . . .
H26K H 0.326885 0.409004 0.861105 0.172 Uiso 1 1 calc R U . . .
C25K C 0.2747(7) 0.3496(7) 0.8519(7) 0.157(9) Uani 1 1 d D U . . .
H25K H 0.237812 0.363352 0.852728 0.188 Uiso 1 1 calc R U . . .
C24K C 0.2752(7) 0.3034(6) 0.8468(6) 0.163(9) Uani 1 1 d D U . . .
H24K H 0.238913 0.285534 0.845067 0.196 Uiso 1 1 calc R U . . .
C23K C 0.3284(7) 0.2827(5) 0.8441(5) 0.151(8) Uani 1 1 d D U . . .
H23K H 0.328652 0.250492 0.840023 0.182 Uiso 1 1 calc R U . . .
C31H C 0.4613(8) 0.2858(7) 0.8093(6) 0.136(8) Uani 1 1 d D U . . .
H31H H 0.443354 0.298268 0.791493 0.163 Uiso 1 1 calc R U . . .
C32H C 0.5164(10) 0.2629(8) 0.8032(7) 0.135(8) Uani 1 1 d D U . . .
C33H C 0.5443(10) 0.2603(8) 0.7724(6) 0.163(8) Uani 1 1 d D U . . .
H33H H 0.528011 0.272588 0.753927 0.195 Uiso 1 1 calc R U . . .
C34H C 0.5975(10) 0.2393(9) 0.7677(7) 0.162(8) Uani 1 1 d D U . . .
H34H H 0.617867 0.238416 0.746032 0.194 Uiso 1 1 calc R U . . .
C35H C 0.6222(9) 0.2198(8) 0.7929(6) 0.134(7) Uani 1 1 d D U . . .
C36H C 0.5887(8) 0.2238(6) 0.8235(5) 0.118(6) Uani 1 1 d D U . . .
H36H H 0.603350 0.210557 0.841800 0.142 Uiso 1 1 calc R U . . .
C37H C 0.7459(9) 0.1459(7) 0.8064(6) 0.132(6) Uani 1 1 d D U . . .
C38H C 0.7870(9) 0.1560(7) 0.7829(6) 0.137(7) Uani 1 1 d D U . . .
H38H H 0.823965 0.142119 0.780860 0.165 Uiso 1 1 calc R U . . .
C39H C 0.7746(9) 0.1860(7) 0.7625(6) 0.130(7) Uani 1 1 d D U . . .
C40H C 0.7207(8) 0.2061(7) 0.7655(6) 0.131(7) Uani 1 1 d D U . . .
H40H H 0.711871 0.225787 0.750909 0.158 Uiso 1 1 calc R U . . .
C41H C 0.6784(9) 0.1983(8) 0.7897(6) 0.131(7) Uani 1 1 d D U . . .
C42H C 0.6922(9) 0.1672(7) 0.8092(6) 0.134(7) Uani 1 1 d D U . . .
H42H H 0.663929 0.160257 0.824993 0.161 Uiso 1 1 calc R U . . .
N1I N 0.4412(7) 0.2982(6) 0.9301(5) 0.122(6) Uani 1 1 d D U . . .
N2I N 0.5379(6) 0.3285(5) 0.9010(4) 0.115(6) Uani 1 1 d D U . . .
N3I N 0.8073(7) 0.3562(6) 0.7470(4) 0.123(6) Uani 1 1 d D U . . .
N4I N 0.8265(8) 0.3319(6) 0.6731(4) 0.132(6) Uani 1 1 d D U . . .
N5I N 0.8676(6) 0.4765(5) 0.9905(4) 0.094(5) Uani 1 1 d D U . . .
N6I N 0.9500(7) 0.5212(6) 1.0434(4) 0.111(6) Uani 1 1 d D U . . .
C28L C 0.3893(7) 0.2817(6) 0.9422(5) 0.142(8) Uani 1 1 d D U . . .
C27L C 0.3942(7) 0.2507(6) 0.9622(5) 0.151(8) Uani 1 1 d D U . . .
C32L C 0.3446(9) 0.2311(6) 0.9733(6) 0.172(9) Uani 1 1 d D U . . .
H32L H 0.348583 0.208311 0.985533 0.206 Uiso 1 1 calc R U . . .
C31L C 0.2892(8) 0.2453(8) 0.9662(7) 0.178(10) Uani 1 1 d D U . . .
H31L H 0.254878 0.233305 0.974618 0.213 Uiso 1 1 calc R U . . .
C30L C 0.2838(7) 0.2769(7) 0.9468(6) 0.173(10) Uani 1 1 d D U . . .
H30L H 0.245584 0.286141 0.941477 0.207 Uiso 1 1 calc R U . . .
C29L C 0.3336(8) 0.2951(6) 0.9352(5) 0.166(8) Uani 1 1 d D U . . .
H29L H 0.329450 0.317158 0.922147 0.199 Uiso 1 1 calc R U . . .
C7I C 0.4618(9) 0.3401(7) 0.9434(6) 0.122(8) Uani 1 1 d D U . . .
H7I H 0.442763 0.359933 0.963407 0.147 Uiso 1 1 calc R U . . .
C8I C 0.5146(9) 0.3594(7) 0.9290(6) 0.118(7) Uani 1 1 d D U . . .
C9I C 0.5377(9) 0.4027(7) 0.9448(5) 0.121(7) Uani 1 1 d D U . . .
H9I H 0.517829 0.424177 0.963332 0.145 Uiso 1 1 calc R U . . .
C10I C 0.5914(8) 0.4149(7) 0.9331(5) 0.113(7) Uani 1 1 d D U . . .
H10L H 0.611114 0.444102 0.945543 0.136 Uiso 1 1 calc R U . . .
C11I C 0.6173(8) 0.3840(7) 0.9026(5) 0.098(6) Uani 1 1 d D U . . .
C12I C 0.5896(8) 0.3416(7) 0.8880(5) 0.111(7) Uani 1 1 d D U . . .
H12L H 0.606531 0.319990 0.868084 0.134 Uiso 1 1 calc R U . . .
C22J C 0.8415(8) 0.3234(6) 0.6353(4) 0.137(7) Uani 1 1 d D U . . .
C21J C 0.8342(8) 0.2790(6) 0.6116(5) 0.196(9) Uani 1 1 d D U . . .
C26J C 0.8503(13) 0.2684(6) 0.5750(5) 0.208(11) Uani 1 1 d D U . . .
H26J H 0.845687 0.237672 0.558898 0.250 Uiso 1 1 calc R U . . .
C25J C 0.8732(12) 0.3035(8) 0.5623(5) 0.191(10) Uani 1 1 d D U . . .
H25J H 0.882856 0.296968 0.537020 0.230 Uiso 1 1 calc R U . . .
C24J C 0.8821(10) 0.3476(7) 0.5860(5) 0.178(9) Uani 1 1 d D U . . .
H24J H 0.899279 0.371229 0.577393 0.214 Uiso 1 1 calc R U . . .
C23J C 0.8661(8) 0.3577(5) 0.6225(5) 0.153(8) Uani 1 1 d D U . . .
H23J H 0.872082 0.388330 0.638871 0.183 Uiso 1 1 calc R U . . .
C19I C 0.7750(9) 0.3428(7) 0.6834(5) 0.121(7) Uani 1 1 d D U . . .
H19I H 0.744222 0.342538 0.665037 0.145 Uiso 1 1 calc R U . . .
C20I C 0.7623(9) 0.3558(7) 0.7223(5) 0.107(7) Uani 1 1 d D U . . .
C21I C 0.7061(8) 0.3666(7) 0.7323(5) 0.114(7) Uani 1 1 d D U . . .
H21I H 0.674755 0.366235 0.714314 0.137 Uiso 1 1 calc R U . . .
C22I C 0.6973(8) 0.3784(7) 0.7707(5) 0.111(7) Uani 1 1 d D U . . .
H22I H 0.659008 0.385742 0.779131 0.133 Uiso 1 1 calc R U . . .
C23I C 0.7433(8) 0.3793(7) 0.7958(5) 0.103(6) Uani 1 1 d D U . . .
C24I C 0.7987(8) 0.3679(7) 0.7837(5) 0.109(7) Uani 1 1 d D U . . .
H24I H 0.830757 0.368342 0.801235 0.131 Uiso 1 1 calc R U . . .
C34L C 0.9861(7) 0.5464(5) 1.0768(4) 0.113(6) Uani 1 1 d D U . . .
C33L C 0.9841(7) 0.5287(5) 1.1064(5) 0.127(7) Uani 1 1 d D U . . .
C38L C 1.0177(9) 0.5504(7) 1.1398(4) 0.145(7) Uani 1 1 d D U . . .
H38L H 1.014930 0.539630 1.160958 0.174 Uiso 1 1 calc R U . . .
C37L C 1.0550(8) 0.5879(7) 1.1411(5) 0.143(8) Uani 1 1 d D U . . .
H37L H 1.079769 0.602116 1.163207 0.172 Uiso 1 1 calc R U . . .
C36L C 1.0580(7) 0.6057(5) 1.1119(5) 0.136(7) Uani 1 1 d D U . . .
H36L H 1.083679 0.632040 1.114009 0.163 Uiso 1 1 calc R U . . .
C35L C 1.0230(7) 0.5846(5) 1.0791(4) 0.126(7) Uani 1 1 d D U . . .
H35L H 1.024422 0.596464 1.058483 0.151 Uiso 1 1 calc R U . . .
C31I C 0.9484(8) 0.5343(7) 1.0138(5) 0.102(7) Uani 1 1 d D U . . .
H31I H 0.973969 0.558998 1.011882 0.122 Uiso 1 1 calc R U . . .
C32I C 0.9052(8) 0.5090(7) 0.9834(5) 0.098(6) Uani 1 1 d D U . . .
C33I C 0.9030(7) 0.5185(6) 0.9508(5) 0.090(6) Uani 1 1 d D U . . .
H33I H 0.929922 0.541250 0.946936 0.108 Uiso 1 1 calc R U . . .
C34I C 0.8602(7) 0.4942(6) 0.9226(5) 0.100(6) Uani 1 1 d D U . . .
H34I H 0.858268 0.500782 0.899445 0.119 Uiso 1 1 calc R U . . .
C35I C 0.8212(7) 0.4613(7) 0.9277(5) 0.092(6) Uani 1 1 d D U . . .
C36I C 0.8247(8) 0.4560(6) 0.9634(5) 0.102(6) Uani 1 1 d D U . . .
H36I H 0.794803 0.436583 0.969038 0.122 Uiso 1 1 calc R U . . .
C37I C 0.6743(7) 0.3961(7) 0.8882(5) 0.102(6) Uani 1 1 d D U . . .
C38I C 0.6831(7) 0.3820(6) 0.8498(5) 0.101(6) Uani 1 1 d D U . . .
H38I H 0.652038 0.365210 0.832254 0.121 Uiso 1 1 calc R U . . .
C39I C 0.7374(8) 0.3928(7) 0.8375(5) 0.099(6) Uani 1 1 d D U . . .
C40I C 0.7827(8) 0.4192(6) 0.8624(4) 0.105(6) Uani 1 1 d D U . . .
H40I H 0.819396 0.426447 0.853373 0.126 Uiso 1 1 calc R U . . .
C41I C 0.7742(7) 0.4353(7) 0.9008(5) 0.095(6) Uani 1 1 d D U . . .
C42I C 0.7201(7) 0.4230(6) 0.9130(5) 0.098(6) Uani 1 1 d D U . . .
H42I H 0.714198 0.433118 0.939020 0.117 Uiso 1 1 calc R U . . .
O1J O 0.7638(8) 0.0938(6) 0.6576(5) 0.222(8) Uiso 1 1 d D U . . .
O2J O 0.6280(7) 0.0677(5) 0.7453(4) 0.176(6) Uiso 1 1 d D U . . .
O3J O 0.8221(6) 0.0185(5) 0.7454(4) 0.144(5) Uiso 1 1 d D U . . .
O4J O 0.8112(9) 0.2471(7) 0.6267(6) 0.245(8) Uiso 1 1 d D U . . .
O5J O 0.4345(6) 0.1567(5) 0.7947(4) 0.160(6) Uiso 1 1 d D U . . .
O6J O 0.9810(7) 0.0379(6) 0.8584(4) 0.172(6) Uiso 1 1 d D U . . .
C1J C 0.7497(8) 0.0783(5) 0.6865(4) 0.158(9) Uiso 1 1 d D U . . .
C2J C 0.6937(8) 0.0825(6) 0.7000(5) 0.163(9) Uiso 1 1 d D U . . .
H2J H 0.664566 0.098306 0.690489 0.196 Uiso 1 1 calc R U . . .
C3J C 0.6816(6) 0.0630(5) 0.7279(5) 0.159(9) Uiso 1 1 d D U . . .
C4J C 0.7241(8) 0.0393(6) 0.7414(5) 0.151(9) Uiso 1 1 d D U . . .
H4J H 0.714554 0.024290 0.759281 0.181 Uiso 1 1 calc R U . . .
C5J C 0.7808(7) 0.0380(5) 0.7282(5) 0.135(8) Uiso 1 1 d D U . . .
C6J C 0.7935(7) 0.0564(7) 0.6999(5) 0.148(9) Uiso 1 1 d D U . . .
H6J H 0.831414 0.053954 0.689896 0.177 Uiso 1 1 calc R U . . .
C7J C 0.7175(11) 0.1127(10) 0.6409(8) 0.267(9) Uiso 1 1 d D U . . .
H7JA H 0.700348 0.137655 0.660034 0.321 Uiso 1 1 calc R U . . .
H7JB H 0.685494 0.088635 0.628846 0.321 Uiso 1 1 calc R U . . .
C8J C 0.7451(16) 0.1314(10) 0.6118(8) 0.294(10) Uiso 1 1 d D U . . .
H8JA H 0.774536 0.110345 0.598880 0.353 Uiso 1 1 calc R U . . .
H8JB H 0.713751 0.133086 0.592966 0.353 Uiso 1 1 calc R U . . .
C9J C 0.7747(17) 0.1779(10) 0.6301(9) 0.289(10) Uiso 1 1 d D U . . .
H9JA H 0.807624 0.175326 0.647710 0.347 Uiso 1 1 calc R U . . .
H9JB H 0.745718 0.197735 0.644892 0.347 Uiso 1 1 calc R U . . .
C10J C 0.7992(14) 0.2004(7) 0.6031(8) 0.279(10) Uiso 1 1 d D U . . .
H10M H 0.835862 0.186708 0.592854 0.335 Uiso 1 1 calc R U . . .
H10N H 0.769544 0.198496 0.582158 0.335 Uiso 1 1 calc R U . . .
C11J C 0.5885(9) 0.0963(8) 0.7322(7) 0.177(10) Uiso 1 1 d D U . . .
H11G H 0.575280 0.081542 0.705566 0.212 Uiso 1 1 calc R U . . .
H11H H 0.609000 0.126627 0.734838 0.212 Uiso 1 1 calc R U . . .
C12J C 0.5353(9) 0.1021(9) 0.7562(7) 0.191(11) Uiso 1 1 d D U . . .
H12M H 0.548235 0.115847 0.783061 0.229 Uiso 1 1 calc R U . . .
H12N H 0.513191 0.072117 0.752735 0.229 Uiso 1 1 calc R U . . .
C13J C 0.4960(10) 0.1350(9) 0.7421(7) 0.204(12) Uiso 1 1 d D U . . .
H13G H 0.514416 0.166786 0.751726 0.245 Uiso 1 1 calc R U . . .
H13H H 0.494173 0.125713 0.714450 0.245 Uiso 1 1 calc R U . . .
C14J C 0.4334(10) 0.1338(9) 0.7550(6) 0.231(13) Uiso 1 1 d D U . . .
H14G H 0.407170 0.149415 0.741392 0.277 Uiso 1 1 calc R U . . .
H14H H 0.417366 0.101543 0.749368 0.277 Uiso 1 1 calc R U . . .
C15J C 0.8829(7) 0.0223(8) 0.7357(6) 0.167(10) Uiso 1 1 d D U . . .
H15G H 0.896076 0.055034 0.740326 0.200 Uiso 1 1 calc R U . . .
H15H H 0.885727 0.005938 0.708840 0.200 Uiso 1 1 calc R U . . .
C16J C 0.9220(10) 0.0016(8) 0.7590(6) 0.169(10) Uiso 1 1 d D U . . .
H16G H 0.962525 0.000412 0.750008 0.202 Uiso 1 1 calc R U . . .
H16H H 0.906388 -0.030272 0.755765 0.202 Uiso 1 1 calc R U . . .
C17J C 0.9253(10) 0.0289(9) 0.8003(5) 0.176(10) Uiso 1 1 d D U . . .
H17G H 0.930076 0.062267 0.803429 0.212 Uiso 1 1 calc R U . . .
H17H H 0.888344 0.022657 0.811531 0.212 Uiso 1 1 calc R U . . .
C18J C 0.9779(11) 0.0143(9) 0.8189(5) 0.201(11) Uiso 1 1 d D U . . .
H18G H 0.973843 -0.019382 0.814576 0.241 Uiso 1 1 calc R U . . .
H18H H 1.014863 0.021668 0.808207 0.241 Uiso 1 1 calc R U . . .
O1K O 0.6328(6) 0.4717(4) 0.8248(4) 0.137(5) Uiso 1 1 d D U . . .
O2K O 0.8210(6) 0.5028(4) 0.7875(3) 0.123(5) Uiso 1 1 d D U . . .
O3K O 0.7802(6) 0.5776(5) 0.9120(4) 0.144(5) Uiso 1 1 d D U . . .
O4K O 0.4339(6) 0.3806(5) 0.8554(4) 0.120(5) Uiso 1 1 d D U . . .
O5K O 0.9492(6) 0.3806(5) 0.7016(4) 0.140(5) Uiso 1 1 d D U . . .
O6K O 0.8397(6) 0.5826(5) 1.0455(4) 0.121(5) Uiso 1 1 d D U . . .
C1K C 0.6867(6) 0.4967(5) 0.8346(4) 0.121(7) Uiso 1 1 d D U . . .
C2K C 0.7254(7) 0.4911(5) 0.8064(4) 0.105(7) Uiso 1 1 d D U . . .
H2K H 0.713253 0.473128 0.781509 0.126 Uiso 1 1 calc R U . . .
C3K C 0.7822(6) 0.5123(5) 0.8153(4) 0.122(7) Uiso 1 1 d D U . . .
C4K C 0.7999(6) 0.5410(5) 0.8510(4) 0.122(7) Uiso 1 1 d D U . . .
H4K H 0.839244 0.554942 0.856834 0.147 Uiso 1 1 calc R U . . .
C5K C 0.7586(7) 0.5485(5) 0.8777(4) 0.121(7) Uiso 1 1 d D U . . .
C6K C 0.7028(7) 0.5257(6) 0.8701(4) 0.108(7) Uiso 1 1 d D U . . .
H6K H 0.675657 0.529952 0.889224 0.129 Uiso 1 1 calc R U . . .
C7K C 0.5925(8) 0.4758(7) 0.8542(6) 0.155(9) Uiso 1 1 d D U . . .
H7KA H 0.582124 0.508131 0.864299 0.186 Uiso 1 1 calc R U . . .
H7KB H 0.611703 0.466611 0.874919 0.186 Uiso 1 1 calc R U . . .
C8K C 0.5366(8) 0.4449(7) 0.8382(6) 0.142(8) Uiso 1 1 d D U . . .
H8KA H 0.546167 0.412222 0.830905 0.170 Uiso 1 1 calc R U . . .
H8KB H 0.519970 0.451593 0.815648 0.170 Uiso 1 1 calc R U . . .
C9K C 0.4911(9) 0.4535(8) 0.8679(7) 0.188(11) Uiso 1 1 d D U . . .
H9KA H 0.508252 0.445438 0.889697 0.225 Uiso 1 1 calc R U . . .
H9KB H 0.485142 0.486822 0.876338 0.225 Uiso 1 1 calc R U . . .
C10K C 0.4309(9) 0.4278(6) 0.8563(7) 0.174(10) Uiso 1 1 d D U . . .
H10O H 0.401748 0.442572 0.874119 0.209 Uiso 1 1 calc R U . . .
H10P H 0.417210 0.429099 0.831173 0.209 Uiso 1 1 calc R U . . .
C11K C 0.8835(7) 0.5158(6) 0.7980(5) 0.129(8) Uiso 1 1 d D U . . .
H11I H 0.897222 0.503196 0.818095 0.155 Uiso 1 1 calc R U . . .
H11J H 0.890347 0.549744 0.807145 0.155 Uiso 1 1 calc R U . . .
C12K C 0.9168(9) 0.4963(6) 0.7633(5) 0.129(8) Uiso 1 1 d D U . . .
H12O H 0.901722 0.509001 0.743501 0.154 Uiso 1 1 calc R U . . .
H12P H 0.959420 0.506684 0.769195 0.154 Uiso 1 1 calc R U . . .
C13K C 0.9115(9) 0.4446(6) 0.7481(5) 0.121(7) Uiso 1 1 d D U . . .
H13I H 0.869566 0.433708 0.739791 0.145 Uiso 1 1 calc R U . . .
H13J H 0.924280 0.431214 0.767983 0.145 Uiso 1 1 calc R U . . .
C14K C 0.9511(9) 0.4292(5) 0.7149(5) 0.125(8) Uiso 1 1 d D U . . .
H14I H 0.936867 0.441226 0.694515 0.150 Uiso 1 1 calc R U . . .
H14J H 0.992598 0.441696 0.722930 0.150 Uiso 1 1 calc R U . . .
C15K C 0.7373(9) 0.5921(8) 0.9389(5) 0.175(10) Uiso 1 1 d D U . . .
H15I H 0.719940 0.565760 0.946070 0.211 Uiso 1 1 calc R U . . .
H15J H 0.704870 0.606996 0.929266 0.211 Uiso 1 1 calc R U . . .
C16K C 0.7741(13) 0.6267(8) 0.9723(6) 0.227(13) Uiso 1 1 d D U . . .
H16I H 0.802715 0.646051 0.963471 0.272 Uiso 1 1 calc R U . . .
H16J H 0.747711 0.646946 0.989253 0.272 Uiso 1 1 calc R U . . .
C17K C 0.8063(13) 0.5976(9) 0.9921(6) 0.223(13) Uiso 1 1 d D U . . .
H17I H 0.778279 0.571766 0.992375 0.267 Uiso 1 1 calc R U . . .
H17J H 0.839102 0.584216 0.976779 0.267 Uiso 1 1 calc R U . . .
C18K C 0.8317(11) 0.6198(7) 1.0308(6) 0.180(10) Uiso 1 1 d D U . . .
H18I H 0.870118 0.636969 1.031017 0.216 Uiso 1 1 calc R U . . .
H18J H 0.804048 0.641157 1.045482 0.216 Uiso 1 1 calc R U . . .
O1L O 0.8028(9) 0.1894(6) 1.0757(6) 0.259(9) Uiso 1 1 d D U . . .
O2L O 0.6408(7) 0.2859(6) 1.0705(5) 0.207(8) Uiso 1 1 d D U . . .
O3L O 0.8271(7) 0.3509(5) 1.1239(4) 0.157(6) Uiso 1 1 d D U . . .
O4L O 0.8859(9) 0.0548(6) 0.9778(6) 0.245(9) Uiso 1 1 d D U . . .
O5L O 0.4495(6) 0.2404(5) 0.9714(4) 0.153(6) Uiso 1 1 d D U . . .
O6L O 0.9492(6) 0.4898(5) 1.1025(4) 0.132(5) Uiso 1 1 d D U . . .
C1L C 0.7775(9) 0.2305(6) 1.0813(5) 0.199(11) Uiso 1 1 d D U . . .
C2L C 0.7177(9) 0.2339(6) 1.0731(5) 0.173(10) Uiso 1 1 d D U . . .
H2L H 0.691656 0.207207 1.062268 0.207 Uiso 1 1 calc R U . . .
C3L C 0.6971(7) 0.2776(7) 1.0814(4) 0.183(10) Uiso 1 1 d D U . . .
C4L C 0.7335(8) 0.3166(6) 1.0986(5) 0.163(9) Uiso 1 1 d D U . . .
H4L H 0.718252 0.346156 1.104575 0.195 Uiso 1 1 calc R U . . .
C5L C 0.7930(7) 0.3118(6) 1.1069(4) 0.148(9) Uiso 1 1 d D U . . .
C6L C 0.8154(7) 0.2689(7) 1.0985(6) 0.173(10) Uiso 1 1 d D U . . .
H6L H 0.856162 0.265887 1.104419 0.208 Uiso 1 1 calc R U . . .
C7L C 0.7660(12) 0.1478(8) 1.0660(9) 0.286(10) Uiso 1 1 d D U . . .
H7LA H 0.744247 0.141711 1.041226 0.343 Uiso 1 1 calc R U . . .
H7LB H 0.737163 0.148159 1.085036 0.343 Uiso 1 1 calc R U . . .
C8L C 0.8128(16) 0.1123(10) 1.0652(9) 0.306(10) Uiso 1 1 d D U . . .
H8LA H 0.793565 0.083411 1.067280 0.367 Uiso 1 1 calc R U . . .
H8LB H 0.843247 0.124589 1.086305 0.367 Uiso 1 1 calc R U . . .
C9L C 0.8416(16) 0.1035(11) 1.0273(9) 0.304(12) Uiso 1 1 d D U . . .
H9LA H 0.809982 0.100911 1.007379 0.365 Uiso 1 1 calc R U . . .
H9LB H 0.869027 0.130287 1.028547 0.365 Uiso 1 1 calc R U . . .
C10L C 0.8759(14) 0.0602(10) 1.0166(6) 0.291(17) Uiso 1 1 d D U . . .
H10Q H 0.913964 0.064575 1.032041 0.349 Uiso 1 1 calc R U . . .
H10R H 0.852144 0.033411 1.019301 0.349 Uiso 1 1 calc R U . . .
C11L C 0.6053(10) 0.2459(8) 1.0490(8) 0.224(13) Uiso 1 1 d D U . . .
H11K H 0.600097 0.224540 1.064026 0.269 Uiso 1 1 calc R U . . .
H11L H 0.625798 0.230016 1.026517 0.269 Uiso 1 1 calc R U . . .
C12L C 0.5445(11) 0.2586(9) 1.0371(9) 0.249(14) Uiso 1 1 d D U . . .
H12Q H 0.548583 0.284125 1.026056 0.299 Uiso 1 1 calc R U . . .
H12R H 0.519519 0.267870 1.058669 0.299 Uiso 1 1 calc R U . . .
C13L C 0.5169(11) 0.2139(10) 1.0074(9) 0.276(16) Uiso 1 1 d D U . . .
H13K H 0.539218 0.208697 0.984708 0.331 Uiso 1 1 calc R U . . .
H13L H 0.522951 0.187735 1.017345 0.331 Uiso 1 1 calc R U . . .
C14L C 0.4531(10) 0.2130(8) 0.9963(7) 0.208(12) Uiso 1 1 d D U . . .
H14K H 0.436877 0.181064 0.983513 0.250 Uiso 1 1 calc R U . . .
H14L H 0.430414 0.226004 1.018490 0.250 Uiso 1 1 calc R U . . .
C15L C 0.8899(8) 0.3479(7) 1.1306(7) 0.204(12) Uiso 1 1 d D U . . .
H15K H 0.907479 0.331501 1.107057 0.245 Uiso 1 1 calc R U . . .
H15L H 0.897124 0.330937 1.148936 0.245 Uiso 1 1 calc R U . . .
C16L C 0.9167(11) 0.3960(7) 1.1455(7) 0.186(11) Uiso 1 1 d D U . . .
H16K H 0.959585 0.394758 1.151995 0.223 Uiso 1 1 calc R U . . .
H16L H 0.898291 0.411194 1.169049 0.223 Uiso 1 1 calc R U . . .
C17L C 0.9109(10) 0.4255(7) 1.1203(7) 0.162(9) Uiso 1 1 d D U . . .
H17K H 0.920510 0.407281 1.094972 0.195 Uiso 1 1 calc R U . . .
H17L H 0.868765 0.432756 1.118662 0.195 Uiso 1 1 calc R U . . .
C18L C 0.9481(10) 0.4691(6) 1.1313(6) 0.150(9) Uiso 1 1 d D U . . .
H18K H 0.932723 0.490577 1.153625 0.180 Uiso 1 1 calc R U . . .
H18L H 0.989242 0.463105 1.138123 0.180 Uiso 1 1 calc R U . . .
S1M S 0.2445(9) 0.2795(6) 0.3516(4) 0.191(8) Uani 0.492(8) 1 d D U P . .
F1M F 0.2507(16) 0.3439(13) 0.4182(9) 0.30(2) Uiso 0.492(8) 1 d D U P . .
F2M F 0.3127(12) 0.3550(9) 0.3806(8) 0.177(11) Uiso 0.492(8) 1 d D U P . .
F3M F 0.3264(15) 0.3016(11) 0.4081(9) 0.259(17) Uiso 0.492(8) 1 d D U P . .
O1M O 0.2389(19) 0.2398(11) 0.3600(11) 0.25(2) Uiso 0.492(8) 1 d D U P . .
O2M O 0.2008(15) 0.3042(14) 0.3408(11) 0.25(2) Uiso 0.492(8) 1 d D U P . .
O3M O 0.2903(14) 0.2780(12) 0.3229(9) 0.210(17) Uiso 0.492(8) 1 d D U P . .
C1M C 0.2900(13) 0.3247(9) 0.3955(7) 0.160(19) Uiso 0.492(8) 1 d D U P . .
S1N S 0.6619(9) 0.0487(7) 0.9368(5) 0.211(8) Uani 0.494(11) 1 d D U P A 1
F1N F 0.598(2) 0.0940(14) 0.9957(12) 0.361(17) Uiso 0.494(11) 1 d D U P A 1
O1N O 0.6925(16) 0.0068(11) 0.9302(11) 0.211(9) Uiso 0.494(11) 1 d D U P A 1
O2N O 0.7057(17) 0.0870(12) 0.9501(10) 0.210(10) Uiso 0.494(11) 1 d D U P A 1
O3N O 0.6159(14) 0.0503(13) 0.9107(9) 0.210(10) Uiso 0.494(11) 1 d D U P A 1
C1N C 0.6240(16) 0.0545(13) 0.9853(8) 0.351(15) Uiso 0.494(11) 1 d D U P A 1
F2N F 0.587(2) 0.0192(14) 0.9817(13) 0.365(17) Uiso 0.494(11) 1 d D U P A 1
F3N F 0.666(2) 0.0553(18) 1.0117(10) 0.351(17) Uiso 0.494(11) 1 d D U P A 1
S1W S 0.700(2) 0.0628(15) 0.9740(13) 0.265(15) Uani 0.203(10) 1 d D U P B 2
C1W C 0.647(2) 0.0101(17) 0.9387(14) 0.25(2) Uiso 0.203(10) 1 d D U P B 2
F1W F 0.658(3) 0.002(2) 0.9034(13) 0.17(2) Uiso 0.203(10) 1 d D U P B 2
F3W F 0.657(4) -0.0290(19) 0.946(2) 0.40(5) Uiso 0.203(10) 1 d D U P B 2
F2W F 0.590(2) 0.018(3) 0.941(2) 0.25(3) Uiso 0.203(10) 1 d D U P B 2
O1W O 0.726(4) 0.086(3) 0.950(2) 0.21(3) Uiso 0.203(10) 1 d D U P B 2
O2W O 0.659(3) 0.089(3) 0.998(2) 0.31(3) Uiso 0.203(10) 1 d D U P B 2
O3W O 0.739(3) 0.038(3) 0.991(2) 0.30(4) Uiso 0.203(10) 1 d D U P B 2
S1O S -0.1875(9) 0.5185(7) 0.3335(7) 0.205(9) Uani 0.4 1 d D U P . .
F1O F -0.2091(15) 0.6047(10) 0.3493(10) 0.217(17) Uiso 0.4 1 d D U P . .
F2O F -0.2890(14) 0.5549(13) 0.3515(11) 0.223(17) Uiso 0.4 1 d D U P . .
F3O F -0.2623(17) 0.5643(13) 0.3002(9) 0.235(18) Uiso 0.4 1 d D U P . .
O1O O -0.1667(13) 0.5255(11) 0.3689(8) 0.120(13) Uiso 0.4 1 d D U P . .
O2O O -0.1462(15) 0.5278(14) 0.3073(10) 0.192(17) Uiso 0.4 1 d D U P . .
O3O O -0.2297(16) 0.4798(11) 0.3145(10) 0.181(18) Uiso 0.4 1 d D U P . .
C1O C -0.2443(13) 0.5684(10) 0.3350(10) 0.23(3) Uiso 0.4 1 d D U P . .
S1P S 0.6174(7) 0.5393(6) 0.9916(5) 0.116(7) Uani 0.504(13) 1 d D U P C 1
F2P F 0.6948(11) 0.5794(10) 1.0513(8) 0.194(13) Uiso 0.504(13) 1 d D U P C 1
F1P F 0.6003(12) 0.5724(10) 1.0634(8) 0.207(14) Uiso 0.504(13) 1 d D U P C 1
F3P F 0.6503(16) 0.5148(10) 1.0556(9) 0.214(16) Uiso 0.504(13) 1 d D U P C 1
O1P O 0.6604(11) 0.5206(8) 0.9677(7) 0.116(10) Uiso 0.504(13) 1 d D U P C 1
O2P O 0.6002(17) 0.5859(10) 0.9918(10) 0.166(15) Uiso 0.504(13) 1 d D U P C 1
C1P C 0.6450(13) 0.5511(11) 1.0445(7) 0.187(17) Uiso 0.504(13) 1 d D U P C 1
O3P O 0.5602(12) 0.5131(12) 0.9893(9) 0.169(14) Uiso 0.504(13) 1 d D U P C 1
C1U C 0.6472(15) 0.5162(11) 1.0172(10) 0.119(15) Uiso 0.346(12) 1 d D U P D 2
O2U O 0.5414(15) 0.544(2) 0.9951(16) 0.24(2) Uiso 0.346(12) 1 d D U P D 2
O3U O 0.615(3) 0.5295(16) 0.9518(9) 0.23(2) Uiso 0.346(12) 1 d D U P D 2
O1U O 0.6310(16) 0.5967(11) 1.0034(10) 0.099(14) Uiso 0.346(12) 1 d D U P D 2
F1U F 0.6181(15) 0.4791(11) 1.0179(10) 0.149(15) Uiso 0.346(12) 1 d D U P D 2
S1U S 0.6005(14) 0.5531(11) 0.9906(9) 0.191(13) Uani 0.346(12) 1 d D U P D 2
F2U F 0.6946(18) 0.5019(16) 0.9971(13) 0.28(3) Uiso 0.346(12) 1 d D U P D 2
F3U F 0.6741(18) 0.5370(14) 1.0502(9) 0.164(16) Uiso 0.346(12) 1 d D U P D 2
S1R S -0.0474(6) 0.4337(5) 0.5343(4) 0.221(5) Uani 0.728(9) 1 d D U P E 1
O1R O -0.0800(13) 0.3958(9) 0.5094(8) 0.225(8) Uiso 0.728(9) 1 d D U P E 1
O2R O -0.0709(12) 0.4512(9) 0.5713(7) 0.235(9) Uiso 0.728(9) 1 d D U P E 1
O3R O -0.0189(14) 0.4725(9) 0.5267(9) 0.263(10) Uiso 0.728(9) 1 d D U P E 1
F1R F 0.0162(12) 0.3759(9) 0.5614(7) 0.268(12) Uiso 0.728(9) 1 d D U P E 1
C1R C 0.0285(11) 0.4063(9) 0.5448(7) 0.249(13) Uiso 0.728(9) 1 d D U P E 1
F2R F 0.0465(9) 0.3856(7) 0.5121(6) 0.211(9) Uiso 0.728(9) 1 d D U P E 1
F3R F 0.0607(12) 0.4397(9) 0.5680(8) 0.295(13) Uiso 0.728(9) 1 d D U P E 1
S1T S -0.1123(11) 0.4432(8) 0.5167(6) 0.245(7) Uani 0.455(9) 1 d D U P F 2
C1T C -0.1550(16) 0.4716(12) 0.4810(9) 0.297(19) Uiso 0.455(9) 1 d D U P F 2
F1T F -0.194(2) 0.4394(15) 0.4593(13) 0.37(2) Uiso 0.455(9) 1 d D U P F 2
F2T F -0.1832(16) 0.5085(12) 0.4954(10) 0.246(16) Uiso 0.455(9) 1 d D U P F 2
O2T O -0.0522(14) 0.4491(17) 0.5104(14) 0.255(9) Uiso 0.455(9) 1 d D U P F 2
O3T O -0.131(2) 0.3935(10) 0.5041(12) 0.253(11) Uiso 0.455(9) 1 d D U P F 2
O1T O -0.138(2) 0.4660(14) 0.5513(9) 0.252(11) Uiso 0.455(9) 1 d D U P F 2
F3T F -0.1179(18) 0.4809(15) 0.4583(11) 0.30(2) Uiso 0.455(9) 1 d D U P F 2
S1Q S 0.7007(6) 0.5159(5) 1.1762(5) 0.151(6) Uani 0.496(8) 1 d D U P . .
F2Q F 0.7729(13) 0.4777(10) 1.2162(7) 0.217(14) Uiso 0.496(8) 1 d D U P . .
F3Q F 0.7249(12) 0.4273(8) 1.1698(8) 0.186(12) Uiso 0.496(8) 1 d D U P . .
C1Q C 0.7545(12) 0.4678(9) 1.1804(8) 0.172(16) Uiso 0.496(8) 1 d D U P . .
O2Q O 0.7372(13) 0.5571(9) 1.1925(8) 0.166(13) Uiso 0.496(8) 1 d D U P . .
O1Q O 0.6770(9) 0.5006(7) 1.1402(6) 0.086(8) Uiso 0.496(8) 1 d D U P . .
F1Q F 0.7969(11) 0.4706(9) 1.1582(7) 0.181(12) Uiso 0.496(8) 1 d D U P . .
O3Q O 0.6578(12) 0.5134(10) 1.2042(8) 0.165(12) Uiso 0.496(8) 1 d D U P . .
S1V S 0.0536(10) 0.2100(9) 0.1285(8) 0.161(11) Uiso 0.25 1 d D U P . .
F2V F -0.0537(18) 0.2209(17) 0.1551(11) 0.18(2) Uiso 0.25 1 d D U P . .
O1V O 0.057(3) 0.2595(11) 0.1488(16) 0.26(4) Uiso 0.25 1 d D U P . .
O2V O 0.0595(15) 0.1822(12) 0.1504(9) 0.073(13) Uiso 0.25 1 d D U P . .
F1V F -0.045(2) 0.2324(18) 0.0994(14) 0.22(3) Uiso 0.25 1 d D U P . .
O3V O 0.0599(17) 0.1996(15) 0.0905(9) 0.107(17) Uiso 0.25 1 d D U P . .
F3V F -0.053(2) 0.1623(15) 0.1039(16) 0.25(3) Uiso 0.25 1 d D U P . .
C1V C -0.0398(13) 0.2056(14) 0.1208(11) 0.26(4) Uiso 0.25 1 d D U P . .
N1S N 0.407(2) 0.4966(19) 0.7172(14) 0.195(19) Uiso 0.5 1 d . U P . .
C1S C 0.392(2) 0.5326(18) 0.7272(13) 0.118(15) Uiso 0.5 1 d . U P . .
C2S C 0.361(3) 0.566(2) 0.7471(18) 0.20(2) Uiso 0.5 1 d . U P . .
N2S N 0.5637(11) 0.3657(10) 1.0149(8) 0.143(9) Uani 0.75 1 d . U P . .
C3S C 0.5549(16) 0.3996(15) 1.0361(11) 0.154(12) Uani 0.75 1 d . U P . .
C4S C 0.5428(17) 0.4441(14) 1.0562(11) 0.178(13) Uani 0.75 1 d . U P . .
N3S N 0.907(2) 0.5255(18) 1.2283(13) 0.175(18) Uiso 0.5 1 d . U P . .
C5S C 0.888(3) 0.558(2) 1.2362(16) 0.16(2) Uiso 0.5 1 d . U P . .
C6S C 0.864(3) 0.596(2) 1.2554(19) 0.21(3) Uiso 0.5 1 d . U P . .
 
loop_
 _atom_site_aniso_label
 _atom_site_aniso_U_11
 _atom_site_aniso_U_22
 _atom_site_aniso_U_33
 _atom_site_aniso_U_23
 _atom_site_aniso_U_13
 _atom_site_aniso_U_12
Zn1 0.083(2) 0.195(3) 0.084(2) 0.0038(19) 0.0087(16) 0.025(2)
Zn2 0.094(2) 0.211(3) 0.102(2) 0.022(2) 0.0220(18) 0.034(2)
Zn3 0.158(3) 0.185(4) 0.193(4) -0.011(3) -0.002(3) 0.031(3)
Zn4 0.087(2) 0.219(4) 0.218(4) -0.083(3) 0.049(3) -0.017(2)
Zn5 0.117(3) 0.147(3) 0.207(4) 0.004(3) 0.006(2) 0.019(2)
Zn6 0.111(2) 0.204(3) 0.104(2) 0.025(2) 0.0343(19) 0.054(2)
Zn7 0.0736(19) 0.158(3) 0.090(2) 0.0016(17) 0.0034(15) 0.0090(17)
Zn8 0.082(2) 0.145(3) 0.125(2) -0.011(2) 0.0103(18) 0.0073(18)
Cl1 0.096(5) 0.205(7) 0.119(5) 0.013(5) 0.011(4) 0.040(4)
Cl2 0.145(6) 0.306(10) 0.120(6) 0.012(6) 0.038(5) 0.049(6)
Cl3 0.175(9) 0.265(11) 0.333(14) -0.006(10) 0.017(9) 0.021(8)
Cl5 0.176(8) 0.214(9) 0.261(10) -0.003(8) 0.034(7) 0.017(7)
Cl6 0.190(8) 0.258(9) 0.151(7) 0.036(6) 0.055(6) 0.036(7)
Cl7 0.086(4) 0.158(6) 0.135(5) 0.001(4) 0.010(4) 0.015(4)
N1A 0.099(12) 0.205(16) 0.096(10) 0.037(11) 0.016(11) 0.027(13)
N2A 0.074(11) 0.161(14) 0.091(10) 0.018(12) 0.016(9) 0.034(11)
N3A 0.069(13) 0.152(15) 0.087(12) 0.010(11) 0.000(8) 0.006(9)
N4A 0.103(11) 0.145(12) 0.096(10) 0.012(9) -0.002(9) 0.015(10)
N5A 0.091(11) 0.151(12) 0.126(11) -0.011(9) 0.029(9) 0.002(9)
N6A 0.154(12) 0.185(13) 0.207(15) -0.013(11) 0.079(12) -0.014(10)
C34F 0.126(16) 0.185(15) 0.112(11) 0.049(11) 0.036(12) 0.051(12)
C33F 0.202(11) 0.203(10) 0.165(10) 0.036(9) 0.036(9) 0.008(9)
C38F 0.22(2) 0.20(2) 0.151(14) 0.033(15) 0.045(16) 0.033(16)
C37F 0.20(2) 0.21(2) 0.120(17) 0.017(14) 0.048(16) 0.036(17)
C36F 0.20(2) 0.21(2) 0.111(16) 0.032(14) 0.050(17) 0.030(17)
C35F 0.161(19) 0.180(17) 0.105(14) 0.041(13) 0.039(14) 0.037(13)
C7A 0.099(13) 0.185(18) 0.104(11) 0.054(14) 0.019(12) 0.027(15)
C8A 0.094(13) 0.154(15) 0.097(11) 0.033(14) 0.005(10) 0.038(14)
C9A 0.098(12) 0.158(17) 0.088(11) 0.012(14) 0.003(11) 0.048(14)
C10A 0.093(13) 0.147(16) 0.086(11) 0.004(14) 0.002(10) 0.035(13)
C11A 0.078(12) 0.155(15) 0.080(10) 0.009(12) 0.014(9) 0.036(13)
C12A 0.077(11) 0.147(16) 0.083(10) 0.006(13) 0.010(10) 0.018(12)
C34D 0.097(12) 0.145(13) 0.108(10) 0.001(9) 0.001(9) 0.037(9)
C33D 0.107(12) 0.152(13) 0.102(11) 0.000(9) 0.008(9) 0.039(10)
C38D 0.131(14) 0.180(14) 0.121(11) 0.010(11) -0.010(10) 0.036(11)
C37D 0.124(14) 0.184(15) 0.135(13) 0.004(11) -0.015(12) 0.028(11)
C36D 0.112(13) 0.174(14) 0.148(14) 0.009(11) -0.006(11) 0.029(11)
C35D 0.115(13) 0.148(13) 0.131(12) -0.002(11) 0.005(10) 0.023(10)
C19A 0.081(11) 0.121(13) 0.105(11) 0.010(10) 0.004(9) 0.011(10)
C20A 0.068(13) 0.142(16) 0.092(12) 0.008(12) 0.004(10) 0.008(10)
C21A 0.068(13) 0.148(16) 0.102(14) 0.014(13) 0.012(10) 0.011(11)
C22A 0.069(14) 0.167(18) 0.102(13) 0.029(13) 0.006(10) 0.015(10)
C23A 0.052(12) 0.153(16) 0.083(12) 0.016(11) 0.007(9) 0.023(9)
C24A 0.049(12) 0.159(16) 0.092(14) 0.021(12) 0.001(9) 0.016(11)
C28D 0.171(12) 0.201(14) 0.210(15) 0.015(11) 0.054(12) -0.027(11)
C27D 0.202(14) 0.215(15) 0.210(15) 0.025(11) 0.036(13) -0.025(12)
C32D 0.221(16) 0.245(17) 0.229(17) 0.044(13) 0.050(14) -0.018(13)
C31D 0.211(14) 0.236(17) 0.229(17) 0.031(12) 0.063(14) -0.006(13)
C30D 0.187(13) 0.226(17) 0.228(17) 0.026(12) 0.069(13) -0.010(13)
C29D 0.176(13) 0.241(17) 0.248(17) 0.031(13) 0.043(14) -0.023(13)
C31A 0.121(12) 0.169(13) 0.162(15) 0.002(12) 0.058(11) 0.001(10)
C32A 0.099(11) 0.144(12) 0.117(12) 0.010(9) 0.036(10) 0.013(9)
C33A 0.079(13) 0.150(15) 0.113(15) 0.008(11) 0.006(11) 0.022(11)
C34A 0.070(13) 0.156(15) 0.089(13) -0.010(11) 0.007(10) 0.019(11)
C35A 0.069(11) 0.143(15) 0.097(13) -0.007(11) 0.007(10) 0.017(10)
C36A 0.077(13) 0.148(15) 0.118(15) -0.017(12) 0.027(12) 0.014(10)
C37A 0.083(12) 0.151(16) 0.075(9) 0.006(12) 0.012(9) 0.039(12)
C38A 0.078(12) 0.150(17) 0.078(10) 0.001(13) 0.015(9) 0.041(11)
C39A 0.063(11) 0.147(15) 0.079(10) 0.010(12) 0.006(8) 0.030(10)
C40A 0.067(11) 0.142(16) 0.078(12) 0.012(12) 0.004(9) 0.025(11)
C41A 0.077(11) 0.125(14) 0.074(11) -0.002(11) 0.005(9) 0.025(10)
C42A 0.077(11) 0.152(16) 0.070(10) 0.003(12) 0.004(10) 0.042(12)
N1B 0.25(2) 0.24(2) 0.23(2) -0.035(18) -0.045(18) 0.037(16)
N2B 0.18(2) 0.151(17) 0.196(18) -0.014(16) 0.015(14) 0.035(14)
N3B 0.146(12) 0.177(12) 0.175(14) 0.007(11) 0.029(10) 0.021(11)
N4B 0.178(12) 0.190(15) 0.202(14) 0.020(12) 0.028(10) 0.026(12)
N5B 0.099(12) 0.172(14) 0.076(13) 0.021(10) 0.041(10) 0.027(11)
N6B 0.093(10) 0.151(10) 0.091(10) -0.002(8) 0.020(9) 0.023(9)
C28F 0.268(16) 0.275(18) 0.265(15) 0.040(13) 0.012(13) 0.060(13)
C29F 0.299(18) 0.33(2) 0.308(17) 0.071(15) -0.009(13) 0.071(15)
C30F 0.312(18) 0.35(2) 0.331(18) 0.080(15) 0.010(14) 0.079(15)
C31F 0.311(18) 0.34(2) 0.330(18) 0.072(15) 0.016(14) 0.076(15)
C32F 0.282(18) 0.309(19) 0.303(17) 0.058(14) 0.033(13) 0.062(15)
C27F 0.271(16) 0.279(17) 0.262(14) 0.050(13) 0.023(13) 0.046(14)
C7B 0.18(2) 0.23(3) 0.23(2) -0.012(19) -0.032(19) 0.012(17)
C8B 0.20(2) 0.20(2) 0.22(2) -0.009(18) -0.018(16) 0.022(17)
C9B 0.19(2) 0.23(3) 0.22(2) -0.007(19) -0.023(18) 0.033(17)
C10B 0.20(2) 0.23(2) 0.21(2) 0.00(2) -0.004(16) 0.040(18)
C11B 0.168(17) 0.173(18) 0.167(18) 0.010(16) 0.038(14) 0.025(14)
C12B 0.20(2) 0.15(2) 0.179(17) 0.015(16) 0.041(17) 0.045(15)
C22F 0.180(12) 0.240(16) 0.224(13) 0.025(13) 0.022(10) 0.023(13)
C23F 0.197(14) 0.291(19) 0.261(15) 0.020(15) 0.039(11) 0.010(15)
C24F 0.199(14) 0.305(19) 0.266(16) 0.038(15) 0.032(13) 0.009(15)
C25F 0.199(14) 0.267(18) 0.259(16) 0.023(15) 0.030(13) 0.007(15)
C26F 0.205(15) 0.249(18) 0.233(15) 0.002(14) 0.018(11) 0.024(15)
C21F 0.193(13) 0.237(16) 0.224(13) 0.015(13) 0.019(11) 0.027(14)
C19B 0.184(14) 0.188(16) 0.223(17) 0.045(13) 0.006(12) -0.007(12)
C20B 0.165(13) 0.183(13) 0.201(15) 0.041(12) 0.022(11) 0.001(11)
C21B 0.175(14) 0.179(13) 0.188(16) 0.038(12) 0.015(12) -0.003(11)
C22B 0.176(14) 0.168(12) 0.182(16) 0.018(12) 0.016(12) 0.002(12)
C23B 0.148(12) 0.164(13) 0.147(14) 0.015(11) 0.039(10) 0.006(10)
C24B 0.155(14) 0.177(13) 0.154(15) 0.018(12) 0.027(11) 0.008(11)
C22E 0.072(11) 0.140(10) 0.105(10) 0.006(8) 0.016(10) 0.031(10)
C21E 0.095(12) 0.150(11) 0.134(12) 0.024(9) 0.013(11) 0.028(11)
C26E 0.112(13) 0.155(11) 0.137(12) 0.025(10) 0.021(12) 0.017(11)
C25E 0.116(13) 0.161(12) 0.139(12) 0.020(11) 0.015(11) 0.015(12)
C24E 0.106(13) 0.155(13) 0.114(12) 0.009(9) 0.020(10) 0.020(12)
C23E 0.104(13) 0.165(12) 0.110(11) 0.009(9) 0.007(11) 0.022(11)
C31B 0.104(12) 0.162(12) 0.111(13) 0.016(10) 0.034(11) 0.014(10)
C32B 0.093(13) 0.170(14) 0.116(15) 0.005(12) 0.048(12) 0.012(10)
C33B 0.108(14) 0.186(17) 0.162(19) -0.028(14) 0.076(15) 0.004(12)
C34B 0.134(15) 0.195(17) 0.137(19) -0.031(14) 0.059(14) -0.008(13)
C35B 0.132(15) 0.183(14) 0.085(14) -0.001(12) 0.056(13) 0.008(11)
C36B 0.119(14) 0.169(15) 0.091(16) 0.020(12) 0.038(14) 0.024(12)
C37B 0.145(15) 0.175(16) 0.135(18) 0.007(13) 0.041(13) 0.011(13)
C38B 0.141(15) 0.164(18) 0.129(18) -0.004(14) 0.052(13) 0.008(13)
C39B 0.132(13) 0.180(16) 0.116(15) 0.002(12) 0.059(11) 0.012(11)
C40B 0.138(16) 0.185(17) 0.107(17) -0.009(12) 0.044(13) 0.010(13)
C41B 0.150(17) 0.178(14) 0.090(15) 0.011(12) 0.039(13) 0.012(11)
C42B 0.146(16) 0.176(17) 0.122(17) 0.006(13) 0.022(15) 0.008(13)
N1C 0.144(13) 0.169(16) 0.204(19) -0.052(17) 0.013(14) 0.015(12)
N2C 0.116(12) 0.131(13) 0.144(12) -0.025(10) 0.007(10) 0.009(9)
N3C 0.112(15) 0.153(19) 0.166(18) -0.002(12) 0.011(13) 0.029(12)
N4C 0.196(19) 0.158(18) 0.167(17) -0.023(12) 0.021(17) 0.064(16)
N5C 0.098(14) 0.184(15) 0.132(15) 0.031(12) 0.056(11) 0.070(11)
N6C 0.085(13) 0.251(16) 0.123(15) 0.059(17) 0.043(12) 0.043(14)
C28E 0.154(12) 0.180(13) 0.216(16) -0.013(13) 0.039(12) 0.025(11)
C29E 0.164(13) 0.208(14) 0.271(18) -0.001(14) 0.022(14) 0.020(11)
C30E 0.167(13) 0.232(15) 0.284(19) 0.024(14) 0.020(15) 0.026(12)
C31E 0.169(13) 0.221(15) 0.247(18) 0.023(14) 0.044(14) 0.038(12)
C32E 0.173(14) 0.194(14) 0.230(17) 0.025(13) 0.039(14) 0.044(10)
C27E 0.161(13) 0.176(12) 0.220(16) 0.028(12) 0.035(13) 0.034(11)
C7C 0.115(16) 0.17(2) 0.21(2) -0.022(19) 0.016(15) 0.035(14)
C8C 0.113(16) 0.165(18) 0.185(18) 0.011(16) 0.010(13) 0.035(13)
C9C 0.121(17) 0.20(2) 0.177(18) 0.011(18) 0.012(14) 0.046(15)
C10C 0.112(17) 0.18(2) 0.185(18) 0.035(16) 0.018(15) 0.037(14)
C11C 0.079(13) 0.142(16) 0.155(16) 0.005(13) 0.010(12) -0.001(11)
C12C 0.101(12) 0.142(14) 0.156(13) 0.006(12) 0.012(10) 0.007(10)
C22D 0.24(2) 0.20(2) 0.20(2) 0.007(15) 0.011(16) 0.076(15)
C21D 0.31(2) 0.28(2) 0.23(2) 0.062(17) 0.032(18) 0.080(19)
C26D 0.32(3) 0.31(3) 0.18(2) 0.040(19) 0.02(2) 0.10(2)
C25D 0.31(3) 0.31(3) 0.17(3) 0.02(2) -0.01(2) 0.09(2)
C24D 0.29(3) 0.24(3) 0.16(2) 0.001(19) -0.01(2) 0.11(2)
C23D 0.28(3) 0.20(3) 0.18(2) -0.023(17) -0.009(18) 0.106(18)
C19C 0.18(2) 0.18(2) 0.17(2) 0.017(14) 0.040(19) 0.048(18)
C20C 0.134(16) 0.141(18) 0.158(18) -0.015(12) 0.033(17) 0.029(14)
C21C 0.125(15) 0.129(18) 0.14(2) -0.031(11) 0.045(15) 0.026(14)
C22C 0.115(15) 0.15(2) 0.141(19) -0.023(12) 0.048(14) 0.027(13)
C23C 0.107(15) 0.132(17) 0.141(17) -0.019(10) 0.035(14) 0.038(12)
C24C 0.116(15) 0.136(19) 0.17(2) -0.010(12) 0.015(15) 0.024(14)
C34E 0.093(16) 0.244(15) 0.137(17) 0.069(15) 0.054(12) 0.064(13)
C33E 0.116(17) 0.242(15) 0.160(18) 0.064(16) 0.051(14) 0.051(15)
C38E 0.13(2) 0.268(19) 0.19(2) 0.083(19) 0.037(16) 0.027(15)
C37E 0.16(2) 0.30(2) 0.27(3) 0.08(2) 0.103(17) 0.02(2)
C36E 0.13(2) 0.30(2) 0.26(3) 0.09(2) 0.097(17) 0.04(2)
C35E 0.112(19) 0.28(2) 0.19(2) 0.067(18) 0.094(14) 0.060(16)
C31C 0.096(16) 0.244(17) 0.16(2) 0.045(19) 0.042(14) 0.048(17)
C32C 0.090(15) 0.192(14) 0.136(17) 0.018(15) 0.044(11) 0.064(13)
C33C 0.104(17) 0.182(14) 0.157(19) 0.002(16) 0.043(13) 0.057(15)
C34C 0.126(19) 0.177(15) 0.153(19) -0.002(14) 0.065(13) 0.063(13)
C35C 0.093(14) 0.166(14) 0.131(16) -0.004(13) 0.033(11) 0.049(13)
C36C 0.088(15) 0.173(14) 0.103(15) 0.001(14) 0.029(12) 0.046(14)
C37C 0.095(13) 0.137(18) 0.121(17) -0.007(11) 0.021(11) 0.014(11)
C38C 0.097(14) 0.141(19) 0.101(16) -0.016(11) 0.038(12) 0.032(11)
C39C 0.107(15) 0.128(16) 0.127(17) -0.027(10) 0.031(12) 0.031(12)
C40C 0.075(14) 0.127(18) 0.140(19) -0.016(10) 0.019(12) 0.036(12)
C41C 0.103(14) 0.148(17) 0.116(16) -0.012(11) 0.030(12) 0.048(11)
C42C 0.094(14) 0.137(16) 0.148(18) 0.014(12) 0.033(12) 0.035(13)
N1G 0.103(14) 0.150(18) 0.198(18) 0.032(13) 0.011(14) 0.027(11)
N2G 0.125(16) 0.169(16) 0.133(15) 0.000(13) 0.006(11) 0.034(12)
N3G 0.080(12) 0.123(13) 0.144(15) -0.006(13) 0.021(10) 0.015(11)
N4G 0.079(12) 0.149(16) 0.168(15) -0.002(13) 0.011(10) 0.013(11)
N5G 0.068(10) 0.136(12) 0.082(12) 0.013(10) 0.017(9) 0.007(10)
N6G 0.065(11) 0.137(11) 0.092(11) 0.006(9) -0.001(10) 0.014(10)
C34J 0.133(18) 0.155(18) 0.197(18) 0.032(14) 0.009(14) 0.047(13)
C33J 0.185(19) 0.156(19) 0.207(18) 0.017(15) 0.002(16) 0.036(15)
C38J 0.19(2) 0.18(2) 0.25(2) -0.029(19) -0.017(17) 0.051(17)
C37J 0.19(2) 0.21(2) 0.28(3) 0.00(2) -0.03(2) 0.04(2)
C36J 0.14(2) 0.20(3) 0.27(2) 0.029(19) -0.020(19) 0.058(16)
C35J 0.14(2) 0.19(2) 0.24(2) 0.042(18) -0.010(16) 0.050(15)
C7G 0.156(18) 0.17(2) 0.21(2) 0.015(15) -0.002(18) 0.047(15)
C8G 0.144(17) 0.19(2) 0.173(18) -0.011(15) -0.026(14) 0.044(14)
C9G 0.155(18) 0.18(2) 0.153(17) 0.006(14) -0.024(15) 0.048(15)
C10G 0.136(17) 0.155(19) 0.152(17) 0.015(15) -0.014(13) 0.029(14)
C11G 0.120(14) 0.122(16) 0.156(17) 0.004(13) -0.006(12) 0.020(12)
C12G 0.110(15) 0.137(18) 0.154(17) 0.005(13) 0.002(14) 0.015(12)
C28J 0.083(11) 0.164(17) 0.157(14) -0.010(14) 0.014(10) 0.015(13)
C27J 0.107(14) 0.188(18) 0.151(14) -0.026(15) 0.021(12) -0.003(15)
C32J 0.123(16) 0.20(2) 0.168(17) -0.055(17) 0.005(12) 0.016(18)
C31J 0.101(14) 0.19(2) 0.183(18) -0.054(18) -0.005(14) -0.005(16)
C30J 0.097(13) 0.19(2) 0.187(18) -0.039(18) 0.020(14) -0.038(16)
C29J 0.089(13) 0.175(19) 0.163(17) -0.026(16) 0.024(11) -0.012(15)
C19G 0.096(16) 0.156(19) 0.19(2) 0.014(16) -0.009(13) -0.002(13)
C20G 0.083(13) 0.125(14) 0.169(17) 0.001(15) 0.013(12) 0.009(12)
C21G 0.129(18) 0.139(16) 0.22(2) 0.020(16) -0.029(15) 0.004(13)
C22G 0.128(17) 0.129(15) 0.21(2) 0.022(17) -0.028(14) 0.011(13)
C23G 0.108(14) 0.125(15) 0.127(16) -0.004(13) 0.012(11) 0.017(11)
C24G 0.078(14) 0.127(15) 0.158(18) 0.017(14) 0.016(11) 0.000(11)
C34K 0.061(12) 0.136(12) 0.100(12) 0.000(10) 0.011(12) 0.025(11)
C33K 0.057(12) 0.133(13) 0.108(14) 0.000(10) 0.007(11) 0.032(12)
C38K 0.092(15) 0.151(13) 0.125(15) 0.007(13) 0.011(14) 0.002(13)
C37K 0.094(15) 0.156(16) 0.119(15) -0.010(13) 0.004(15) 0.009(14)
C36K 0.108(16) 0.154(18) 0.109(15) -0.011(11) -0.002(13) 0.017(15)
C35K 0.081(14) 0.156(15) 0.097(12) -0.002(11) 0.011(13) 0.015(13)
C31G 0.075(13) 0.146(12) 0.086(14) 0.011(11) 0.015(13) 0.015(11)
C32G 0.058(12) 0.145(12) 0.081(13) 0.016(11) 0.014(11) 0.011(10)
C33G 0.070(12) 0.150(13) 0.123(16) 0.020(13) 0.023(13) 0.008(11)
C34G 0.072(13) 0.145(13) 0.137(18) 0.025(13) 0.021(12) 0.014(11)
C35G 0.080(12) 0.125(11) 0.097(14) 0.015(11) 0.008(11) 0.007(10)
C36G 0.070(12) 0.133(12) 0.096(15) 0.012(12) 0.012(12) 0.013(11)
C37G 0.106(13) 0.124(13) 0.137(17) 0.027(13) 0.010(11) 0.014(11)
C38G 0.116(13) 0.132(15) 0.135(17) 0.002(13) 0.008(12) 0.026(11)
C39G 0.106(12) 0.117(13) 0.135(16) 0.002(12) 0.012(11) 0.019(10)
C40G 0.112(13) 0.112(13) 0.121(17) 0.002(12) 0.005(12) 0.006(11)
C41G 0.098(13) 0.126(12) 0.126(16) 0.018(12) 0.007(12) 0.007(10)
C42G 0.102(13) 0.118(13) 0.138(17) 0.032(13) 0.019(13) 0.009(11)
N1H 0.133(16) 0.133(16) 0.189(16) 0.003(12) -0.010(14) 0.049(14)
N2H 0.109(14) 0.130(17) 0.142(16) -0.002(11) 0.013(12) 0.021(11)
N3H 0.097(15) 0.163(15) 0.124(15) -0.016(11) 0.050(10) 0.037(11)
N4H 0.110(14) 0.214(16) 0.092(13) 0.020(15) 0.041(10) 0.065(14)
N5H 0.068(11) 0.120(14) 0.106(13) -0.032(10) 0.011(10) 0.006(9)
N6H 0.118(12) 0.126(13) 0.135(15) -0.017(13) 0.036(12) 0.015(10)
C22L 0.173(19) 0.156(18) 0.199(16) 0.021(14) -0.009(17) 0.059(15)
C21L 0.23(2) 0.19(2) 0.207(16) 0.061(15) 0.049(18) 0.071(17)
C26L 0.28(3) 0.19(2) 0.21(2) 0.055(16) 0.04(2) 0.08(2)
C25L 0.26(2) 0.21(2) 0.22(2) 0.043(19) 0.01(2) 0.10(2)
C24L 0.23(2) 0.17(2) 0.21(2) 0.019(17) -0.03(2) 0.086(18)
C23L 0.20(2) 0.14(2) 0.213(19) 0.001(14) -0.047(18) 0.061(16)
C7H 0.127(17) 0.129(17) 0.17(2) 0.009(13) -0.006(15) 0.023(15)
C8H 0.104(14) 0.122(17) 0.148(17) -0.003(12) -0.004(14) 0.016(13)
C9H 0.106(14) 0.132(18) 0.15(2) 0.006(12) -0.002(14) 0.015(14)
C10H 0.109(15) 0.113(19) 0.140(19) -0.008(11) -0.018(13) 0.008(12)
C11H 0.105(14) 0.111(17) 0.152(16) -0.009(10) 0.010(13) 0.026(12)
C12H 0.099(13) 0.120(17) 0.151(19) -0.002(11) 0.023(13) 0.032(13)
C28K 0.124(18) 0.253(16) 0.138(18) 0.055(15) 0.056(12) 0.063(15)
C27K 0.124(17) 0.252(16) 0.154(18) 0.068(16) 0.063(14) 0.067(15)
C32K 0.14(2) 0.26(2) 0.21(2) 0.101(18) 0.083(15) 0.076(16)
C31K 0.138(19) 0.28(2) 0.22(2) 0.08(2) 0.089(15) 0.06(2)
C30K 0.16(2) 0.29(2) 0.22(2) 0.08(2) 0.109(16) 0.07(2)
C29K 0.14(2) 0.27(2) 0.18(2) 0.055(18) 0.088(14) 0.065(17)
C19H 0.132(17) 0.213(18) 0.107(17) 0.016(18) 0.041(13) 0.058(17)
C20H 0.133(17) 0.178(16) 0.120(16) -0.012(15) 0.063(12) 0.058(14)
C21H 0.137(19) 0.171(17) 0.159(19) -0.010(16) 0.056(14) 0.048(16)
C22H 0.125(19) 0.161(16) 0.16(2) -0.011(14) 0.051(13) 0.046(13)
C23H 0.115(15) 0.155(16) 0.133(16) -0.009(14) 0.042(11) 0.039(13)
C24H 0.092(16) 0.167(16) 0.136(18) 0.006(15) 0.052(12) 0.054(15)
C22K 0.099(12) 0.133(14) 0.128(15) -0.009(15) 0.033(13) 0.003(10)
C21K 0.081(12) 0.137(13) 0.108(14) 0.003(14) 0.011(12) -0.001(11)
C26K 0.092(13) 0.157(16) 0.162(18) 0.020(15) 0.004(16) 0.009(10)
C25K 0.080(13) 0.169(17) 0.21(2) 0.037(19) 0.003(16) 0.013(12)
C24K 0.091(13) 0.158(17) 0.22(2) 0.014(19) 0.050(16) 0.017(13)
C23K 0.099(13) 0.139(15) 0.196(19) 0.015(16) 0.046(17) 0.011(11)
C31H 0.100(15) 0.144(17) 0.140(17) 0.000(15) 0.035(12) 0.032(12)
C32H 0.109(16) 0.136(17) 0.145(17) 0.009(14) 0.037(13) 0.034(12)
C33H 0.133(18) 0.19(2) 0.170(18) 0.042(16) 0.066(14) 0.071(15)
C34H 0.118(17) 0.19(2) 0.180(19) 0.054(15) 0.051(15) 0.056(14)
C35H 0.087(14) 0.145(17) 0.158(17) 0.023(13) 0.038(12) 0.025(11)
C36H 0.065(13) 0.124(16) 0.138(15) -0.003(13) 0.019(11) 0.004(11)
C37H 0.107(15) 0.115(16) 0.145(17) -0.006(10) 0.021(12) 0.028(12)
C38H 0.115(16) 0.129(18) 0.139(19) -0.014(10) 0.037(12) 0.048(13)
C39H 0.113(14) 0.123(17) 0.123(16) -0.021(10) 0.040(12) 0.049(11)
C40H 0.123(15) 0.120(15) 0.133(17) -0.002(12) 0.057(12) 0.052(13)
C41H 0.116(14) 0.130(17) 0.135(17) 0.009(11) 0.054(12) 0.051(12)
C42H 0.120(15) 0.124(19) 0.143(18) 0.008(11) 0.042(13) 0.041(12)
N1I 0.090(12) 0.134(13) 0.115(13) -0.008(11) 0.028(11) 0.004(11)
N2I 0.069(11) 0.124(12) 0.104(13) -0.031(9) -0.008(9) -0.008(10)
N3I 0.098(12) 0.169(14) 0.089(11) 0.010(13) 0.019(10) 0.043(12)
N4I 0.125(14) 0.200(16) 0.063(10) 0.016(11) 0.040(11) 0.054(13)
N5I 0.063(12) 0.133(14) 0.069(11) 0.003(9) 0.011(8) 0.009(9)
N6I 0.071(11) 0.143(14) 0.099(11) 0.005(10) 0.002(9) 0.032(10)
C28L 0.091(12) 0.164(17) 0.136(17) -0.009(11) 0.042(14) -0.013(13)
C27L 0.114(15) 0.154(18) 0.150(18) -0.007(11) 0.047(13) -0.017(13)
C32L 0.136(17) 0.162(18) 0.167(18) -0.030(13) 0.070(17) -0.034(15)
C31L 0.121(15) 0.17(2) 0.18(2) -0.052(14) 0.071(17) -0.030(15)
C30L 0.104(14) 0.16(2) 0.18(2) -0.057(13) 0.073(14) -0.015(14)
C29L 0.096(13) 0.189(19) 0.175(19) -0.005(14) 0.038(16) -0.003(15)
C7I 0.099(15) 0.139(15) 0.095(15) -0.016(13) 0.016(12) -0.012(12)
C8I 0.096(14) 0.129(14) 0.094(14) -0.018(11) 0.014(11) -0.009(11)
C9I 0.103(15) 0.127(14) 0.094(15) -0.024(12) 0.020(12) -0.013(12)
C10I 0.083(13) 0.139(14) 0.079(13) -0.024(11) 0.005(10) -0.002(11)
C11I 0.069(11) 0.127(14) 0.068(12) -0.012(10) 0.000(9) 0.002(10)
C12I 0.075(13) 0.129(14) 0.098(15) -0.012(11) -0.001(11) 0.004(11)
C22J 0.155(17) 0.192(16) 0.077(11) 0.041(11) 0.054(12) 0.095(15)
C21J 0.25(2) 0.216(16) 0.101(14) 0.013(13) 0.049(16) 0.041(18)
C26J 0.28(3) 0.24(2) 0.092(15) 0.021(16) 0.041(18) 0.03(2)
C25J 0.23(2) 0.26(2) 0.090(16) 0.047(14) 0.019(17) 0.06(2)
C24J 0.19(2) 0.25(2) 0.098(16) 0.050(14) 0.051(17) 0.05(2)
C23J 0.18(2) 0.211(17) 0.097(14) 0.067(13) 0.052(15) 0.094(15)
C19I 0.109(14) 0.164(17) 0.073(11) 0.004(13) 0.024(11) 0.036(14)
C20I 0.095(13) 0.136(15) 0.072(11) -0.004(13) 0.023(10) 0.035(13)
C21I 0.095(12) 0.154(16) 0.073(10) -0.004(13) 0.017(11) 0.039(13)
C22I 0.088(13) 0.154(16) 0.071(10) 0.001(13) 0.017(10) 0.026(13)
C23I 0.089(12) 0.121(14) 0.074(9) -0.006(12) 0.007(9) 0.012(12)
C24I 0.094(12) 0.135(16) 0.079(11) -0.002(13) 0.014(11) 0.028(12)
C34L 0.093(12) 0.117(12) 0.111(10) 0.005(9) -0.003(9) 0.031(9)
C33L 0.109(12) 0.145(13) 0.110(11) 0.012(9) 0.002(10) 0.026(10)
C38L 0.127(14) 0.160(14) 0.124(11) 0.007(11) -0.005(10) 0.024(11)
C37L 0.117(13) 0.152(14) 0.134(12) 0.003(11) -0.004(11) 0.026(10)
C36L 0.103(12) 0.144(13) 0.131(13) 0.000(10) -0.009(10) 0.026(10)
C35L 0.095(12) 0.134(13) 0.120(11) -0.004(10) 0.007(10) 0.020(9)
C31I 0.044(11) 0.139(16) 0.107(13) 0.011(12) 0.007(10) 0.023(10)
C32I 0.064(13) 0.144(16) 0.074(11) 0.014(11) 0.018(9) 0.008(9)
C33I 0.044(11) 0.134(15) 0.087(12) 0.021(11) 0.023(9) 0.020(10)
C34I 0.057(13) 0.148(17) 0.088(12) 0.026(12) 0.012(9) 0.011(9)
C35I 0.053(12) 0.142(15) 0.065(10) 0.005(11) 0.022(9) 0.010(9)
C36I 0.078(13) 0.140(15) 0.068(11) 0.001(12) 0.011(9) -0.001(11)
C37I 0.073(11) 0.130(14) 0.079(10) -0.006(11) 0.003(9) 0.007(10)
C38I 0.069(11) 0.137(15) 0.072(10) -0.007(11) 0.002(9) 0.015(11)
C39I 0.074(12) 0.129(15) 0.076(9) 0.002(11) 0.007(9) 0.023(11)
C40I 0.077(12) 0.135(16) 0.077(10) -0.008(12) 0.005(9) 0.019(11)
C41I 0.063(11) 0.135(14) 0.074(10) 0.008(11) 0.008(8) 0.011(10)
C42I 0.070(12) 0.131(15) 0.080(12) 0.016(11) -0.006(9) 0.000(10)
S1M 0.26(2) 0.143(15) 0.159(15) 0.032(12) -0.010(14) -0.011(14)
S1N 0.214(9) 0.209(9) 0.212(9) 0.066(6) 0.021(6) 0.015(6)
S1W 0.273(19) 0.276(19) 0.283(19) 0.119(15) 0.098(15) 0.081(15)
S1O 0.19(2) 0.23(2) 0.24(2) 0.13(2) 0.08(2) 0.044(18)
S1P 0.065(9) 0.114(11) 0.150(11) -0.001(9) 0.031(8) 0.059(8)
S1U 0.20(2) 0.19(2) 0.211(19) 0.077(18) 0.110(17) 0.12(2)
S1R 0.239(8) 0.236(8) 0.216(8) 0.097(7) 0.077(7) 0.045(7)
S1T 0.249(9) 0.259(9) 0.245(9) 0.092(8) 0.071(8) 0.043(8)
S1Q 0.148(12) 0.168(14) 0.154(14) 0.071(11) 0.035(11) 0.005(10)
N2S 0.110(15) 0.156(14) 0.155(16) 0.043(12) -0.007(13) -0.004(13)
C3S 0.147(15) 0.157(14) 0.157(15) 0.049(9) 0.006(10) 0.007(10)
C4S 0.18(2) 0.169(16) 0.18(2) 0.031(14) 0.026(16) 0.000(16)
 
_geom_special_details
;
 All esds (except the esd in the dihedral angle between two l.s. planes)
 are estimated using the full covariance matrix.  The cell esds are taken
 into account individually in the estimation of esds in distances, angles
 and torsion angles; correlations between esds in cell parameters are only
 used when they are defined by crystal symmetry.  An approximate (isotropic)
 treatment of cell esds is used for estimating esds involving l.s. planes.
;
 
loop_
 _geom_bond_atom_site_label_1
 _geom_bond_atom_site_label_2
 _geom_bond_distance
 _geom_bond_site_symmetry_2
 _geom_bond_publ_flag
Zn1 N4A 2.097(18) . ?
Zn1 N3A 2.105(17) . ?
Zn1 N5B 2.118(16) . ?
Zn1 N6B 2.242(14) . ?
Zn1 Cl1 2.333(6) . ?
Zn1 O6D 2.456(16) . ?
Zn2 N5C 2.115(18) . ?
Zn2 N2A 2.124(14) . ?
Zn2 N6C 2.168(17) . ?
Zn2 N1A 2.226(17) . ?
Zn2 Cl2 2.287(8) . ?
Zn2 O6E 2.372(15) . ?
Zn3 N1B 2.09(2) . ?
Zn3 N3C 2.095(19) . ?
Zn3 N2B 2.128(19) . ?
Zn3 Cl3 2.220(13) . ?
Zn3 N4C 2.32(2) . ?
Zn3 O5F 2.346(19) . ?
Zn4 N3B 2.17(2) . ?
Zn4 N5A 2.200(16) . ?
Zn4 N6A 2.228(18) . ?
Zn4 N1C 2.24(2) . ?
Zn4 N4B 2.24(2) . ?
Zn4 N2C 2.255(18) . ?
Zn5 N2H 2.132(18) . ?
Zn5 N1G 2.143(19) . ?
Zn5 N2G 2.152(16) . ?
Zn5 N1H 2.23(2) . ?
Zn5 Cl5 2.317(11) . ?
Zn5 O6J 2.336(16) . ?
Zn6 N4H 2.118(16) . ?
Zn6 N3H 2.121(18) . ?
Zn6 N4I 2.183(17) . ?
Zn6 N3I 2.185(15) . ?
Zn6 Cl6 2.254(9) . ?
Zn6 O5K 2.378(15) . ?
Zn7 N6I 2.074(17) . ?
Zn7 N5I 2.097(15) . ?
Zn7 N5G 2.117(15) . ?
Zn7 N6G 2.212(14) . ?
Zn7 Cl7 2.339(6) . ?
Zn7 O6L 2.452(14) . ?
Zn8 N4G 2.172(19) . ?
Zn8 N6H 2.186(19) . ?
Zn8 N3G 2.185(17) . ?
Zn8 N5H 2.205(15) . ?
Zn8 N2I 2.220(15) . ?
Zn8 N1I 2.223(15) . ?
N1A C7A 1.290(18) . ?
N1A C34F 1.466(16) . ?
N2A C8A 1.324(19) . ?
N2A C12A 1.399(17) . ?
N3A C24A 1.323(17) . ?
N3A C20A 1.38(2) . ?
N4A C19A 1.264(18) . ?
N4A C34D 1.430(17) . ?
N5A C32A 1.305(17) . ?
N5A C36A 1.355(17) . ?
N6A C31A 1.291(19) . ?
N6A C28D 1.432(17) . ?
C34F C35F 1.374(8) . ?
C34F C33F 1.381(9) . ?
C33F O6F 1.350(12) . ?
C33F C38F 1.394(9) . ?
C38F C37F 1.380(9) . ?
C38F H38F 0.9500 . ?
C37F C36F 1.373(10) . ?
C37F H37F 0.9500 . ?
C36F C35F 1.391(10) . ?
C36F H36F 0.9500 . ?
C35F H35F 0.9500 . ?
C7A C8A 1.49(2) . ?
C7A H7A 0.9500 . ?
C8A C9A 1.37(2) . ?
C9A C10A 1.373(19) . ?
C9A H9A 0.9500 . ?
C10A C11A 1.372(19) . ?
C10A H10A 0.9500 . ?
C11A C12A 1.389(18) . ?
C11A C37A 1.52(2) . ?
C12A H12A 0.9500 . ?
C34D C35D 1.372(8) . ?
C34D C33D 1.373(9) . ?
C33D O6D 1.343(11) . ?
C33D C38D 1.397(9) . ?
C38D C37D 1.381(9) . ?
C38D H38D 0.9500 . ?
C37D C36D 1.368(10) . ?
C37D H37D 0.9500 . ?
C36D C35D 1.399(10) . ?
C36D H36D 0.9500 . ?
C35D H35D 0.9500 . ?
C19A C20A 1.52(2) . ?
C19A H19A 0.9500 . ?
C20A C21A 1.27(2) . ?
C21A C22A 1.42(2) . ?
C21A H21A 0.9500 . ?
C22A C23A 1.39(2) . ?
C22A H22A 0.9500 . ?
C23A C24A 1.37(2) . ?
C23A C39A 1.49(2) . ?
C24A H24A 0.9500 . ?
C28D C27D 1.369(8) . ?
C28D C29D 1.384(8) . ?
C27D O5D 1.371(3) . ?
C27D C32D 1.403(9) . ?
C32D C31D 1.379(8) . ?
C32D H32D 0.9500 . ?
C31D C30D 1.367(10) . ?
C31D H31D 0.9500 . ?
C30D C29D 1.397(10) . ?
C30D H30D 0.9500 . ?
C29D H29D 0.9500 . ?
C31A C32A 1.48(2) . ?
C31A H31A 0.9500 . ?
C32A C33A 1.390(19) . ?
C33A C34A 1.389(18) . ?
C33A H33A 0.9500 . ?
C34A C35A 1.345(18) . ?
C34A H34A 0.9500 . ?
C35A C36A 1.380(19) . ?
C35A C41A 1.52(2) . ?
C36A H36A 0.9500 . ?
C37A C38A 1.361(18) . ?
C37A C42A 1.413(19) . ?
C38A C39A 1.363(18) . ?
C38A H38A 0.9500 . ?
C39A C40A 1.409(18) . ?
C40A C41A 1.382(18) . ?
C40A H40A 0.9500 . ?
C41A C42A 1.364(18) . ?
C42A H42A 0.9500 . ?
N1B C7B 1.28(2) . ?
N1B C28F 1.479(19) . ?
N2B C8B 1.33(2) . ?
N2B C12B 1.392(18) . ?
N3B C24B 1.317(19) . ?
N3B C20B 1.39(2) . ?
N4B C19B 1.27(2) . ?
N4B C22F 1.438(18) . ?
N5B C32B 1.315(17) . ?
N5B C36B 1.334(17) . ?
N6B C31B 1.285(17) . ?
N6B C22E 1.423(16) . ?
C28F C27F 1.385(9) . ?
C28F C29F 1.386(9) . ?
C29F C30F 1.394(11) . ?
C29F H29F 0.9500 . ?
C30F C31F 1.376(11) . ?
C30F H30F 0.9500 . ?
C31F C32F 1.385(9) . ?
C31F H31F 0.9500 . ?
C32F C27F 1.395(10) . ?
C32F H32F 0.9500 . ?
C27F O5F 1.388(12) . ?
C7B C8B 1.51(2) . ?
C7B H7B 0.9500 . ?
C8B C9B 1.36(2) . ?
C9B C10B 1.40(2) . ?
C9B H9B 0.9500 . ?
C10B C11B 1.38(2) . ?
C10B H10B 0.9500 . ?
C11B C12B 1.41(2) . ?
C11B C37B 1.52(2) . ?
C12B H12B 0.9500 . ?
C22F C21F 1.372(9) . ?
C22F C23F 1.385(9) . ?
C23F C24F 1.390(10) . ?
C23F H23F 0.9500 . ?
C24F C25F 1.375(10) . ?
C24F H24F 0.9500 . ?
C25F C26F 1.384(9) . ?
C25F H25F 0.9500 . ?
C26F C21F 1.390(10) . ?
C26F H26F 0.9500 . ?
C21F O4F 1.376(12) . ?
C19B C20B 1.51(2) . ?
C19B H19B 0.9500 . ?
C20B C21B 1.26(2) . ?
C21B C22B 1.41(2) . ?
C21B H21B 0.9500 . ?
C22B C23B 1.38(2) . ?
C22B H22B 0.9500 . ?
C23B C24B 1.36(2) . ?
C23B C39B 1.49(2) . ?
C24B H24B 0.9500 . ?
C22E C21E 1.367(9) . ?
C22E C23E 1.385(8) . ?
C21E O4E 1.360(11) . ?
C21E C26E 1.385(9) . ?
C26E C25E 1.387(8) . ?
C26E H26E 0.9500 . ?
C25E C24E 1.364(10) . ?
C25E H25E 0.9500 . ?
C24E C23E 1.389(10) . ?
C24E H24E 0.9500 . ?
C23E H23E 0.9500 . ?
C31B C32B 1.46(2) . ?
C31B H31B 0.9500 . ?
C32B C33B 1.382(19) . ?
C33B C34B 1.372(19) . ?
C33B H33B 0.9500 . ?
C34B C35B 1.348(19) . ?
C34B H34B 0.9500 . ?
C35B C36B 1.375(19) . ?
C35B C41B 1.53(2) . ?
C36B H36B 0.9500 . ?
C37B C38B 1.35(2) . ?
C37B C42B 1.41(2) . ?
C38B C39B 1.35(2) . ?
C38B H38B 0.9500 . ?
C39B C40B 1.43(2) . ?
C40B C41B 1.37(2) . ?
C40B H40B 0.9500 . ?
C41B C42B 1.36(2) . ?
C42B H42B 0.9500 . ?
N1C C7C 1.27(2) . ?
N1C C28E 1.478(18) . ?
N2C C8C 1.32(2) . ?
N2C C12C 1.414(18) . ?
N3C C24C 1.316(19) . ?
N3C C20C 1.39(2) . ?
N4C C19C 1.27(2) . ?
N4C C22D 1.441(18) . ?
N5C C32C 1.325(18) . ?
N5C C36C 1.351(17) . ?
N6C C31C 1.284(19) . ?
N6C C34E 1.408(17) . ?
C28E C27E 1.376(9) . ?
C28E C29E 1.385(8) . ?
C29E C30E 1.392(10) . ?
C29E H29E 0.9500 . ?
C30E C31E 1.372(10) . ?
C30E H30E 0.9500 . ?
C31E C32E 1.381(9) . ?
C31E H31E 0.9500 . ?
C32E C27E 1.396(9) . ?
C32E H32E 0.9500 . ?
C27E O5E 1.373(5) . ?
C7C C8C 1.50(2) . ?
C7C H7C 0.9500 . ?
C8C C9C 1.36(2) . ?
C9C C10C 1.40(2) . ?
C9C H9C 0.9500 . ?
C10C C11C 1.36(2) . ?
C10C H10C 0.9500 . ?
C11C C12C 1.39(2) . ?
C11C C37C 1.53(2) . ?
C12C H12C 0.9500 . ?
C22D C21D 1.377(10) . ?
C22D C23D 1.383(9) . ?
C21D O4D 1.370(13) . ?
C21D C26D 1.384(10) . ?
C26D C25D 1.381(9) . ?
C26D H26D 0.9500 . ?
C25D C24D 1.373(11) . ?
C25D H25D 0.9500 . ?
C24D C23D 1.390(10) . ?
C24D H24D 0.9500 . ?
C23D H23D 0.9500 . ?
C19C C20C 1.51(2) . ?
C19C H19C 0.9500 . ?
C20C C21C 1.27(2) . ?
C21C C22C 1.41(2) . ?
C21C H21C 0.9500 . ?
C22C C23C 1.39(2) . ?
C22C H22C 0.9500 . ?
C23C C24C 1.37(2) . ?
C23C C39C 1.49(2) . ?
C24C H24C 0.9500 . ?
C34E C33E 1.380(9) . ?
C34E C35E 1.384(8) . ?
C33E O6E 1.368(11) . ?
C33E C38E 1.386(9) . ?
C38E C37E 1.384(9) . ?
C38E H38E 0.9500 . ?
C37E C36E 1.377(10) . ?
C37E H37E 0.9500 . ?
C36E C35E 1.383(10) . ?
C36E H36E 0.9500 . ?
C35E H35E 0.9500 . ?
C31C C32C 1.49(2) . ?
C31C H31C 0.9500 . ?
C32C C33C 1.38(2) . ?
C33C C34C 1.385(19) . ?
C33C H33C 0.9500 . ?
C34C C35C 1.361(18) . ?
C34C H34C 0.9500 . ?
C35C C36C 1.39(2) . ?
C35C C41C 1.52(2) . ?
C36C H36C 0.9500 . ?
C37C C38C 1.358(19) . ?
C37C C42C 1.395(19) . ?
C38C C39C 1.347(19) . ?
C38C H38C 0.9500 . ?
C39C C40C 1.426(19) . ?
C40C C41C 1.372(19) . ?
C40C H40C 0.9500 . ?
C41C C42C 1.366(19) . ?
C42C H42C 0.9500 . ?
O1D C1D 1.367(12) . ?
O1D C7D 1.431(15) . ?
O2D C3D 1.350(12) . ?
O2D C11D 1.445(14) . ?
O3D C5D 1.366(12) . ?
O3D C15D 1.421(14) . ?
O4D C10D 1.429(15) . ?
O5D C14D 1.434(3) . ?
O6D C18D 1.404(13) . ?
C1D C6D 1.379(9) . ?
C1D C2D 1.382(9) . ?
C2D C3D 1.382(9) . ?
C2D H2D 0.9500 . ?
C3D C4D 1.380(9) . ?
C4D C5D 1.385(9) . ?
C4D H4D 0.9500 . ?
C5D C6D 1.385(9) . ?
C6D H6D 0.9500 . ?
C7D C8D 1.521(17) . ?
C7D H7DA 0.9900 . ?
C7D H7DB 0.9900 . ?
C8D C9D 1.558(19) . ?
C8D H8DA 0.9900 . ?
C8D H8DB 0.9900 . ?
C9D C10D 1.503(17) . ?
C9D H9DA 0.9900 . ?
C9D H9DB 0.9900 . ?
C10D H10D 0.9900 . ?
C10D H10E 0.9900 . ?
C11D C12D 1.509(5) . ?
C11D H11A 0.9900 . ?
C11D H11B 0.9900 . ?
C12D C13D 1.519(5) . ?
C12D H12D 0.9900 . ?
C12D H12E 0.9900 . ?
C13D C14D 1.502(5) . ?
C13D H13A 0.9900 . ?
C13D H13B 0.9900 . ?
C14D H14A 0.9900 . ?
C14D H14B 0.9900 . ?
C15D C16D 1.489(16) . ?
C15D H15A 0.9900 . ?
C15D H15B 0.9900 . ?
C16D C17D 1.534(17) . ?
C16D H16A 0.9900 . ?
C16D H16B 0.9900 . ?
C17D C18D 1.481(15) . ?
C17D H17A 0.9900 . ?
C17D H17B 0.9900 . ?
C18D H18A 0.9900 . ?
C18D H18B 0.9900 . ?
O1E C1E 1.392(11) . ?
O1E C7E 1.473(14) . ?
O2E C3E 1.364(11) . ?
O2E C11E 1.442(9) . ?
O3E C5E 1.370(11) . ?
O3E C15E 1.438(13) . ?
O4E C10E 1.403(14) . ?
O5E C14E 1.432(14) . ?
O6E C18E 1.420(12) . ?
C1E C2E 1.382(9) . ?
C1E C6E 1.384(8) . ?
C2E C3E 1.384(8) . ?
C2E H2E 0.9500 . ?
C3E C4E 1.389(8) . ?
C4E C5E 1.388(8) . ?
C4E H4E 0.9500 . ?
C5E C6E 1.384(8) . ?
C6E H6E 0.9500 . ?
C7E C8E 1.509(16) . ?
C7E H7EA 0.9900 . ?
C7E H7EB 0.9900 . ?
C8E C9E 1.489(18) . ?
C8E H8EA 0.9900 . ?
C8E H8EB 0.9900 . ?
C9E C10E 1.519(16) . ?
C9E H9EA 0.9900 . ?
C9E H9EB 0.9900 . ?
C10E H10F 0.9900 . ?
C10E H10G 0.9900 . ?
C11E C12E 1.511(10) . ?
C11E H11C 0.9900 . ?
C11E H11D 0.9900 . ?
C12E C13E 1.534(10) . ?
C12E H12F 0.9900 . ?
C12E H12G 0.9900 . ?
C13E C14E 1.473(10) . ?
C13E H13C 0.9900 . ?
C13E H13D 0.9900 . ?
C14E H14C 0.9900 . ?
C14E H14D 0.9900 . ?
C15E C16E 1.507(14) . ?
C15E H15C 0.9900 . ?
C15E H15D 0.9900 . ?
C16E C17E 1.499(15) . ?
C16E H16C 0.9900 . ?
C16E H16D 0.9900 . ?
C17E C18E 1.534(14) . ?
C17E H17C 0.9900 . ?
C17E H17D 0.9900 . ?
C18E H18C 0.9900 . ?
C18E H18D 0.9900 . ?
O1F C1F 1.400(11) . ?
O1F C7F 1.453(14) . ?
O2F C3F 1.363(11) . ?
O2F C11F 1.464(13) . ?
O3F C5F 1.363(12) . ?
O3F C15F 1.447(14) . ?
O4F C10F 1.459(14) . ?
O5F C14F 1.437(14) . ?
O6F C18F 1.434(14) . ?
C1F C6F 1.384(9) . ?
C1F C2F 1.386(9) . ?
C2F C3F 1.391(8) . ?
C2F H2F 0.9500 . ?
C3F C4F 1.381(8) . ?
C4F C5F 1.377(9) . ?
C4F H4F 0.9500 . ?
C5F C6F 1.385(9) . ?
C6F H6F 0.9500 . ?
C7F C8F 1.515(16) . ?
C7F H7FA 0.9900 . ?
C7F H7FB 0.9900 . ?
C8F C9F 1.575(18) . ?
C8F H8FA 0.9900 . ?
C8F H8FB 0.9900 . ?
C9F C10F 1.460(16) . ?
C9F H9FA 0.9900 . ?
C9F H9FB 0.9900 . ?
C10F H10H 0.9900 . ?
C10F H10I 0.9900 . ?
C11F C12F 1.503(15) . ?
C11F H11E 0.9900 . ?
C11F H11F 0.9900 . ?
C12F C13F 1.504(16) . ?
C12F H12H 0.9900 . ?
C12F H12I 0.9900 . ?
C13F C14F 1.502(15) . ?
C13F H13E 0.9900 . ?
C13F H13F 0.9900 . ?
C14F H14E 0.9900 . ?
C14F H14F 0.9900 . ?
C15F C16F 1.501(16) . ?
C15F H15E 0.9900 . ?
C15F H15F 0.9900 . ?
C16F C17F 1.505(18) . ?
C16F H16E 0.9900 . ?
C16F H16F 0.9900 . ?
C17F C18F 1.501(16) . ?
C17F H17E 0.9900 . ?
C17F H17F 0.9900 . ?
C18F H18E 0.9900 . ?
C18F H18F 0.9900 . ?
N1G C7G 1.278(19) . ?
N1G C34J 1.382(16) . ?
N2G C8G 1.335(19) . ?
N2G C12G 1.365(18) . ?
N3G C20G 1.332(18) . ?
N3G C24G 1.340(17) . ?
N4G C19G 1.277(19) . ?
N4G C28J 1.432(16) . ?
N5G C36G 1.346(16) . ?
N5G C32G 1.352(17) . ?
N6G C31G 1.285(16) . ?
N6G C34K 1.426(15) . ?
C34J C35J 1.385(8) . ?
C34J C33J 1.386(9) . ?
C33J O6J 1.377(11) . ?
C33J C38J 1.386(9) . ?
C38J C37J 1.389(9) . ?
C38J H38J 0.9500 . ?
C37J C36J 1.380(11) . ?
C37J H37J 0.9500 . ?
C36J C35J 1.378(10) . ?
C36J H36J 0.9500 . ?
C35J H35J 0.9500 . ?
C7G C8G 1.51(2) . ?
C7G H7G 0.9500 . ?
C8G C9G 1.35(2) . ?
C9G C10G 1.362(19) . ?
C9G H9G 0.9500 . ?
C10G C11G 1.41(2) . ?
C10G H10J 0.9500 . ?
C11G C12G 1.343(19) . ?
C11G C37G 1.50(2) . ?
C12G H12J 0.9500 . ?
C28J C27J 1.382(9) . ?
C28J C29J 1.387(8) . ?
C27J O5J 1.366(11) . ?
C27J C32J 1.389(9) . ?
C32J C31J 1.384(9) . ?
C32J H32J 0.9500 . ?
C31J C30J 1.375(10) . ?
C31J H31J 0.9500 . ?
C30J C29J 1.380(10) . ?
C30J H30J 0.9500 . ?
C29J H29J 0.9500 . ?
C19G C20G 1.45(2) . ?
C19G H19G 0.9500 . ?
C20G C21G 1.35(2) . ?
C21G C22G 1.39(2) . ?
C21G H21G 0.9500 . ?
C22G C23G 1.35(2) . ?
C22G H22G 0.9500 . ?
C23G C24G 1.37(2) . ?
C23G C39G 1.51(2) . ?
C24G H24G 0.9500 . ?
C34K C33K 1.374(9) . ?
C34K C35K 1.380(8) . ?
C33K O6K 1.370(11) . ?
C33K C38K 1.391(9) . ?
C38K C37K 1.378(8) . ?
C38K H38K 0.9500 . ?
C37K C36K 1.371(10) . ?
C37K H37K 0.9500 . ?
C36K C35K 1.373(10) . ?
C36K H36K 0.9500 . ?
C35K H35K 0.9500 . ?
C31G C32G 1.449(19) . ?
C31G H31G 0.9500 . ?
C32G C33G 1.346(18) . ?
C33G C34G 1.419(18) . ?
C33G H33G 0.9500 . ?
C34G C35G 1.370(18) . ?
C34G H34G 0.9500 . ?
C35G C36G 1.387(18) . ?
C35G C41G 1.460(19) . ?
C36G H36G 0.9500 . ?
C37G C42G 1.389(18) . ?
C37G C38G 1.408(19) . ?
C38G C39G 1.396(18) . ?
C38G H38G 0.9500 . ?
C39G C40G 1.398(18) . ?
C40G C41G 1.409(18) . ?
C40G H40G 0.9500 . ?
C41G C42G 1.399(18) . ?
C42G H42G 0.9500 . ?
N1H C7H 1.276(18) . ?
N1H C22L 1.398(17) . ?
N2H C8H 1.345(19) . ?
N2H C12H 1.358(18) . ?
N3H C24H 1.331(17) . ?
N3H C20H 1.333(18) . ?
N4H C19H 1.286(18) . ?
N4H C28K 1.414(16) . ?
N5H C36H 1.342(16) . ?
N5H C32H 1.355(18) . ?
N6H C31H 1.297(17) . ?
N6H C22K 1.458(15) . ?
C22L C21L 1.379(9) . ?
C22L C23L 1.382(8) . ?
C21L O4L 1.371(12) . ?
C21L C26L 1.382(9) . ?
C26L C25L 1.389(9) . ?
C26L H26L 0.9500 . ?
C25L C24L 1.374(10) . ?
C25L H25L 0.9500 . ?
C24L C23L 1.374(10) . ?
C24L H24L 0.9500 . ?
C23L H23L 0.9500 . ?
C7H C8H 1.51(2) . ?
C7H H7H 0.9500 . ?
C8H C9H 1.35(2) . ?
C9H C10H 1.374(19) . ?
C9H H9H 0.9500 . ?
C10H C11H 1.40(2) . ?
C10H H10K 0.9500 . ?
C11H C12H 1.348(19) . ?
C11H C37H 1.49(2) . ?
C12H H12K 0.9500 . ?
C28K C27K 1.379(9) . ?
C28K C29K 1.389(8) . ?
C27K O5K 1.376(11) . ?
C27K C32K 1.383(9) . ?
C32K C31K 1.382(9) . ?
C32K H32K 0.9500 . ?
C31K C30K 1.376(10) . ?
C31K H31K 0.9500 . ?
C30K C29K 1.381(10) . ?
C30K H30K 0.9500 . ?
C29K H29K 0.9500 . ?
C19H C20H 1.48(2) . ?
C19H H19H 0.9500 . ?
C20H C21H 1.36(2) . ?
C21H C22H 1.394(19) . ?
C21H H21H 0.9500 . ?
C22H C23H 1.341(19) . ?
C22H H22H 0.9500 . ?
C23H C24H 1.353(19) . ?
C23H C39H 1.50(2) . ?
C24H H24H 0.9500 . ?
C22K C23K 1.381(8) . ?
C22K C21K 1.382(9) . ?
C21K O4K 1.381(11) . ?
C21K C26K 1.385(9) . ?
C26K C25K 1.385(8) . ?
C26K H26K 0.9500 . ?
C25K C24K 1.367(10) . ?
C25K H25K 0.9500 . ?
C24K C23K 1.379(10) . ?
C24K H24K 0.9500 . ?
C23K H23K 0.9500 . ?
C31H C32H 1.451(19) . ?
C31H H31H 0.9500 . ?
C32H C33H 1.331(19) . ?
C33H C34H 1.383(18) . ?
C33H H33H 0.9500 . ?
C34H C35H 1.372(19) . ?
C34H H34H 0.9500 . ?
C35H C36H 1.386(18) . ?
C35H C41H 1.452(19) . ?
C36H H36H 0.9500 . ?
C37H C42H 1.397(18) . ?
C37H C38H 1.398(19) . ?
C38H C39H 1.392(19) . ?
C38H H38H 0.9500 . ?
C39H C40H 1.385(18) . ?
C40H C41H 1.409(18) . ?
C40H H40H 0.9500 . ?
C41H C42H 1.403(19) . ?
C42H H42H 0.9500 . ?
N1I C7I 1.281(17) . ?
N1I C28L 1.402(16) . ?
N2I C8I 1.336(18) . ?
N2I C12I 1.375(17) . ?
N3I C20I 1.336(17) . ?
N3I C24I 1.342(16) . ?
N4I C19I 1.274(17) . ?
N4I C22J 1.429(15) . ?
N5I C36I 1.349(16) . ?
N5I C32I 1.368(17) . ?
N6I C31I 1.289(16) . ?
N6I C34L 1.442(15) . ?
C28L C27L 1.379(9) . ?
C28L C29L 1.379(8) . ?
C27L O5L 1.355(11) . ?
C27L C32L 1.384(9) . ?
C32L C31L 1.383(9) . ?
C32L H32L 0.9500 . ?
C31L C30L 1.378(10) . ?
C31L H31L 0.9500 . ?
C30L C29L 1.378(10) . ?
C30L H30L 0.9500 . ?
C29L H29L 0.9500 . ?
C7I C8I 1.50(2) . ?
C7I H7I 0.9500 . ?
C8I C9I 1.342(19) . ?
C9I C10I 1.382(18) . ?
C9I H9I 0.9500 . ?
C10I C11I 1.423(18) . ?
C10I H10L 0.9500 . ?
C11I C12I 1.352(18) . ?
C11I C37I 1.491(19) . ?
C12I H12L 0.9500 . ?
C22J C21J 1.378(9) . ?
C22J C23J 1.380(8) . ?
C21J O4J 1.363(12) . ?
C21J C26J 1.387(9) . ?
C26J C25J 1.386(9) . ?
C26J H26J 0.9500 . ?
C25J C24J 1.373(10) . ?
C25J H25J 0.9500 . ?
C24J C23J 1.384(10) . ?
C24J H24J 0.9500 . ?
C23J H23J 0.9500 . ?
C19I C20I 1.445(19) . ?
C19I H19I 0.9500 . ?
C20I C21I 1.371(19) . ?
C21I C22I 1.404(18) . ?
C21I H21I 0.9500 . ?
C22I C23I 1.359(18) . ?
C22I H22I 0.9500 . ?
C23I C24I 1.379(18) . ?
C23I C39I 1.509(19) . ?
C24I H24I 0.9500 . ?
C34L C33L 1.375(9) . ?
C34L C35L 1.379(8) . ?
C33L O6L 1.358(11) . ?
C33L C38L 1.394(9) . ?
C38L C37L 1.377(9) . ?
C38L H38L 0.9500 . ?
C37L C36L 1.363(10) . ?
C37L H37L 0.9500 . ?
C36L C35L 1.389(10) . ?
C36L H36L 0.9500 . ?
C35L H35L 0.9500 . ?
C31I C32I 1.459(19) . ?
C31I H31I 0.9500 . ?
C32I C33I 1.340(18) . ?
C33I C34I 1.397(17) . ?
C33I H33I 0.9500 . ?
C34I C35I 1.367(18) . ?
C34I H34I 0.9500 . ?
C35I C36I 1.400(18) . ?
C35I C41I 1.447(18) . ?
C36I H36I 0.9500 . ?
C37I C42I 1.403(18) . ?
C37I C38I 1.405(18) . ?
C38I C39I 1.391(18) . ?
C38I H38I 0.9500 . ?
C39I C40I 1.391(17) . ?
C40I C41I 1.407(17) . ?
C40I H40I 0.9500 . ?
C41I C42I 1.400(17) . ?
C42I H42I 0.9500 . ?
O1J C1J 1.354(12) . ?
O1J C7J 1.425(14) . ?
O2J C3J 1.397(11) . ?
O2J C11J 1.446(13) . ?
O3J C5J 1.366(11) . ?
O3J C15J 1.447(13) . ?
O4J C10J 1.439(14) . ?
O5J C14J 1.443(14) . ?
O6J C18J 1.439(13) . ?
C1J C6J 1.377(9) . ?
C1J C2J 1.385(9) . ?
C2J C3J 1.388(9) . ?
C2J H2J 0.9500 . ?
C3J C4J 1.390(9) . ?
C4J C5J 1.395(8) . ?
C4J H4J 0.9500 . ?
C5J C6J 1.379(9) . ?
C6J H6J 0.9500 . ?
C7J C8J 1.520(16) . ?
C7J H7JA 0.9900 . ?
C7J H7JB 0.9900 . ?
C8J C9J 1.486(18) . ?
C8J H8JA 0.9900 . ?
C8J H8JB 0.9900 . ?
C9J C10J 1.502(16) . ?
C9J H9JA 0.9900 . ?
C9J H9JB 0.9900 . ?
C10J H10M 0.9900 . ?
C10J H10N 0.9900 . ?
C11J C12J 1.524(15) . ?
C11J H11G 0.9900 . ?
C11J H11H 0.9900 . ?
C12J C13J 1.562(17) . ?
C12J H12M 0.9900 . ?
C12J H12N 0.9900 . ?
C13J C14J 1.519(15) . ?
C13J H13G 0.9900 . ?
C13J H13H 0.9900 . ?
C14J H14G 0.9900 . ?
C14J H14H 0.9900 . ?
C15J C16J 1.499(15) . ?
C15J H15G 0.9900 . ?
C15J H15H 0.9900 . ?
C16J C17J 1.520(16) . ?
C16J H16G 0.9900 . ?
C16J H16H 0.9900 . ?
C17J C18J 1.502(15) . ?
C17J H17G 0.9900 . ?
C17J H17H 0.9900 . ?
C18J H18G 0.9900 . ?
C18J H18H 0.9900 . ?
O1K C1K 1.374(11) . ?
O1K C7K 1.450(13) . ?
O2K C3K 1.371(10) . ?
O2K C11K 1.447(12) . ?
O3K C5K 1.375(11) . ?
O3K C15K 1.426(13) . ?
O4K C10K 1.438(13) . ?
O5K C14K 1.415(12) . ?
O6K C18K 1.418(13) . ?
C1K C6K 1.381(8) . ?
C1K C2K 1.383(8) . ?
C2K C3K 1.384(8) . ?
C2K H2K 0.9500 . ?
C3K C4K 1.389(8) . ?
C4K C5K 1.382(8) . ?
C4K H4K 0.9500 . ?
C5K C6K 1.383(8) . ?
C6K H6K 0.9500 . ?
C7K C8K 1.519(15) . ?
C7K H7KA 0.9900 . ?
C7K H7KB 0.9900 . ?
C8K C9K 1.529(16) . ?
C8K H8KA 0.9900 . ?
C8K H8KB 0.9900 . ?
C9K C10K 1.509(15) . ?
C9K H9KA 0.9900 . ?
C9K H9KB 0.9900 . ?
C10K H10O 0.9900 . ?
C10K H10P 0.9900 . ?
C11K C12K 1.517(14) . ?
C11K H11I 0.9900 . ?
C11K H11J 0.9900 . ?
C12K C13K 1.504(15) . ?
C12K H12O 0.9900 . ?
C12K H12P 0.9900 . ?
C13K C14K 1.545(14) . ?
C13K H13I 0.9900 . ?
C13K H13J 0.9900 . ?
C14K H14I 0.9900 . ?
C14K H14J 0.9900 . ?
C15K C16K 1.547(16) . ?
C15K H15I 0.9900 . ?
C15K H15J 0.9900 . ?
C16K C17K 1.509(17) . ?
C16K H16I 0.9900 . ?
C16K H16J 0.9900 . ?
C17K C18K 1.479(16) . ?
C17K H17I 0.9900 . ?
C17K H17J 0.9900 . ?
C18K H18I 0.9900 . ?
C18K H18J 0.9900 . ?
O1L C1L 1.367(12) . ?
O1L C7L 1.424(15) . ?
O2L C3L 1.374(12) . ?
O2L C11L 1.424(14) . ?
O3L C5L 1.350(11) . ?
O3L C15L 1.438(14) . ?
O4L C10L 1.449(14) . ?
O5L C14L 1.434(14) . ?
O6L C18L 1.410(13) . ?
C1L C2L 1.384(9) . ?
C1L C6L 1.386(9) . ?
C2L C3L 1.387(9) . ?
C2L H2L 0.9500 . ?
C3L C4L 1.378(9) . ?
C4L C5L 1.387(9) . ?
C4L H4L 0.9500 . ?
C5L C6L 1.381(9) . ?
C6L H6L 0.9500 . ?
C7L C8L 1.546(17) . ?
C7L H7LA 0.9900 . ?
C7L H7LB 0.9900 . ?
C8L C9L 1.552(18) . ?
C8L H8LA 0.9900 . ?
C8L H8LB 0.9900 . ?
C9L C10L 1.524(17) . ?
C9L H9LA 0.9900 . ?
C9L H9LB 0.9900 . ?
C10L H10Q 0.9900 . ?
C10L H10R 0.9900 . ?
C11L C12L 1.526(16) . ?
C11L H11K 0.9900 . ?
C11L H11L 0.9900 . ?
C12L C13L 1.557(18) . ?
C12L H12Q 0.9900 . ?
C12L H12R 0.9900 . ?
C13L C14L 1.474(16) . ?
C13L H13K 0.9900 . ?
C13L H13L 0.9900 . ?
C14L H14K 0.9900 . ?
C14L H14L 0.9900 . ?
C15L C16L 1.491(15) . ?
C15L H15K 0.9900 . ?
C15L H15L 0.9900 . ?
C16L C17L 1.497(16) . ?
C16L H16K 0.9900 . ?
C16L H16L 0.9900 . ?
C17L C18L 1.473(15) . ?
C17L H17K 0.9900 . ?
C17L H17L 0.9900 . ?
C18L H18K 0.9900 . ?
C18L H18L 0.9900 . ?
S1M O1M 1.35(2) . ?
S1M O2M 1.39(2) . ?
S1M O3M 1.52(2) . ?
S1M C1M 2.00(2) . ?
F1M C1M 1.298(19) . ?
F2M C1M 1.313(19) . ?
F3M C1M 1.274(19) . ?
S1N O3N 1.40(2) . ?
S1N O2N 1.44(2) . ?
S1N O1N 1.45(2) . ?
S1N C1N 2.02(2) . ?
F1N C1N 1.33(2) . ?
C1N F2N 1.30(2) . ?
C1N F3N 1.33(2) . ?
S1W O1W 1.41(3) . ?
S1W O3W 1.42(3) . ?
S1W O2W 1.43(3) . ?
S1W C1W 2.04(3) . ?
C1W F2W 1.31(2) . ?
C1W F1W 1.32(2) . ?
C1W F3W 1.33(2) . ?
S1O O1O 1.34(2) . ?
S1O O3O 1.46(2) . ?
S1O O2O 1.47(2) . ?
S1O C1O 2.03(2) . ?
F1O C1O 1.289(19) . ?
F2O C1O 1.321(19) . ?
F3O C1O 1.32(2) . ?
S1P O1P 1.38(2) . ?
S1P O3P 1.47(2) . ?
S1P O2P 1.49(2) . ?
S1P C1P 1.97(2) . ?
F2P C1P 1.346(19) . ?
F1P C1P 1.344(19) . ?
F3P C1P 1.307(19) . ?
C1U F1U 1.289(19) . ?
C1U F3U 1.309(19) . ?
C1U F2U 1.36(2) . ?
C1U S1U 2.02(2) . ?
O2U S1U 1.38(3) . ?
O3U S1U 1.48(3) . ?
O1U S1U 1.40(3) . ?
S1R O1R 1.40(2) . ?
S1R O3R 1.43(2) . ?
S1R O2R 1.47(2) . ?
S1R C1R 2.02(2) . ?
F1R C1R 1.291(19) . ?
C1R F3R 1.286(19) . ?
C1R F2R 1.300(18) . ?
S1T O2T 1.40(2) . ?
S1T O1T 1.44(2) . ?
S1T O3T 1.48(2) . ?
S1T C1T 2.03(2) . ?
C1T F3T 1.31(2) . ?
C1T F2T 1.31(2) . ?
C1T F1T 1.33(2) . ?
S1Q O1Q 1.363(18) . ?
S1Q O2Q 1.42(2) . ?
S1Q O3Q 1.48(2) . ?
S1Q C1Q 1.99(2) . ?
F2Q C1Q 1.329(19) . ?
F3Q C1Q 1.315(19) . ?
C1Q F1Q 1.317(19) . ?
S1V O2V 1.35(2) . ?
S1V O3V 1.39(2) . ?
S1V O1V 1.47(3) . ?
S1V C1V 2.10(3) . ?
F2V C1V 1.29(2) . ?
F1V C1V 1.32(2) . ?
F3V C1V 1.29(2) . ?
N1S C1S 1.12(5) . ?
C1S C2S 1.34(6) . ?
N2S C3S 1.13(4) . ?
C3S C4S 1.39(4) . ?
N3S C5S 1.06(6) . ?
C5S C6S 1.33(7) . ?
 
loop_
 _geom_angle_atom_site_label_1
 _geom_angle_atom_site_label_2
 _geom_angle_atom_site_label_3
 _geom_angle
 _geom_angle_site_symmetry_1
 _geom_angle_site_symmetry_3
 _geom_angle_publ_flag
N4A Zn1 N3A 78.3(7) . . ?
N4A Zn1 N5B 163.6(7) . . ?
N3A Zn1 N5B 96.7(7) . . ?
N4A Zn1 N6B 90.9(6) . . ?
N3A Zn1 N6B 100.9(6) . . ?
N5B Zn1 N6B 74.6(6) . . ?
N4A Zn1 Cl1 99.5(5) . . ?
N3A Zn1 Cl1 98.2(5) . . ?
N5B Zn1 Cl1 96.7(5) . . ?
N6B Zn1 Cl1 159.8(5) . . ?
N4A Zn1 O6D 71.5(6) . . ?
N3A Zn1 O6D 149.8(6) . . ?
N5B Zn1 O6D 112.1(6) . . ?
N6B Zn1 O6D 79.2(6) . . ?
Cl1 Zn1 O6D 87.6(4) . . ?
N5C Zn2 N2A 95.2(6) . . ?
N5C Zn2 N6C 76.3(7) . . ?
N2A Zn2 N6C 161.1(7) . . ?
N5C Zn2 N1A 93.7(7) . . ?
N2A Zn2 N1A 74.2(6) . . ?
N6C Zn2 N1A 89.3(7) . . ?
N5C Zn2 Cl2 96.6(6) . . ?
N2A Zn2 Cl2 99.6(5) . . ?
N6C Zn2 Cl2 98.1(6) . . ?
N1A Zn2 Cl2 168.5(6) . . ?
N5C Zn2 O6E 149.9(5) . . ?
N2A Zn2 O6E 113.3(6) . . ?
N6C Zn2 O6E 73.6(6) . . ?
N1A Zn2 O6E 85.6(6) . . ?
Cl2 Zn2 O6E 88.1(4) . . ?
N1B Zn3 N3C 163.0(11) . . ?
N1B Zn3 N2B 77.4(8) . . ?
N3C Zn3 N2B 95.0(8) . . ?
N1B Zn3 Cl3 99.1(10) . . ?
N3C Zn3 Cl3 96.8(7) . . ?
N2B Zn3 Cl3 96.5(8) . . ?
N1B Zn3 N4C 90.0(11) . . ?
N3C Zn3 N4C 75.3(8) . . ?
N2B Zn3 N4C 93.9(9) . . ?
Cl3 Zn3 N4C 167.5(6) . . ?
N1B Zn3 O5F 73.4(8) . . ?
N3C Zn3 O5F 113.3(7) . . ?
N2B Zn3 O5F 150.8(8) . . ?
Cl3 Zn3 O5F 87.6(5) . . ?
N4C Zn3 O5F 86.7(7) . . ?
N3B Zn4 N5A 94.7(8) . . ?
N3B Zn4 N6A 98.3(9) . . ?
N5A Zn4 N6A 75.0(6) . . ?
N3B Zn4 N1C 163.7(8) . . ?
N5A Zn4 N1C 93.5(8) . . ?
N6A Zn4 N1C 97.4(8) . . ?
N3B Zn4 N4B 76.2(8) . . ?
N5A Zn4 N4B 168.4(8) . . ?
N6A Zn4 N4B 99.0(8) . . ?
N1C Zn4 N4B 97.1(8) . . ?
N3B Zn4 N2C 94.1(8) . . ?
N5A Zn4 N2C 93.6(7) . . ?
N6A Zn4 N2C 163.7(8) . . ?
N1C Zn4 N2C 71.3(7) . . ?
N4B Zn4 N2C 94.1(8) . . ?
N2H Zn5 N1G 165.7(8) . . ?
N2H Zn5 N2G 97.9(7) . . ?
N1G Zn5 N2G 77.8(7) . . ?
N2H Zn5 N1H 77.7(7) . . ?
N1G Zn5 N1H 89.4(8) . . ?
N2G Zn5 N1H 99.3(8) . . ?
N2H Zn5 Cl5 93.6(6) . . ?
N1G Zn5 Cl5 100.5(6) . . ?
N2G Zn5 Cl5 97.2(6) . . ?
N1H Zn5 Cl5 162.3(6) . . ?
N2H Zn5 O6J 110.6(6) . . ?
N1G Zn5 O6J 72.9(6) . . ?
N2G Zn5 O6J 150.7(7) . . ?
N1H Zn5 O6J 81.2(6) . . ?
Cl5 Zn5 O6J 87.7(5) . . ?
N4H Zn6 N3H 78.3(6) . . ?
N4H Zn6 N4I 91.9(7) . . ?
N3H Zn6 N4I 101.4(7) . . ?
N4H Zn6 N3I 166.0(7) . . ?
N3H Zn6 N3I 95.5(7) . . ?
N4I Zn6 N3I 76.9(6) . . ?
N4H Zn6 Cl6 96.6(6) . . ?
N3H Zn6 Cl6 93.8(6) . . ?
N4I Zn6 Cl6 163.7(6) . . ?
N3I Zn6 Cl6 96.3(5) . . ?
N4H Zn6 O5K 71.6(6) . . ?
N3H Zn6 O5K 149.5(5) . . ?
N4I Zn6 O5K 84.1(6) . . ?
N3I Zn6 O5K 114.9(6) . . ?
Cl6 Zn6 O5K 85.6(4) . . ?
N6I Zn7 N5I 78.8(6) . . ?
N6I Zn7 N5G 165.1(6) . . ?
N5I Zn7 N5G 96.7(6) . . ?
N6I Zn7 N6G 91.4(6) . . ?
N5I Zn7 N6G 100.5(6) . . ?
N5G Zn7 N6G 75.4(5) . . ?
N6I Zn7 Cl7 99.8(5) . . ?
N5I Zn7 Cl7 98.5(4) . . ?
N5G Zn7 Cl7 94.9(4) . . ?
N6G Zn7 Cl7 159.5(5) . . ?
N6I Zn7 O6L 71.8(6) . . ?
N5I Zn7 O6L 150.5(6) . . ?
N5G Zn7 O6L 111.5(5) . . ?
N6G Zn7 O6L 79.4(5) . . ?
Cl7 Zn7 O6L 87.7(4) . . ?
N4G Zn8 N6H 102.4(7) . . ?
N4G Zn8 N3G 76.7(7) . . ?
N6H Zn8 N3G 166.0(6) . . ?
N4G Zn8 N5H 96.8(7) . . ?
N6H Zn8 N5H 74.3(6) . . ?
N3G Zn8 N5H 91.8(6) . . ?
N4G Zn8 N2I 169.7(7) . . ?
N6H Zn8 N2I 87.2(7) . . ?
N3G Zn8 N2I 94.9(6) . . ?
N5H Zn8 N2I 89.2(6) . . ?
N4G Zn8 N1I 99.3(6) . . ?
N6H Zn8 N1I 96.0(6) . . ?
N3G Zn8 N1I 98.0(7) . . ?
N5H Zn8 N1I 162.7(7) . . ?
N2I Zn8 N1I 75.9(6) . . ?
C7A N1A C34F 119.0(17) . . ?
C7A N1A Zn2 115.1(14) . . ?
C34F N1A Zn2 124.5(12) . . ?
C8A N2A C12A 118.1(16) . . ?
C8A N2A Zn2 117.8(13) . . ?
C12A N2A Zn2 123.9(12) . . ?
C24A N3A C20A 114.8(19) . . ?
C24A N3A Zn1 130.6(15) . . ?
C20A N3A Zn1 114.5(14) . . ?
C19A N4A C34D 123.0(18) . . ?
C19A N4A Zn1 116.1(15) . . ?
C34D N4A Zn1 120.8(13) . . ?
C32A N5A C36A 118.1(17) . . ?
C32A N5A Zn4 116.0(13) . . ?
C36A N5A Zn4 125.8(13) . . ?
C31A N6A C28D 119.0(18) . . ?
C31A N6A Zn4 112.7(14) . . ?
C28D N6A Zn4 128.4(15) . . ?
C35F C34F C33F 120.2(10) . . ?
C35F C34F N1A 118.1(15) . . ?
C33F C34F N1A 121.7(15) . . ?
O6F C33F C34F 113.4(17) . . ?
O6F C33F C38F 125.6(16) . . ?
C34F C33F C38F 121.0(10) . . ?
C37F C38F C33F 117.8(10) . . ?
C37F C38F H38F 121.1 . . ?
C33F C38F H38F 121.1 . . ?
C36F C37F C38F 121.6(11) . . ?
C36F C37F H37F 119.2 . . ?
C38F C37F H37F 119.2 . . ?
C37F C36F C35F 120.0(10) . . ?
C37F C36F H36F 120.0 . . ?
C35F C36F H36F 120.0 . . ?
C34F C35F C36F 119.3(10) . . ?
C34F C35F H35F 120.3 . . ?
C36F C35F H35F 120.3 . . ?
N1A C7A C8A 116(2) . . ?
N1A C7A H7A 122.1 . . ?
C8A C7A H7A 122.1 . . ?
N2A C8A C9A 122.6(18) . . ?
N2A C8A C7A 115.6(19) . . ?
C9A C8A C7A 121(2) . . ?
C8A C9A C10A 119.0(19) . . ?
C8A C9A H9A 120.5 . . ?
C10A C9A H9A 120.5 . . ?
C9A C10A C11A 120.7(18) . . ?
C9A C10A H10A 119.7 . . ?
C11A C10A H10A 119.7 . . ?
C10A C11A C12A 118.0(16) . . ?
C10A C11A C37A 125.6(17) . . ?
C12A C11A C37A 116.3(17) . . ?
C11A C12A N2A 121.2(17) . . ?
C11A C12A H12A 119.4 . . ?
N2A C12A H12A 119.4 . . ?
C35D C34D C33D 122.2(10) . . ?
C35D C34D N4A 120.3(15) . . ?
C33D C34D N4A 117.5(15) . . ?
O6D C33D C34D 118.6(16) . . ?
O6D C33D C38D 121.8(16) . . ?
C34D C33D C38D 119.6(10) . . ?
C37D C38D C33D 117.4(10) . . ?
C37D C38D H38D 121.3 . . ?
C33D C38D H38D 121.3 . . ?
C36D C37D C38D 123.5(11) . . ?
C36D C37D H37D 118.2 . . ?
C38D C37D H37D 118.2 . . ?
C37D C36D C35D 118.3(10) . . ?
C37D C36D H36D 120.9 . . ?
C35D C36D H36D 120.9 . . ?
C34D C35D C36D 119.0(10) . . ?
C34D C35D H35D 120.5 . . ?
C36D C35D H35D 120.5 . . ?
N4A C19A C20A 118(2) . . ?
N4A C19A H19A 120.9 . . ?
C20A C19A H19A 120.9 . . ?
C21A C20A N3A 122(2) . . ?
C21A C20A C19A 125(2) . . ?
N3A C20A C19A 113(2) . . ?
C20A C21A C22A 124(2) . . ?
C20A C21A H21A 118.2 . . ?
C22A C21A H21A 118.2 . . ?
C23A C22A C21A 115.1(19) . . ?
C23A C22A H22A 122.4 . . ?
C21A C22A H22A 122.4 . . ?
C24A C23A C22A 117.4(19) . . ?
C24A C23A C39A 121(2) . . ?
C22A C23A C39A 121.6(19) . . ?
N3A C24A C23A 126(2) . . ?
N3A C24A H24A 116.8 . . ?
C23A C24A H24A 116.8 . . ?
C27D C28D C29D 121.9(10) . . ?
C27D C28D N6A 120.2(14) . . ?
C29D C28D N6A 117.5(15) . . ?
C28D C27D O5D 121.3(7) . . ?
C28D C27D C32D 119.9(7) . . ?
O5D C27D C32D 118.6(7) . . ?
C31D C32D C27D 117.4(10) . . ?
C31D C32D H32D 121.3 . . ?
C27D C32D H32D 121.3 . . ?
C30D C31D C32D 122.8(11) . . ?
C30D C31D H31D 118.6 . . ?
C32D C31D H31D 118.6 . . ?
C31D C30D C29D 119.4(11) . . ?
C31D C30D H30D 120.3 . . ?
C29D C30D H30D 120.3 . . ?
C28D C29D C30D 118.2(10) . . ?
C28D C29D H29D 120.9 . . ?
C30D C29D H29D 120.9 . . ?
N6A C31A C32A 120.3(19) . . ?
N6A C31A H31A 119.9 . . ?
C32A C31A H31A 119.9 . . ?
N5A C32A C33A 125.0(18) . . ?
N5A C32A C31A 115.4(18) . . ?
C33A C32A C31A 119.6(18) . . ?
C34A C33A C32A 114.6(17) . . ?
C34A C33A H33A 122.7 . . ?
C32A C33A H33A 122.7 . . ?
C35A C34A C33A 122.3(18) . . ?
C35A C34A H34A 118.8 . . ?
C33A C34A H34A 118.8 . . ?
C34A C35A C36A 118.1(17) . . ?
C34A C35A C41A 122.5(17) . . ?
C36A C35A C41A 119.3(16) . . ?
N5A C36A C35A 121.5(17) . . ?
N5A C36A H36A 119.2 . . ?
C35A C36A H36A 119.2 . . ?
C38A C37A C42A 120.2(17) . . ?
C38A C37A C11A 124.8(18) . . ?
C42A C37A C11A 114.9(17) . . ?
C37A C38A C39A 121.5(18) . . ?
C37A C38A H38A 119.3 . . ?
C39A C38A H38A 119.3 . . ?
C38A C39A C40A 118.0(17) . . ?
C38A C39A C23A 123.3(17) . . ?
C40A C39A C23A 118.6(16) . . ?
C41A C40A C39A 121.4(16) . . ?
C41A C40A H40A 119.3 . . ?
C39A C40A H40A 119.3 . . ?
C42A C41A C40A 119.3(17) . . ?
C42A C41A C35A 123.5(17) . . ?
C40A C41A C35A 117.0(16) . . ?
C41A C42A C37A 119.6(17) . . ?
C41A C42A H42A 120.2 . . ?
C37A C42A H42A 120.2 . . ?
C7B N1B C28F 123(2) . . ?
C7B N1B Zn3 117.4(17) . . ?
C28F N1B Zn3 119.9(15) . . ?
C8B N2B C12B 119(2) . . ?
C8B N2B Zn3 114.2(16) . . ?
C12B N2B Zn3 126.6(16) . . ?
C24B N3B C20B 112(2) . . ?
C24B N3B Zn4 130.7(18) . . ?
C20B N3B Zn4 117.0(16) . . ?
C19B N4B C22F 121(2) . . ?
C19B N4B Zn4 111.5(17) . . ?
C22F N4B Zn4 126.8(18) . . ?
C32B N5B C36B 116.9(18) . . ?
C32B N5B Zn1 119.0(13) . . ?
C36B N5B Zn1 124.0(14) . . ?
C31B N6B C22E 122.7(16) . . ?
C31B N6B Zn1 112.0(13) . . ?
C22E N6B Zn1 124.9(12) . . ?
C27F C28F C29F 120.0(10) . . ?
C27F C28F N1B 115.1(18) . . ?
C29F C28F N1B 124.2(18) . . ?
C28F C29F C30F 119.9(11) . . ?
C28F C29F H29F 120.1 . . ?
C30F C29F H29F 120.1 . . ?
C31F C30F C29F 119.5(11) . . ?
C31F C30F H30F 120.3 . . ?
C29F C30F H30F 120.3 . . ?
C30F C31F C32F 121.2(11) . . ?
C30F C31F H31F 119.4 . . ?
C32F C31F H31F 119.4 . . ?
C31F C32F C27F 118.8(11) . . ?
C31F C32F H32F 120.6 . . ?
C27F C32F H32F 120.6 . . ?
C28F C27F O5F 117(2) . . ?
C28F C27F C32F 120.3(10) . . ?
O5F C27F C32F 122.3(19) . . ?
N1B C7B C8B 115(2) . . ?
N1B C7B H7B 122.3 . . ?
C8B C7B H7B 122.3 . . ?
N2B C8B C9B 124(2) . . ?
N2B C8B C7B 115(2) . . ?
C9B C8B C7B 121(2) . . ?
C8B C9B C10B 119(2) . . ?
C8B C9B H9B 120.6 . . ?
C10B C9B H9B 120.6 . . ?
C11B C10B C9B 119(2) . . ?
C11B C10B H10B 120.4 . . ?
C9B C10B H10B 120.4 . . ?
C10B C11B C12B 120(2) . . ?
C10B C11B C37B 127(2) . . ?
C12B C11B C37B 114(2) . . ?
N2B C12B C11B 119(2) . . ?
N2B C12B H12B 120.3 . . ?
C11B C12B H12B 120.3 . . ?
C21F C22F C23F 120.2(10) . . ?
C21F C22F N4B 119.3(18) . . ?
C23F C22F N4B 120.3(18) . . ?
C22F C23F C24F 118.5(11) . . ?
C22F C23F H23F 120.7 . . ?
C24F C23F H23F 120.7 . . ?
C25F C24F C23F 120.3(11) . . ?
C25F C24F H24F 119.9 . . ?
C23F C24F H24F 119.9 . . ?
C24F C25F C26F 120.8(11) . . ?
C24F C25F H25F 119.6 . . ?
C26F C25F H25F 119.6 . . ?
C25F C26F C21F 117.9(11) . . ?
C25F C26F H26F 121.1 . . ?
C21F C26F H26F 121.1 . . ?
C22F C21F O4F 116.6(18) . . ?
C22F C21F C26F 121.0(10) . . ?
O4F C21F C26F 122.4(18) . . ?
N4B C19B C20B 124(3) . . ?
N4B C19B H19B 117.8 . . ?
C20B C19B H19B 117.8 . . ?
C21B C20B N3B 124(2) . . ?
C21B C20B C19B 126(3) . . ?
N3B C20B C19B 110(2) . . ?
C20B C21B C22B 124(2) . . ?
C20B C21B H21B 117.8 . . ?
C22B C21B H21B 117.8 . . ?
C23B C22B C21B 113(2) . . ?
C23B C22B H22B 123.4 . . ?
C21B C22B H22B 123.4 . . ?
C24B C23B C22B 119(2) . . ?
C24B C23B C39B 121(2) . . ?
C22B C23B C39B 120(2) . . ?
N3B C24B C23B 127(2) . . ?
N3B C24B H24B 116.4 . . ?
C23B C24B H24B 116.4 . . ?
C21E C22E C23E 119.5(10) . . ?
C21E C22E N6B 121.1(15) . . ?
C23E C22E N6B 119.1(15) . . ?
O4E C21E C22E 114.1(15) . . ?
O4E C21E C26E 123.8(15) . . ?
C22E C21E C26E 122.1(10) . . ?
C21E C26E C25E 117.6(10) . . ?
C21E C26E H26E 121.2 . . ?
C25E C26E H26E 121.2 . . ?
C24E C25E C26E 121.0(11) . . ?
C24E C25E H25E 119.5 . . ?
C26E C25E H25E 119.5 . . ?
C25E C24E C23E 120.6(10) . . ?
C25E C24E H24E 119.7 . . ?
C23E C24E H24E 119.7 . . ?
C22E C23E C24E 119.1(10) . . ?
C22E C23E H23E 120.5 . . ?
C24E C23E H23E 120.5 . . ?
N6B C31B C32B 120.6(19) . . ?
N6B C31B H31B 119.7 . . ?
C32B C31B H31B 119.7 . . ?
N5B C32B C33B 124.2(18) . . ?
N5B C32B C31B 113.4(18) . . ?
C33B C32B C31B 122.4(18) . . ?
C34B C33B C32B 116.5(18) . . ?
C34B C33B H33B 121.7 . . ?
C32B C33B H33B 121.7 . . ?
C35B C34B C33B 121.1(19) . . ?
C35B C34B H34B 119.5 . . ?
C33B C34B H34B 119.5 . . ?
C34B C35B C36B 117.5(19) . . ?
C34B C35B C41B 124.9(19) . . ?
C36B C35B C41B 117.3(17) . . ?
N5B C36B C35B 123.4(19) . . ?
N5B C36B H36B 118.3 . . ?
C35B C36B H36B 118.3 . . ?
C38B C37B C42B 120(2) . . ?
C38B C37B C11B 123(2) . . ?
C42B C37B C11B 117(2) . . ?
C37B C38B C39B 121(2) . . ?
C37B C38B H38B 119.5 . . ?
C39B C38B H38B 119.5 . . ?
C38B C39B C40B 119.4(19) . . ?
C38B C39B C23B 119.9(19) . . ?
C40B C39B C23B 120.7(19) . . ?
C41B C40B C39B 120.1(19) . . ?
C41B C40B H40B 119.9 . . ?
C39B C40B H40B 119.9 . . ?
C42B C41B C40B 118.5(19) . . ?
C42B C41B C35B 123(2) . . ?
C40B C41B C35B 118.2(19) . . ?
C41B C42B C37B 121(2) . . ?
C41B C42B H42B 119.4 . . ?
C37B C42B H42B 119.4 . . ?
C7C N1C C28E 121(2) . . ?
C7C N1C Zn4 119.4(16) . . ?
C28E N1C Zn4 119.3(16) . . ?
C8C N2C C12C 117.1(18) . . ?
C8C N2C Zn4 118.2(15) . . ?
C12C N2C Zn4 124.8(15) . . ?
C24C N3C C20C 115(2) . . ?
C24C N3C Zn3 126.5(18) . . ?
C20C N3C Zn3 118.0(16) . . ?
C19C N4C C22D 124(2) . . ?
C19C N4C Zn3 109.9(17) . . ?
C22D N4C Zn3 125.2(17) . . ?
C32C N5C C36C 115.1(18) . . ?
C32C N5C Zn2 116.0(13) . . ?
C36C N5C Zn2 128.8(13) . . ?
C31C N6C C34E 127.3(18) . . ?
C31C N6C Zn2 114.9(15) . . ?
C34E N6C Zn2 117.8(13) . . ?
C27E C28E C29E 119.7(10) . . ?
C27E C28E N1C 113.8(14) . . ?
C29E C28E N1C 125.3(14) . . ?
C28E C29E C30E 119.8(11) . . ?
C28E C29E H29E 120.1 . . ?
C30E C29E H29E 120.1 . . ?
C31E C30E C29E 119.9(11) . . ?
C31E C30E H30E 120.0 . . ?
C29E C30E H30E 120.0 . . ?
C30E C31E C32E 120.8(11) . . ?
C30E C31E H31E 119.6 . . ?
C32E C31E H31E 119.6 . . ?
C31E C32E C27E 118.8(10) . . ?
C31E C32E H32E 120.6 . . ?
C27E C32E H32E 120.6 . . ?
O5E C27E C28E 119.7(12) . . ?
O5E C27E C32E 119.6(12) . . ?
C28E C27E C32E 120.5(9) . . ?
N1C C7C C8C 116(2) . . ?
N1C C7C H7C 121.8 . . ?
C8C C7C H7C 121.8 . . ?
N2C C8C C9C 126(2) . . ?
N2C C8C C7C 114(2) . . ?
C9C C8C C7C 120(2) . . ?
C8C C9C C10C 118(2) . . ?
C8C C9C H9C 120.9 . . ?
C10C C9C H9C 120.9 . . ?
C11C C10C C9C 118(2) . . ?
C11C C10C H10C 120.8 . . ?
C9C C10C H10C 120.8 . . ?
C10C C11C C12C 121.7(19) . . ?
C10C C11C C37C 126(2) . . ?
C12C C11C C37C 112.3(19) . . ?
C11C C12C N2C 118.9(19) . . ?
C11C C12C H12C 120.5 . . ?
N2C C12C H12C 120.5 . . ?
C21D C22D C23D 118.9(10) . . ?
C21D C22D N4C 120.5(18) . . ?
C23D C22D N4C 120.5(18) . . ?
O4D C21D C22D 111.8(19) . . ?
O4D C21D C26D 127.7(19) . . ?
C22D C21D C26D 120.5(11) . . ?
C25D C26D C21D 119.8(11) . . ?
C25D C26D H26D 120.1 . . ?
C21D C26D H26D 120.1 . . ?
C24D C25D C26D 120.2(11) . . ?
C24D C25D H25D 119.9 . . ?
C26D C25D H25D 119.9 . . ?
C25D C24D C23D 119.2(11) . . ?
C25D C24D H24D 120.4 . . ?
C23D C24D H24D 120.4 . . ?
C22D C23D C24D 121.0(11) . . ?
C22D C23D H23D 119.5 . . ?
C24D C23D H23D 119.5 . . ?
N4C C19C C20C 120(2) . . ?
N4C C19C H19C 119.8 . . ?
C20C C19C H19C 119.8 . . ?
C21C C20C N3C 123(2) . . ?
C21C C20C C19C 124(3) . . ?
N3C C20C C19C 113(2) . . ?
C20C C21C C22C 123(2) . . ?
C20C C21C H21C 118.7 . . ?
C22C C21C H21C 118.7 . . ?
C23C C22C C21C 116(2) . . ?
C23C C22C H22C 121.8 . . ?
C21C C22C H22C 121.8 . . ?
C24C C23C C22C 117(2) . . ?
C24C C23C C39C 122(2) . . ?
C22C C23C C39C 121(2) . . ?
N3C C24C C23C 126(2) . . ?
N3C C24C H24C 116.8 . . ?
C23C C24C H24C 116.8 . . ?
C33E C34E C35E 120.6(10) . . ?
C33E C34E N6C 117.2(15) . . ?
C35E C34E N6C 122.0(15) . . ?
O6E C33E C34E 120.8(15) . . ?
O6E C33E C38E 119.1(15) . . ?
C34E C33E C38E 120.2(10) . . ?
C37E C38E C33E 118.6(10) . . ?
C37E C38E H38E 120.7 . . ?
C33E C38E H38E 120.7 . . ?
C36E C37E C38E 121.5(11) . . ?
C36E C37E H37E 119.2 . . ?
C38E C37E H37E 119.2 . . ?
C37E C36E C35E 119.5(11) . . ?
C37E C36E H36E 120.3 . . ?
C35E C36E H36E 120.3 . . ?
C36E C35E C34E 119.5(10) . . ?
C36E C35E H35E 120.2 . . ?
C34E C35E H35E 120.2 . . ?
N6C C31C C32C 117(2) . . ?
N6C C31C H31C 121.4 . . ?
C32C C31C H31C 121.4 . . ?
N5C C32C C33C 124.7(18) . . ?
N5C C32C C31C 115.4(19) . . ?
C33C C32C C31C 119.7(18) . . ?
C34C C33C C32C 117.5(19) . . ?
C34C C33C H33C 121.2 . . ?
C32C C33C H33C 121.2 . . ?
C35C C34C C33C 120.2(19) . . ?
C35C C34C H34C 119.9 . . ?
C33C C34C H34C 119.9 . . ?
C34C C35C C36C 117.2(18) . . ?
C34C C35C C41C 124.4(19) . . ?
C36C C35C C41C 118.3(17) . . ?
N5C C36C C35C 124.7(19) . . ?
N5C C36C H36C 117.7 . . ?
C35C C36C H36C 117.7 . . ?
C38C C37C C42C 120.8(19) . . ?
C38C C37C C11C 125.4(19) . . ?
C42C C37C C11C 113.6(18) . . ?
C39C C38C C37C 122(2) . . ?
C39C C38C H38C 119.2 . . ?
C37C C38C H38C 119.2 . . ?
C38C C39C C40C 117.4(18) . . ?
C38C C39C C23C 122.5(19) . . ?
C40C C39C C23C 119.6(18) . . ?
C41C C40C C39C 121.5(18) . . ?
C41C C40C H40C 119.3 . . ?
C39C C40C H40C 119.3 . . ?
C42C C41C C40C 119.0(18) . . ?
C42C C41C C35C 122.7(19) . . ?
C40C C41C C35C 117.9(18) . . ?
C41C C42C C37C 119.5(19) . . ?
C41C C42C H42C 120.3 . . ?
C37C C42C H42C 120.3 . . ?
C1D O1D C7D 114.8(19) . . ?
C3D O2D C11D 115.1(16) . . ?
C5D O3D C15D 120.6(17) . . ?
C21D O4D C10D 116.0(19) . . ?
C27D O5D C14D 117.9(5) . . ?
C33D O6D C18D 124.0(15) . . ?
C33D O6D Zn1 111.2(12) . . ?
C18D O6D Zn1 124.8(12) . . ?
O1D C1D C6D 113.7(19) . . ?
O1D C1D C2D 123.7(19) . . ?
C6D C1D C2D 122.5(11) . . ?
C1D C2D C3D 116.7(11) . . ?
C1D C2D H2D 121.7 . . ?
C3D C2D H2D 121.7 . . ?
O2D C3D C4D 115.9(18) . . ?
O2D C3D C2D 121.0(18) . . ?
C4D C3D C2D 123.0(11) . . ?
C3D C4D C5D 118.2(11) . . ?
C3D C4D H4D 120.9 . . ?
C5D C4D H4D 120.9 . . ?
O3D C5D C6D 123.2(18) . . ?
O3D C5D C4D 116.0(19) . . ?
C6D C5D C4D 120.8(11) . . ?
C1D C6D C5D 118.7(11) . . ?
C1D C6D H6D 120.7 . . ?
C5D C6D H6D 120.7 . . ?
O1D C7D C8D 103(2) . . ?
O1D C7D H7DA 111.1 . . ?
C8D C7D H7DA 111.1 . . ?
O1D C7D H7DB 111.1 . . ?
C8D C7D H7DB 111.1 . . ?
H7DA C7D H7DB 109.1 . . ?
C7D C8D C9D 106(2) . . ?
C7D C8D H8DA 110.5 . . ?
C9D C8D H8DA 110.5 . . ?
C7D C8D H8DB 110.5 . . ?
C9D C8D H8DB 110.5 . . ?
H8DA C8D H8DB 108.7 . . ?
C10D C9D C8D 105(2) . . ?
C10D C9D H9DA 110.6 . . ?
C8D C9D H9DA 110.6 . . ?
C10D C9D H9DB 110.6 . . ?
C8D C9D H9DB 110.6 . . ?
H9DA C9D H9DB 108.8 . . ?
O4D C10D C9D 108.7(14) . . ?
O4D C10D H10D 109.9 . . ?
C9D C10D H10D 109.9 . . ?
O4D C10D H10E 109.9 . . ?
C9D C10D H10E 109.9 . . ?
H10D C10D H10E 108.3 . . ?
O2D C11D C12D 107.3(9) . . ?
O2D C11D H11A 110.3 . . ?
C12D C11D H11A 110.3 . . ?
O2D C11D H11B 110.3 . . ?
C12D C11D H11B 110.3 . . ?
H11A C11D H11B 108.5 . . ?
C11D C12D C13D 113.0(6) . . ?
C11D C12D H12D 109.0 . . ?
C13D C12D H12D 109.0 . . ?
C11D C12D H12E 109.0 . . ?
C13D C12D H12E 109.0 . . ?
H12D C12D H12E 107.8 . . ?
C14D C13D C12D 113.5(6) . . ?
C14D C13D H13A 108.9 . . ?
C12D C13D H13A 108.9 . . ?
C14D C13D H13B 108.9 . . ?
C12D C13D H13B 108.9 . . ?
H13A C13D H13B 107.7 . . ?
O5D C14D C13D 108.5(5) . . ?
O5D C14D H14A 110.0 . . ?
C13D C14D H14A 110.0 . . ?
O5D C14D H14B 110.0 . . ?
C13D C14D H14B 110.0 . . ?
H14A C14D H14B 108.4 . . ?
O3D C15D C16D 108(2) . . ?
O3D C15D H15A 110.2 . . ?
C16D C15D H15A 110.2 . . ?
O3D C15D H15B 110.2 . . ?
C16D C15D H15B 110.2 . . ?
H15A C15D H15B 108.5 . . ?
C15D C16D C17D 114(2) . . ?
C15D C16D H16A 108.8 . . ?
C17D C16D H16A 108.8 . . ?
C15D C16D H16B 108.8 . . ?
C17D C16D H16B 108.8 . . ?
H16A C16D H16B 107.7 . . ?
C18D C17D C16D 109.2(18) . . ?
C18D C17D H17A 109.8 . . ?
C16D C17D H17A 109.8 . . ?
C18D C17D H17B 109.8 . . ?
C16D C17D H17B 109.8 . . ?
H17A C17D H17B 108.3 . . ?
O6D C18D C17D 114.6(18) . . ?
O6D C18D H18A 108.6 . . ?
C17D C18D H18A 108.6 . . ?
O6D C18D H18B 108.6 . . ?
C17D C18D H18B 108.6 . . ?
H18A C18D H18B 107.6 . . ?
C1E O1E C7E 110.0(14) . . ?
C3E O2E C11E 111.8(12) . . ?
C5E O3E C15E 118.2(13) . . ?
C21E O4E C10E 120.5(15) . . ?
C27E O5E C14E 111.8(12) . . ?
C33E O6E C18E 119.0(14) . . ?
C33E O6E Zn2 110.6(11) . . ?
C18E O6E Zn2 130.4(11) . . ?
C2E C1E C6E 121.8(10) . . ?
C2E C1E O1E 122.4(14) . . ?
C6E C1E O1E 115.8(15) . . ?
C1E C2E C3E 117.7(10) . . ?
C1E C2E H2E 121.1 . . ?
C3E C2E H2E 121.1 . . ?
O2E C3E C2E 122.8(14) . . ?
O2E C3E C4E 115.0(14) . . ?
C2E C3E C4E 122.2(10) . . ?
C5E C4E C3E 118.0(10) . . ?
C5E C4E H4E 121.0 . . ?
C3E C4E H4E 121.0 . . ?
O3E C5E C6E 123.5(14) . . ?
O3E C5E C4E 115.4(14) . . ?
C6E C5E C4E 121.1(10) . . ?
C1E C6E C5E 118.8(10) . . ?
C1E C6E H6E 120.6 . . ?
C5E C6E H6E 120.6 . . ?
O1E C7E C8E 108.5(19) . . ?
O1E C7E H7EA 110.0 . . ?
C8E C7E H7EA 110.0 . . ?
O1E C7E H7EB 110.0 . . ?
C8E C7E H7EB 110.0 . . ?
H7EA C7E H7EB 108.4 . . ?
C9E C8E C7E 109(2) . . ?
C9E C8E H8EA 109.9 . . ?
C7E C8E H8EA 109.9 . . ?
C9E C8E H8EB 109.9 . . ?
C7E C8E H8EB 109.9 . . ?
H8EA C8E H8EB 108.3 . . ?
C8E C9E C10E 118(2) . . ?
C8E C9E H9EA 107.8 . . ?
C10E C9E H9EA 107.8 . . ?
C8E C9E H9EB 107.8 . . ?
C10E C9E H9EB 107.8 . . ?
H9EA C9E H9EB 107.2 . . ?
O4E C10E C9E 108.0(19) . . ?
O4E C10E H10F 110.1 . . ?
C9E C10E H10F 110.1 . . ?
O4E C10E H10G 110.1 . . ?
C9E C10E H10G 110.1 . . ?
H10F C10E H10G 108.4 . . ?
O2E C11E C12E 106.1(12) . . ?
O2E C11E H11C 110.5 . . ?
C12E C11E H11C 110.5 . . ?
O2E C11E H11D 110.5 . . ?
C12E C11E H11D 110.5 . . ?
H11C C11E H11D 108.7 . . ?
C11E C12E C13E 104.9(12) . . ?
C11E C12E H12F 110.8 . . ?
C13E C12E H12F 110.8 . . ?
C11E C12E H12G 110.8 . . ?
C13E C12E H12G 110.8 . . ?
H12F C12E H12G 108.8 . . ?
C14E C13E C12E 113.4(14) . . ?
C14E C13E H13C 108.9 . . ?
C12E C13E H13C 108.9 . . ?
C14E C13E H13D 108.9 . . ?
C12E C13E H13D 108.9 . . ?
H13C C13E H13D 107.7 . . ?
O5E C14E C13E 108.8(15) . . ?
O5E C14E H14C 109.9 . . ?
C13E C14E H14C 109.9 . . ?
O5E C14E H14D 109.9 . . ?
C13E C14E H14D 109.9 . . ?
H14C C14E H14D 108.3 . . ?
O3E C15E C16E 109.6(15) . . ?
O3E C15E H15C 109.8 . . ?
C16E C15E H15C 109.8 . . ?
O3E C15E H15D 109.8 . . ?
C16E C15E H15D 109.8 . . ?
H15C C15E H15D 108.2 . . ?
C17E C16E C15E 120.6(16) . . ?
C17E C16E H16C 107.2 . . ?
C15E C16E H16C 107.2 . . ?
C17E C16E H16D 107.2 . . ?
C15E C16E H16D 107.2 . . ?
H16C C16E H16D 106.8 . . ?
C16E C17E C18E 115.0(15) . . ?
C16E C17E H17C 108.5 . . ?
C18E C17E H17C 108.5 . . ?
C16E C17E H17D 108.5 . . ?
C18E C17E H17D 108.5 . . ?
H17C C17E H17D 107.5 . . ?
O6E C18E C17E 110.7(15) . . ?
O6E C18E H18C 109.5 . . ?
C17E C18E H18C 109.5 . . ?
O6E C18E H18D 109.5 . . ?
C17E C18E H18D 109.5 . . ?
H18C C18E H18D 108.1 . . ?
C1F O1F C7F 107.5(14) . . ?
C3F O2F C11F 115.0(13) . . ?
C5F O3F C15F 112.0(16) . . ?
C21F O4F C10F 113.9(16) . . ?
C27F O5F C14F 117.5(16) . . ?
C27F O5F Zn3 113.5(14) . . ?
C14F O5F Zn3 128.3(14) . . ?
C33F O6F C18F 119.8(17) . . ?
C6F C1F C2F 120.8(10) . . ?
C6F C1F O1F 124.3(15) . . ?
C2F C1F O1F 114.8(15) . . ?
C1F C2F C3F 119.0(10) . . ?
C1F C2F H2F 120.5 . . ?
C3F C2F H2F 120.5 . . ?
O2F C3F C4F 122.1(15) . . ?
O2F C3F C2F 116.3(15) . . ?
C4F C3F C2F 121.5(10) . . ?
C5F C4F C3F 117.5(10) . . ?
C5F C4F H4F 121.3 . . ?
C3F C4F H4F 121.3 . . ?
O3F C5F C4F 116.1(16) . . ?
O3F C5F C6F 120.7(16) . . ?
C4F C5F C6F 123.1(11) . . ?
C1F C6F C5F 117.9(10) . . ?
C1F C6F H6F 121.0 . . ?
C5F C6F H6F 121.0 . . ?
O1F C7F C8F 104.4(17) . . ?
O1F C7F H7FA 110.9 . . ?
C8F C7F H7FA 110.9 . . ?
O1F C7F H7FB 110.9 . . ?
C8F C7F H7FB 110.9 . . ?
H7FA C7F H7FB 108.9 . . ?
C7F C8F C9F 99.9(16) . . ?
C7F C8F H8FA 111.8 . . ?
C9F C8F H8FA 111.8 . . ?
C7F C8F H8FB 111.8 . . ?
C9F C8F H8FB 111.8 . . ?
H8FA C8F H8FB 109.5 . . ?
C10F C9F C8F 114(2) . . ?
C10F C9F H9FA 108.6 . . ?
C8F C9F H9FA 108.6 . . ?
C10F C9F H9FB 108.6 . . ?
C8F C9F H9FB 108.6 . . ?
H9FA C9F H9FB 107.6 . . ?
O4F C10F C9F 111(2) . . ?
O4F C10F H10H 109.4 . . ?
C9F C10F H10H 109.4 . . ?
O4F C10F H10I 109.4 . . ?
C9F C10F H10I 109.4 . . ?
H10H C10F H10I 108.0 . . ?
O2F C11F C12F 107.1(16) . . ?
O2F C11F H11E 110.3 . . ?
C12F C11F H11E 110.3 . . ?
O2F C11F H11F 110.3 . . ?
C12F C11F H11F 110.3 . . ?
H11E C11F H11F 108.6 . . ?
C11F C12F C13F 119.5(18) . . ?
C11F C12F H12H 107.4 . . ?
C13F C12F H12H 107.4 . . ?
C11F C12F H12I 107.4 . . ?
C13F C12F H12I 107.4 . . ?
H12H C12F H12I 107.0 . . ?
C14F C13F C12F 112.2(17) . . ?
C14F C13F H13E 109.2 . . ?
C12F C13F H13E 109.2 . . ?
C14F C13F H13F 109.2 . . ?
C12F C13F H13F 109.2 . . ?
H13E C13F H13F 107.9 . . ?
O5F C14F C13F 110.6(18) . . ?
O5F C14F H14E 109.5 . . ?
C13F C14F H14E 109.5 . . ?
O5F C14F H14F 109.5 . . ?
C13F C14F H14F 109.5 . . ?
H14E C14F H14F 108.1 . . ?
O3F C15F C16F 105(2) . . ?
O3F C15F H15E 110.7 . . ?
C16F C15F H15E 110.7 . . ?
O3F C15F H15F 110.7 . . ?
C16F C15F H15F 110.7 . . ?
H15E C15F H15F 108.8 . . ?
C15F C16F C17F 110(2) . . ?
C15F C16F H16E 109.7 . . ?
C17F C16F H16E 109.7 . . ?
C15F C16F H16F 109.7 . . ?
C17F C16F H16F 109.7 . . ?
H16E C16F H16F 108.2 . . ?
C18F C17F C16F 112(2) . . ?
C18F C17F H17E 109.3 . . ?
C16F C17F H17E 109.3 . . ?
C18F C17F H17F 109.3 . . ?
C16F C17F H17F 109.3 . . ?
H17E C17F H17F 108.0 . . ?
O6F C18F C17F 105.7(19) . . ?
O6F C18F H18E 110.6 . . ?
C17F C18F H18E 110.6 . . ?
O6F C18F H18F 110.6 . . ?
C17F C18F H18F 110.6 . . ?
H18E C18F H18F 108.7 . . ?
C7G N1G C34J 126.0(19) . . ?
C7G N1G Zn5 113.8(15) . . ?
C34J N1G Zn5 120.2(13) . . ?
C8G N2G C12G 118.1(18) . . ?
C8G N2G Zn5 113.6(14) . . ?
C12G N2G Zn5 128.2(15) . . ?
C20G N3G C24G 120.0(19) . . ?
C20G N3G Zn8 112.0(14) . . ?
C24G N3G Zn8 127.7(15) . . ?
C19G N4G C28J 120.7(19) . . ?
C19G N4G Zn8 113.3(15) . . ?
C28J N4G Zn8 125.9(15) . . ?
C36G N5G C32G 118.2(16) . . ?
C36G N5G Zn7 125.1(12) . . ?
C32G N5G Zn7 116.7(12) . . ?
C31G N6G C34K 121.5(16) . . ?
C31G N6G Zn7 113.7(13) . . ?
C34K N6G Zn7 124.2(11) . . ?
N1G C34J C35J 124.7(16) . . ?
N1G C34J C33J 115.8(16) . . ?
C35J C34J C33J 119.5(10) . . ?
O6J C33J C34J 119.4(16) . . ?
O6J C33J C38J 120.3(16) . . ?
C34J C33J C38J 120.2(10) . . ?
C33J C38J C37J 119.5(11) . . ?
C33J C38J H38J 120.2 . . ?
C37J C38J H38J 120.2 . . ?
C36J C37J C38J 120.3(11) . . ?
C36J C37J H37J 119.8 . . ?
C38J C37J H37J 119.8 . . ?
C35J C36J C37J 119.8(11) . . ?
C35J C36J H36J 120.1 . . ?
C37J C36J H36J 120.1 . . ?
C36J C35J C34J 120.6(11) . . ?
C36J C35J H35J 119.7 . . ?
C34J C35J H35J 119.7 . . ?
N1G C7G C8G 119(2) . . ?
N1G C7G H7G 120.4 . . ?
C8G C7G H7G 120.4 . . ?
N2G C8G C9G 123(2) . . ?
N2G C8G C7G 115(2) . . ?
C9G C8G C7G 122(2) . . ?
C8G C9G C10G 117(2) . . ?
C8G C9G H9G 121.4 . . ?
C10G C9G H9G 121.4 . . ?
C9G C10G C11G 122(2) . . ?
C9G C10G H10J 118.9 . . ?
C11G C10G H10J 118.9 . . ?
C12G C11G C10G 115.8(18) . . ?
C12G C11G C37G 119.3(19) . . ?
C10G C11G C37G 124.9(19) . . ?
C11G C12G N2G 123.3(19) . . ?
C11G C12G H12J 118.4 . . ?
N2G C12G H12J 118.4 . . ?
C27J C28J C29J 118.9(10) . . ?
C27J C28J N4G 118.8(14) . . ?
C29J C28J N4G 122.3(14) . . ?
O5J C27J C28J 116.1(15) . . ?
O5J C27J C32J 122.7(15) . . ?
C28J C27J C32J 121.1(10) . . ?
C31J C32J C27J 119.2(10) . . ?
C31J C32J H32J 120.4 . . ?
C27J C32J H32J 120.4 . . ?
C30J C31J C32J 119.9(10) . . ?
C30J C31J H31J 120.1 . . ?
C32J C31J H31J 120.1 . . ?
C31J C30J C29J 120.7(10) . . ?
C31J C30J H30J 119.6 . . ?
C29J C30J H30J 119.6 . . ?
C30J C29J C28J 120.1(10) . . ?
C30J C29J H29J 119.9 . . ?
C28J C29J H29J 119.9 . . ?
N4G C19G C20G 120(2) . . ?
N4G C19G H19G 120.1 . . ?
C20G C19G H19G 120.1 . . ?
N3G C20G C21G 122(2) . . ?
N3G C20G C19G 117(2) . . ?
C21G C20G C19G 121(2) . . ?
C20G C21G C22G 117(2) . . ?
C20G C21G H21G 121.3 . . ?
C22G C21G H21G 121.3 . . ?
C23G C22G C21G 121(2) . . ?
C23G C22G H22G 119.3 . . ?
C21G C22G H22G 119.3 . . ?
C22G C23G C24G 118.0(19) . . ?
C22G C23G C39G 123(2) . . ?
C24G C23G C39G 118.4(19) . . ?
N3G C24G C23G 121.1(19) . . ?
N3G C24G H24G 119.4 . . ?
C23G C24G H24G 119.4 . . ?
C33K C34K C35K 119.2(10) . . ?
C33K C34K N6G 119.0(14) . . ?
C35K C34K N6G 121.8(14) . . ?
O6K C33K C34K 117.9(14) . . ?
O6K C33K C38K 121.2(14) . . ?
C34K C33K C38K 120.9(10) . . ?
C37K C38K C33K 118.9(10) . . ?
C37K C38K H38K 120.6 . . ?
C33K C38K H38K 120.6 . . ?
C36K C37K C38K 120.3(11) . . ?
C36K C37K H37K 119.9 . . ?
C38K C37K H37K 119.9 . . ?
C37K C36K C35K 120.3(10) . . ?
C37K C36K H36K 119.8 . . ?
C35K C36K H36K 119.8 . . ?
C36K C35K C34K 120.2(10) . . ?
C36K C35K H35K 119.9 . . ?
C34K C35K H35K 119.9 . . ?
N6G C31G C32G 119.3(18) . . ?
N6G C31G H31G 120.4 . . ?
C32G C31G H31G 120.4 . . ?
C33G C32G N5G 122.7(17) . . ?
C33G C32G C31G 122.5(18) . . ?
N5G C32G C31G 114.8(17) . . ?
C32G C33G C34G 117.8(18) . . ?
C32G C33G H33G 121.1 . . ?
C34G C33G H33G 121.1 . . ?
C35G C34G C33G 121.4(18) . . ?
C35G C34G H34G 119.3 . . ?
C33G C34G H34G 119.3 . . ?
C34G C35G C36G 115.8(16) . . ?
C34G C35G C41G 124.7(18) . . ?
C36G C35G C41G 119.4(17) . . ?
N5G C36G C35G 124.0(17) . . ?
N5G C36G H36G 118.0 . . ?
C35G C36G H36G 118.0 . . ?
C42G C37G C38G 116.2(17) . . ?
C42G C37G C11G 122.4(18) . . ?
C38G C37G C11G 120.1(17) . . ?
C39G C38G C37G 123.1(18) . . ?
C39G C38G H38G 118.4 . . ?
C37G C38G H38G 118.4 . . ?
C38G C39G C40G 119.1(17) . . ?
C38G C39G C23G 120.6(17) . . ?
C40G C39G C23G 120.1(17) . . ?
C39G C40G C41G 118.7(17) . . ?
C39G C40G H40G 120.7 . . ?
C41G C40G H40G 120.7 . . ?
C42G C41G C40G 120.4(17) . . ?
C42G C41G C35G 120.3(17) . . ?
C40G C41G C35G 118.7(17) . . ?
C37G C42G C41G 121.4(18) . . ?
C37G C42G H42G 119.3 . . ?
C41G C42G H42G 119.3 . . ?
C7H N1H C22L 122(2) . . ?
C7H N1H Zn5 110.5(16) . . ?
C22L N1H Zn5 127.0(16) . . ?
C8H N2H C12H 118(2) . . ?
C8H N2H Zn5 115.1(15) . . ?
C12H N2H Zn5 126.6(16) . . ?
C24H N3H C20H 115.3(18) . . ?
C24H N3H Zn6 132.4(14) . . ?
C20H N3H Zn6 111.9(13) . . ?
C19H N4H C28K 124.7(17) . . ?
C19H N4H Zn6 114.3(14) . . ?
C28K N4H Zn6 120.3(13) . . ?
C36H N5H C32H 117.0(17) . . ?
C36H N5H Zn8 128.9(14) . . ?
C32H N5H Zn8 113.7(13) . . ?
C31H N6H C22K 117.8(17) . . ?
C31H N6H Zn8 117.8(13) . . ?
C22K N6H Zn8 124.4(13) . . ?
C21L C22L C23L 119.1(10) . . ?
C21L C22L N1H 119.7(16) . . ?
C23L C22L N1H 121.2(17) . . ?
O4L C21L C22L 118.2(17) . . ?
O4L C21L C26L 120.6(17) . . ?
C22L C21L C26L 121.0(10) . . ?
C21L C26L C25L 119.0(11) . . ?
C21L C26L H26L 120.5 . . ?
C25L C26L H26L 120.5 . . ?
C24L C25L C26L 120.4(11) . . ?
C24L C25L H25L 119.8 . . ?
C26L C25L H25L 119.8 . . ?
C25L C24L C23L 120.0(11) . . ?
C25L C24L H24L 120.0 . . ?
C23L C24L H24L 120.0 . . ?
C24L C23L C22L 120.6(11) . . ?
C24L C23L H23L 119.7 . . ?
C22L C23L H23L 119.7 . . ?
N1H C7H C8H 122(2) . . ?
N1H C7H H7H 119.0 . . ?
C8H C7H H7H 119.0 . . ?
N2H C8H C9H 124(2) . . ?
N2H C8H C7H 114(2) . . ?
C9H C8H C7H 122(2) . . ?
C8H C9H C10H 118(2) . . ?
C8H C9H H9H 121.2 . . ?
C10H C9H H9H 121.2 . . ?
C9H C10H C11H 120(2) . . ?
C9H C10H H10K 120.1 . . ?
C11H C10H H10K 120.1 . . ?
C12H C11H C10H 118.6(19) . . ?
C12H C11H C37H 117(2) . . ?
C10H C11H C37H 124(2) . . ?
C11H C12H N2H 122(2) . . ?
C11H C12H H12K 119.0 . . ?
N2H C12H H12K 119.0 . . ?
C27K C28K C29K 118.9(10) . . ?
C27K C28K N4H 118.4(15) . . ?
C29K C28K N4H 122.7(15) . . ?
O5K C27K C28K 115.2(15) . . ?
O5K C27K C32K 122.3(15) . . ?
C28K C27K C32K 122.5(10) . . ?
C31K C32K C27K 118.0(10) . . ?
C31K C32K H32K 121.0 . . ?
C27K C32K H32K 121.0 . . ?
C30K C31K C32K 120.1(11) . . ?
C30K C31K H31K 119.9 . . ?
C32K C31K H31K 119.9 . . ?
C31K C30K C29K 121.6(11) . . ?
C31K C30K H30K 119.2 . . ?
C29K C30K H30K 119.2 . . ?
C30K C29K C28K 118.9(10) . . ?
C30K C29K H29K 120.6 . . ?
C28K C29K H29K 120.6 . . ?
N4H C19H C20H 117(2) . . ?
N4H C19H H19H 121.6 . . ?
C20H C19H H19H 121.6 . . ?
N3H C20H C21H 122.9(19) . . ?
N3H C20H C19H 117.7(19) . . ?
C21H C20H C19H 119.3(19) . . ?
C20H C21H C22H 120(2) . . ?
C20H C21H H21H 120.2 . . ?
C22H C21H H21H 120.2 . . ?
C23H C22H C21H 117(2) . . ?
C23H C22H H22H 121.4 . . ?
C21H C22H H22H 121.4 . . ?
C22H C23H C24H 119.6(19) . . ?
C22H C23H C39H 124.0(19) . . ?
C24H C23H C39H 116.4(18) . . ?
N3H C24H C23H 125.0(19) . . ?
N3H C24H H24H 117.5 . . ?
C23H C24H H24H 117.5 . . ?
C23K C22K C21K 119.3(10) . . ?
C23K C22K N6H 122.3(14) . . ?
C21K C22K N6H 117.8(14) . . ?
O4K C21K C22K 118.2(14) . . ?
O4K C21K C26K 120.8(13) . . ?
C22K C21K C26K 120.9(10) . . ?
C21K C26K C25K 118.4(10) . . ?
C21K C26K H26K 120.8 . . ?
C25K C26K H26K 120.8 . . ?
C24K C25K C26K 121.0(11) . . ?
C24K C25K H25K 119.5 . . ?
C26K C25K H25K 119.5 . . ?
C25K C24K C23K 120.0(10) . . ?
C25K C24K H24K 120.0 . . ?
C23K C24K H24K 120.0 . . ?
C24K C23K C22K 120.1(10) . . ?
C24K C23K H23K 119.9 . . ?
C22K C23K H23K 119.9 . . ?
N6H C31H C32H 116(2) . . ?
N6H C31H H31H 122.1 . . ?
C32H C31H H31H 122.1 . . ?
C33H C32H N5H 122.1(19) . . ?
C33H C32H C31H 120(2) . . ?
N5H C32H C31H 118.0(19) . . ?
C32H C33H C34H 119(2) . . ?
C32H C33H H33H 120.6 . . ?
C34H C33H H33H 120.6 . . ?
C35H C34H C33H 123(2) . . ?
C35H C34H H34H 118.4 . . ?
C33H C34H H34H 118.4 . . ?
C34H C35H C36H 113.0(17) . . ?
C34H C35H C41H 125.2(19) . . ?
C36H C35H C41H 121.8(18) . . ?
N5H C36H C35H 126.0(18) . . ?
N5H C36H H36H 117.0 . . ?
C35H C36H H36H 117.0 . . ?
C42H C37H C38H 118.5(18) . . ?
C42H C37H C11H 122.1(18) . . ?
C38H C37H C11H 119.4(18) . . ?
C39H C38H C37H 120.8(18) . . ?
C39H C38H H38H 119.6 . . ?
C37H C38H H38H 119.6 . . ?
C40H C39H C38H 119.3(18) . . ?
C40H C39H C23H 121.9(18) . . ?
C38H C39H C23H 118.6(18) . . ?
C39H C40H C41H 122.1(18) . . ?
C39H C40H H40H 119.0 . . ?
C41H C40H H40H 119.0 . . ?
C42H C41H C40H 116.8(17) . . ?
C42H C41H C35H 121.5(18) . . ?
C40H C41H C35H 121.7(18) . . ?
C37H C42H C41H 122.4(18) . . ?
C37H C42H H42H 118.8 . . ?
C41H C42H H42H 118.8 . . ?
C7I N1I C28L 122.1(17) . . ?
C7I N1I Zn8 111.8(13) . . ?
C28L N1I Zn8 125.2(13) . . ?
C8I N2I C12I 117.9(16) . . ?
C8I N2I Zn8 115.2(13) . . ?
C12I N2I Zn8 126.9(12) . . ?
C20I N3I C24I 120.1(17) . . ?
C20I N3I Zn6 111.9(12) . . ?
C24I N3I Zn6 127.5(13) . . ?
C19I N4I C22J 122.2(17) . . ?
C19I N4I Zn6 111.9(12) . . ?
C22J N4I Zn6 125.9(12) . . ?
C36I N5I C32I 116.3(16) . . ?
C36I N5I Zn7 131.8(13) . . ?
C32I N5I Zn7 111.9(12) . . ?
C31I N6I C34L 121.8(17) . . ?
C31I N6I Zn7 115.9(13) . . ?
C34L N6I Zn7 121.8(12) . . ?
C27L C28L C29L 118.3(10) . . ?
C27L C28L N1I 118.5(16) . . ?
C29L C28L N1I 123.2(16) . . ?
O5L C27L C28L 118.0(16) . . ?
O5L C27L C32L 120.4(15) . . ?
C28L C27L C32L 121.7(10) . . ?
C31L C32L C27L 118.9(10) . . ?
C31L C32L H32L 120.6 . . ?
C27L C32L H32L 120.6 . . ?
C30L C31L C32L 120.0(11) . . ?
C30L C31L H31L 120.0 . . ?
C32L C31L H31L 120.0 . . ?
C29L C30L C31L 120.2(11) . . ?
C29L C30L H30L 119.9 . . ?
C31L C30L H30L 119.9 . . ?
C30L C29L C28L 120.9(10) . . ?
C30L C29L H29L 119.6 . . ?
C28L C29L H29L 119.6 . . ?
N1I C7I C8I 123(2) . . ?
N1I C7I H7I 118.4 . . ?
C8I C7I H7I 118.4 . . ?
N2I C8I C9I 124.3(18) . . ?
N2I C8I C7I 113.3(18) . . ?
C9I C8I C7I 122.3(19) . . ?
C8I C9I C10I 117.5(19) . . ?
C8I C9I H9I 121.3 . . ?
C10I C9I H9I 121.3 . . ?
C9I C10I C11I 120.6(17) . . ?
C9I C10I H10L 119.7 . . ?
C11I C10I H10L 119.7 . . ?
C12I C11I C10I 116.8(16) . . ?
C12I C11I C37I 120.5(17) . . ?
C10I C11I C37I 122.6(16) . . ?
C11I C12I N2I 122.6(18) . . ?
C11I C12I H12L 118.7 . . ?
N2I C12I H12L 118.7 . . ?
C21J C22J C23J 119.5(10) . . ?
C21J C22J N4I 118.3(14) . . ?
C23J C22J N4I 122.0(15) . . ?
O4J C21J C22J 115.7(16) . . ?
O4J C21J C26J 123.4(16) . . ?
C22J C21J C26J 120.8(10) . . ?
C25J C26J C21J 118.9(10) . . ?
C25J C26J H26J 120.6 . . ?
C21J C26J H26J 120.6 . . ?
C24J C25J C26J 120.5(11) . . ?
C24J C25J H25J 119.8 . . ?
C26J C25J H25J 119.8 . . ?
C25J C24J C23J 120.1(10) . . ?
C25J C24J H24J 119.9 . . ?
C23J C24J H24J 119.9 . . ?
C22J C23J C24J 120.1(10) . . ?
C22J C23J H23J 120.0 . . ?
C24J C23J H23J 120.0 . . ?
N4I C19I C20I 121.4(19) . . ?
N4I C19I H19I 119.3 . . ?
C20I C19I H19I 119.3 . . ?
N3I C20I C21I 123.2(17) . . ?
N3I C20I C19I 116.9(17) . . ?
C21I C20I C19I 119.8(18) . . ?
C20I C21I C22I 116.3(17) . . ?
C20I C21I H21I 121.8 . . ?
C22I C21I H21I 121.8 . . ?
C23I C22I C21I 120.4(17) . . ?
C23I C22I H22I 119.8 . . ?
C21I C22I H22I 119.8 . . ?
C22I C23I C24I 120.1(17) . . ?
C22I C23I C39I 123.2(17) . . ?
C24I C23I C39I 116.7(17) . . ?
N3I C24I C23I 119.8(17) . . ?
N3I C24I H24I 120.1 . . ?
C23I C24I H24I 120.1 . . ?
C33L C34L C35L 120.9(10) . . ?
C33L C34L N6I 116.0(14) . . ?
C35L C34L N6I 123.0(14) . . ?
O6L C33L C34L 119.1(15) . . ?
O6L C33L C38L 120.6(15) . . ?
C34L C33L C38L 120.3(10) . . ?
C37L C38L C33L 117.5(10) . . ?
C37L C38L H38L 121.2 . . ?
C33L C38L H38L 121.2 . . ?
C36L C37L C38L 122.8(11) . . ?
C36L C37L H37L 118.6 . . ?
C38L C37L H37L 118.6 . . ?
C37L C36L C35L 119.1(10) . . ?
C37L C36L H36L 120.4 . . ?
C35L C36L H36L 120.4 . . ?
C34L C35L C36L 119.2(10) . . ?
C34L C35L H35L 120.4 . . ?
C36L C35L H35L 120.4 . . ?
N6I C31I C32I 116.4(19) . . ?
N6I C31I H31I 121.8 . . ?
C32I C31I H31I 121.8 . . ?
C33I C32I N5I 123.1(18) . . ?
C33I C32I C31I 120.3(19) . . ?
N5I C32I C31I 116.6(18) . . ?
C32I C33I C34I 118.7(18) . . ?
C32I C33I H33I 120.6 . . ?
C34I C33I H33I 120.6 . . ?
C35I C34I C33I 121.5(18) . . ?
C35I C34I H34I 119.3 . . ?
C33I C34I H34I 119.3 . . ?
C34I C35I C36I 115.4(17) . . ?
C34I C35I C41I 125.9(18) . . ?
C36I C35I C41I 118.5(17) . . ?
N5I C36I C35I 124.6(17) . . ?
N5I C36I H36I 117.7 . . ?
C35I C36I H36I 117.7 . . ?
C42I C37I C38I 118.4(16) . . ?
C42I C37I C11I 120.2(15) . . ?
C38I C37I C11I 121.4(16) . . ?
C39I C38I C37I 119.9(16) . . ?
C39I C38I H38I 120.1 . . ?
C37I C38I H38I 120.1 . . ?
C38I C39I C40I 121.2(16) . . ?
C38I C39I C23I 117.6(16) . . ?
C40I C39I C23I 120.8(16) . . ?
C39I C40I C41I 120.0(16) . . ?
C39I C40I H40I 120.0 . . ?
C41I C40I H40I 120.0 . . ?
C42I C41I C40I 118.2(15) . . ?
C42I C41I C35I 120.2(15) . . ?
C40I C41I C35I 121.5(15) . . ?
C41I C42I C37I 122.2(16) . . ?
C41I C42I H42I 118.9 . . ?
C37I C42I H42I 118.9 . . ?
C1J O1J C7J 116.8(16) . . ?
C3J O2J C11J 113.1(14) . . ?
C5J O3J C15J 116.8(14) . . ?
C21J O4J C10J 118.7(17) . . ?
C27J O5J C14J 117.8(14) . . ?
C33J O6J C18J 118.7(15) . . ?
C33J O6J Zn5 111.8(12) . . ?
C18J O6J Zn5 128.8(13) . . ?
O1J C1J C6J 115.6(16) . . ?
O1J C1J C2J 121.3(16) . . ?
C6J C1J C2J 123.0(11) . . ?
C1J C2J C3J 117.6(10) . . ?
C1J C2J H2J 121.2 . . ?
C3J C2J H2J 121.2 . . ?
C2J C3J C4J 120.9(10) . . ?
C2J C3J O2J 122.5(15) . . ?
C4J C3J O2J 116.5(16) . . ?
C3J C4J C5J 119.2(10) . . ?
C3J C4J H4J 120.4 . . ?
C5J C4J H4J 120.4 . . ?
O3J C5J C6J 123.3(15) . . ?
O3J C5J C4J 116.0(15) . . ?
C6J C5J C4J 120.7(10) . . ?
C1J C6J C5J 118.3(10) . . ?
C1J C6J H6J 120.8 . . ?
C5J C6J H6J 120.8 . . ?
O1J C7J C8J 107(2) . . ?
O1J C7J H7JA 110.3 . . ?
C8J C7J H7JA 110.3 . . ?
O1J C7J H7JB 110.3 . . ?
C8J C7J H7JB 110.3 . . ?
H7JA C7J H7JB 108.6 . . ?
C9J C8J C7J 110(2) . . ?
C9J C8J H8JA 109.6 . . ?
C7J C8J H8JA 109.6 . . ?
C9J C8J H8JB 109.6 . . ?
C7J C8J H8JB 109.6 . . ?
H8JA C8J H8JB 108.1 . . ?
C8J C9J C10J 114(2) . . ?
C8J C9J H9JA 108.8 . . ?
C10J C9J H9JA 108.8 . . ?
C8J C9J H9JB 108.8 . . ?
C10J C9J H9JB 108.8 . . ?
H9JA C9J H9JB 107.7 . . ?
O4J C10J C9J 101.2(19) . . ?
O4J C10J H10M 111.5 . . ?
C9J C10J H10M 111.5 . . ?
O4J C10J H10N 111.5 . . ?
C9J C10J H10N 111.5 . . ?
H10M C10J H10N 109.3 . . ?
O2J C11J C12J 106.9(16) . . ?
O2J C11J H11G 110.3 . . ?
C12J C11J H11G 110.3 . . ?
O2J C11J H11H 110.3 . . ?
C12J C11J H11H 110.3 . . ?
H11G C11J H11H 108.6 . . ?
C11J C12J C13J 104.5(16) . . ?
C11J C12J H12M 110.9 . . ?
C13J C12J H12M 110.9 . . ?
C11J C12J H12N 110.9 . . ?
C13J C12J H12N 110.9 . . ?
H12M C12J H12N 108.9 . . ?
C14J C13J C12J 111.3(18) . . ?
C14J C13J H13G 109.4 . . ?
C12J C13J H13G 109.4 . . ?
C14J C13J H13H 109.4 . . ?
C12J C13J H13H 109.4 . . ?
H13G C13J H13H 108.0 . . ?
O5J C14J C13J 109.6(18) . . ?
O5J C14J H14G 109.8 . . ?
C13J C14J H14G 109.8 . . ?
O5J C14J H14H 109.8 . . ?
C13J C14J H14H 109.8 . . ?
H14G C14J H14H 108.2 . . ?
O3J C15J C16J 109.2(16) . . ?
O3J C15J H15G 109.8 . . ?
C16J C15J H15G 109.8 . . ?
O3J C15J H15H 109.8 . . ?
C16J C15J H15H 109.8 . . ?
H15G C15J H15H 108.3 . . ?
C15J C16J C17J 112.3(17) . . ?
C15J C16J H16G 109.2 . . ?
C17J C16J H16G 109.2 . . ?
C15J C16J H16H 109.2 . . ?
C17J C16J H16H 109.2 . . ?
H16G C16J H16H 107.9 . . ?
C18J C17J C16J 107.6(16) . . ?
C18J C17J H17G 110.2 . . ?
C16J C17J H17G 110.2 . . ?
C18J C17J H17H 110.2 . . ?
C16J C17J H17H 110.2 . . ?
H17G C17J H17H 108.5 . . ?
O6J C18J C17J 109.2(17) . . ?
O6J C18J H18G 109.8 . . ?
C17J C18J H18G 109.8 . . ?
O6J C18J H18H 109.8 . . ?
C17J C18J H18H 109.8 . . ?
H18G C18J H18H 108.3 . . ?
C1K O1K C7K 116.8(13) . . ?
C3K O2K C11K 117.8(12) . . ?
C5K O3K C15K 115.8(13) . . ?
C21K O4K C10K 116.6(13) . . ?
C27K O5K C14K 118.3(13) . . ?
C27K O5K Zn6 114.2(11) . . ?
C14K O5K Zn6 127.5(11) . . ?
C33K O6K C18K 115.4(13) . . ?
O1K C1K C6K 123.4(13) . . ?
O1K C1K C2K 115.9(13) . . ?
C6K C1K C2K 120.7(10) . . ?
C1K C2K C3K 118.6(10) . . ?
C1K C2K H2K 120.7 . . ?
C3K C2K H2K 120.7 . . ?
O2K C3K C2K 117.0(13) . . ?
O2K C3K C4K 121.1(13) . . ?
C2K C3K C4K 121.8(10) . . ?
C5K C4K C3K 117.9(10) . . ?
C5K C4K H4K 121.0 . . ?
C3K C4K H4K 121.0 . . ?
O3K C5K C4K 113.6(14) . . ?
O3K C5K C6K 125.0(13) . . ?
C4K C5K C6K 121.3(10) . . ?
C1K C6K C5K 119.4(10) . . ?
C1K C6K H6K 120.3 . . ?
C5K C6K H6K 120.3 . . ?
O1K C7K C8K 108.8(15) . . ?
O1K C7K H7KA 109.9 . . ?
C8K C7K H7KA 109.9 . . ?
O1K C7K H7KB 109.9 . . ?
C8K C7K H7KB 109.9 . . ?
H7KA C7K H7KB 108.3 . . ?
C7K C8K C9K 108.7(15) . . ?
C7K C8K H8KA 109.9 . . ?
C9K C8K H8KA 109.9 . . ?
C7K C8K H8KB 109.9 . . ?
C9K C8K H8KB 109.9 . . ?
H8KA C8K H8KB 108.3 . . ?
C10K C9K C8K 116.5(18) . . ?
C10K C9K H9KA 108.2 . . ?
C8K C9K H9KA 108.2 . . ?
C10K C9K H9KB 108.2 . . ?
C8K C9K H9KB 108.2 . . ?
H9KA C9K H9KB 107.3 . . ?
O4K C10K C9K 110.5(17) . . ?
O4K C10K H10O 109.5 . . ?
C9K C10K H10O 109.5 . . ?
O4K C10K H10P 109.5 . . ?
C9K C10K H10P 109.5 . . ?
H10O C10K H10P 108.1 . . ?
O2K C11K C12K 107.0(14) . . ?
O2K C11K H11I 110.3 . . ?
C12K C11K H11I 110.3 . . ?
O2K C11K H11J 110.3 . . ?
C12K C11K H11J 110.3 . . ?
H11I C11K H11J 108.6 . . ?
C13K C12K C11K 114.4(15) . . ?
C13K C12K H12O 108.6 . . ?
C11K C12K H12O 108.6 . . ?
C13K C12K H12P 108.6 . . ?
C11K C12K H12P 108.6 . . ?
H12O C12K H12P 107.6 . . ?
C12K C13K C14K 109.1(14) . . ?
C12K C13K H13I 109.9 . . ?
C14K C13K H13I 109.9 . . ?
C12K C13K H13J 109.9 . . ?
C14K C13K H13J 109.9 . . ?
H13I C13K H13J 108.3 . . ?
O5K C14K C13K 109.9(14) . . ?
O5K C14K H14I 109.7 . . ?
C13K C14K H14I 109.7 . . ?
O5K C14K H14J 109.7 . . ?
C13K C14K H14J 109.7 . . ?
H14I C14K H14J 108.2 . . ?
O3K C15K C16K 103.0(17) . . ?
O3K C15K H15I 111.2 . . ?
C16K C15K H15I 111.2 . . ?
O3K C15K H15J 111.2 . . ?
C16K C15K H15J 111.2 . . ?
H15I C15K H15J 109.1 . . ?
C17K C16K C15K 105.2(18) . . ?
C17K C16K H16I 110.7 . . ?
C15K C16K H16I 110.7 . . ?
C17K C16K H16J 110.7 . . ?
C15K C16K H16J 110.7 . . ?
H16I C16K H16J 108.8 . . ?
C18K C17K C16K 118.3(19) . . ?
C18K C17K H17I 107.7 . . ?
C16K C17K H17I 107.7 . . ?
C18K C17K H17J 107.7 . . ?
C16K C17K H17J 107.7 . . ?
H17I C17K H17J 107.1 . . ?
O6K C18K C17K 104.3(17) . . ?
O6K C18K H18I 110.9 . . ?
C17K C18K H18I 110.9 . . ?
O6K C18K H18J 110.9 . . ?
C17K C18K H18J 110.9 . . ?
H18I C18K H18J 108.9 . . ?
C1L O1L C7L 119.7(18) . . ?
C3L O2L C11L 114.6(15) . . ?
C5L O3L C15L 118.6(14) . . ?
C21L O4L C10L 116.8(17) . . ?
C27L O5L C14L 116.2(15) . . ?
C33L O6L C18L 121.1(14) . . ?
C33L O6L Zn7 110.4(11) . . ?
C18L O6L Zn7 128.4(11) . . ?
O1L C1L C2L 123.3(17) . . ?
O1L C1L C6L 114.7(17) . . ?
C2L C1L C6L 121.8(11) . . ?
C1L C2L C3L 117.6(10) . . ?
C1L C2L H2L 121.2 . . ?
C3L C2L H2L 121.2 . . ?
O2L C3L C4L 114.4(17) . . ?
O2L C3L C2L 123.2(16) . . ?
C4L C3L C2L 122.2(11) . . ?
C3L C4L C5L 118.6(10) . . ?
C3L C4L H4L 120.7 . . ?
C5L C4L H4L 120.7 . . ?
O3L C5L C6L 122.2(16) . . ?
O3L C5L C4L 116.8(16) . . ?
C6L C5L C4L 121.0(10) . . ?
C5L C6L C1L 118.8(10) . . ?
C5L C6L H6L 120.6 . . ?
C1L C6L H6L 120.6 . . ?
O1L C7L C8L 101(2) . . ?
O1L C7L H7LA 111.6 . . ?
C8L C7L H7LA 111.5 . . ?
O1L C7L H7LB 111.6 . . ?
C8L C7L H7LB 111.6 . . ?
H7LA C7L H7LB 109.4 . . ?
C7L C8L C9L 107(2) . . ?
C7L C8L H8LA 110.4 . . ?
C9L C8L H8LA 110.4 . . ?
C7L C8L H8LB 110.4 . . ?
C9L C8L H8LB 110.4 . . ?
H8LA C8L H8LB 108.6 . . ?
C10L C9L C8L 114(2) . . ?
C10L C9L H9LA 108.8 . . ?
C8L C9L H9LA 108.8 . . ?
C10L C9L H9LB 108.8 . . ?
C8L C9L H9LB 108.8 . . ?
H9LA C9L H9LB 107.7 . . ?
O4L C10L C9L 102.1(19) . . ?
O4L C10L H10Q 111.3 . . ?
C9L C10L H10Q 111.3 . . ?
O4L C10L H10R 111.3 . . ?
C9L C10L H10R 111.3 . . ?
H10Q C10L H10R 109.2 . . ?
O2L C11L C12L 110.9(19) . . ?
O2L C11L H11K 109.5 . . ?
C12L C11L H11K 109.5 . . ?
O2L C11L H11L 109.5 . . ?
C12L C11L H11L 109.5 . . ?
H11K C11L H11L 108.1 . . ?
C11L C12L C13L 104.5(17) . . ?
C11L C12L H12Q 110.9 . . ?
C13L C12L H12Q 110.9 . . ?
C11L C12L H12R 110.9 . . ?
C13L C12L H12R 110.9 . . ?
H12Q C12L H12R 108.9 . . ?
C14L C13L C12L 116(2) . . ?
C14L C13L H13K 108.2 . . ?
C12L C13L H13K 108.2 . . ?
C14L C13L H13L 108.2 . . ?
C12L C13L H13L 108.2 . . ?
H13K C13L H13L 107.3 . . ?
O5L C14L C13L 105.7(19) . . ?
O5L C14L H14K 110.6 . . ?
C13L C14L H14K 110.6 . . ?
O5L C14L H14L 110.6 . . ?
C13L C14L H14L 110.6 . . ?
H14K C14L H14L 108.7 . . ?
O3L C15L C16L 106.7(17) . . ?
O3L C15L H15K 110.4 . . ?
C16L C15L H15K 110.4 . . ?
O3L C15L H15L 110.4 . . ?
C16L C15L H15L 110.4 . . ?
H15K C15L H15L 108.6 . . ?
C15L C16L C17L 116.5(19) . . ?
C15L C16L H16K 108.2 . . ?
C17L C16L H16K 108.2 . . ?
C15L C16L H16L 108.2 . . ?
C17L C16L H16L 108.2 . . ?
H16K C16L H16L 107.3 . . ?
C18L C17L C16L 116.5(17) . . ?
C18L C17L H17K 108.2 . . ?
C16L C17L H17K 108.2 . . ?
C18L C17L H17L 108.2 . . ?
C16L C17L H17L 108.2 . . ?
H17K C17L H17L 107.3 . . ?
O6L C18L C17L 112.4(17) . . ?
O6L C18L H18K 109.1 . . ?
C17L C18L H18K 109.1 . . ?
O6L C18L H18L 109.1 . . ?
C17L C18L H18L 109.1 . . ?
H18K C18L H18L 107.9 . . ?
O1M S1M O2M 129(3) . . ?
O1M S1M O3M 112(2) . . ?
O2M S1M O3M 102(2) . . ?
O1M S1M C1M 106(2) . . ?
O2M S1M C1M 104.8(19) . . ?
O3M S1M C1M 97.8(16) . . ?
F3M C1M F1M 115(3) . . ?
F3M C1M F2M 117(3) . . ?
F1M C1M F2M 109(3) . . ?
F3M C1M S1M 106(2) . . ?
F1M C1M S1M 106(2) . . ?
F2M C1M S1M 102.2(18) . . ?
O3N S1N O2N 119(2) . . ?
O3N S1N O1N 118(2) . . ?
O2N S1N O1N 108(2) . . ?
O3N S1N C1N 106.5(18) . . ?
O2N S1N C1N 98.3(18) . . ?
O1N S1N C1N 103.6(18) . . ?
F2N C1N F1N 112(3) . . ?
F2N C1N F3N 108(3) . . ?
F1N C1N F3N 108(3) . . ?
F2N C1N S1N 110(2) . . ?
F1N C1N S1N 109(2) . . ?
F3N C1N S1N 109(2) . . ?
O1W S1W O3W 117(3) . . ?
O1W S1W O2W 113(3) . . ?
O3W S1W O2W 116(3) . . ?
O1W S1W C1W 105(3) . . ?
O3W S1W C1W 101(3) . . ?
O2W S1W C1W 102(3) . . ?
F2W C1W F1W 107(3) . . ?
F2W C1W F3W 110(3) . . ?
F1W C1W F3W 105(3) . . ?
F2W C1W S1W 112(3) . . ?
F1W C1W S1W 113(3) . . ?
F3W C1W S1W 110(3) . . ?
O1O S1O O3O 121(2) . . ?
O1O S1O O2O 118(2) . . ?
O3O S1O O2O 111(2) . . ?
O1O S1O C1O 106.0(19) . . ?
O3O S1O C1O 96.2(18) . . ?
O2O S1O C1O 99.5(18) . . ?
F1O C1O F3O 111(3) . . ?
F1O C1O F2O 126(3) . . ?
F3O C1O F2O 109(3) . . ?
F1O C1O S1O 101(2) . . ?
F3O C1O S1O 107(2) . . ?
F2O C1O S1O 101(2) . . ?
O1P S1P O3P 119.6(18) . . ?
O1P S1P O2P 116(2) . . ?
O3P S1P O2P 104(2) . . ?
O1P S1P C1P 112.1(16) . . ?
O3P S1P C1P 101.8(16) . . ?
O2P S1P C1P 100.9(17) . . ?
F3P C1P F1P 104(2) . . ?
F3P C1P F2P 114(2) . . ?
F1P C1P F2P 111(2) . . ?
F3P C1P S1P 116(2) . . ?
F1P C1P S1P 103.9(19) . . ?
F2P C1P S1P 107.7(18) . . ?
F1U C1U F3U 110(3) . . ?
F1U C1U F2U 105(3) . . ?
F3U C1U F2U 101(3) . . ?
F1U C1U S1U 113(2) . . ?
F3U C1U S1U 119(2) . . ?
F2U C1U S1U 107(2) . . ?
O2U S1U O1U 125(3) . . ?
O2U S1U O3U 110(3) . . ?
O1U S1U O3U 110(3) . . ?
O2U S1U C1U 106(2) . . ?
O1U S1U C1U 103(2) . . ?
O3U S1U C1U 99(2) . . ?
O1R S1R O3R 129(2) . . ?
O1R S1R O2R 115.5(18) . . ?
O3R S1R O2R 106.4(18) . . ?
O1R S1R C1R 102.0(15) . . ?
O3R S1R C1R 95.5(15) . . ?
O2R S1R C1R 103.6(15) . . ?
F3R C1R F1R 108(2) . . ?
F3R C1R F2R 120(3) . . ?
F1R C1R F2R 109(2) . . ?
F3R C1R S1R 105.2(19) . . ?
F1R C1R S1R 108.8(19) . . ?
F2R C1R S1R 104.9(17) . . ?
O2T S1T O1T 124(3) . . ?
O2T S1T O3T 109(2) . . ?
O1T S1T O3T 111(2) . . ?
O2T S1T C1T 103(2) . . ?
O1T S1T C1T 101.1(19) . . ?
O3T S1T C1T 107(2) . . ?
F3T C1T F2T 108(3) . . ?
F3T C1T F1T 105(3) . . ?
F2T C1T F1T 108(3) . . ?
F3T C1T S1T 110(2) . . ?
F2T C1T S1T 118(2) . . ?
F1T C1T S1T 107(2) . . ?
O1Q S1Q O2Q 125.7(19) . . ?
O1Q S1Q O3Q 113.9(17) . . ?
O2Q S1Q O3Q 106.1(18) . . ?
O1Q S1Q C1Q 104.3(14) . . ?
O2Q S1Q C1Q 102.4(16) . . ?
O3Q S1Q C1Q 100.9(14) . . ?
F3Q C1Q F1Q 112(2) . . ?
F3Q C1Q F2Q 109(2) . . ?
F1Q C1Q F2Q 115(2) . . ?
F3Q C1Q S1Q 109.7(19) . . ?
F1Q C1Q S1Q 104.2(18) . . ?
F2Q C1Q S1Q 107.0(19) . . ?
O2V S1V O3V 128(3) . . ?
O2V S1V O1V 115(3) . . ?
O3V S1V O1V 115(3) . . ?
O2V S1V C1V 98.9(19) . . ?
O3V S1V C1V 92.2(19) . . ?
O1V S1V C1V 93(2) . . ?
F2V C1V F3V 117(3) . . ?
F2V C1V F1V 118(3) . . ?
F3V C1V F1V 115(3) . . ?
F2V C1V S1V 101(2) . . ?
F3V C1V S1V 103(2) . . ?
F1V C1V S1V 99(2) . . ?
N1S C1S C2S 156(6) . . ?
N2S C3S C4S 169(5) . . ?
N3S C5S C6S 163(8) . . ?
 
loop_
 _geom_torsion_atom_site_label_1
 _geom_torsion_atom_site_label_2
 _geom_torsion_atom_site_label_3
 _geom_torsion_atom_site_label_4
 _geom_torsion
 _geom_torsion_site_symmetry_1
 _geom_torsion_site_symmetry_2
 _geom_torsion_site_symmetry_3
 _geom_torsion_site_symmetry_4
 _geom_torsion_publ_flag
C7A N1A C34F C35F 115(2) . . . . ?
Zn2 N1A C34F C35F -79.4(19) . . . . ?
C7A N1A C34F C33F -64(3) . . . . ?
Zn2 N1A C34F C33F 101.8(18) . . . . ?
C35F C34F C33F O6F -177.3(17) . . . . ?
N1A C34F C33F O6F 1(2) . . . . ?
C35F C34F C33F C38F 4(2) . . . . ?
N1A C34F C33F C38F -177.5(19) . . . . ?
O6F C33F C38F C37F 177(3) . . . . ?
C34F C33F C38F C37F -4(3) . . . . ?
C33F C38F C37F C36F 2(4) . . . . ?
C38F C37F C36F C35F 0(4) . . . . ?
C33F C34F C35F C36F -1.8(17) . . . . ?
N1A C34F C35F C36F 179.4(18) . . . . ?
C37F C36F C35F C34F 0(2) . . . . ?
C34F N1A C7A C8A 179.2(18) . . . . ?
Zn2 N1A C7A C8A 12(3) . . . . ?
C12A N2A C8A C9A -6(3) . . . . ?
Zn2 N2A C8A C9A 168.3(17) . . . . ?
C12A N2A C8A C7A -179.8(18) . . . . ?
Zn2 N2A C8A C7A -6(3) . . . . ?
N1A C7A C8A N2A -5(3) . . . . ?
N1A C7A C8A C9A -179(2) . . . . ?
N2A C8A C9A C10A 8(4) . . . . ?
C7A C8A C9A C10A -179(2) . . . . ?
C8A C9A C10A C11A -5(3) . . . . ?
C9A C10A C11A C12A 0(3) . . . . ?
C9A C10A C11A C37A -179(2) . . . . ?
C10A C11A C12A N2A 2(3) . . . . ?
C37A C11A C12A N2A -179.3(18) . . . . ?
C8A N2A C12A C11A 1(3) . . . . ?
Zn2 N2A C12A C11A -173.0(15) . . . . ?
C19A N4A C34D C35D 0(3) . . . . ?
Zn1 N4A C34D C35D -174.5(10) . . . . ?
C19A N4A C34D C33D -178.1(19) . . . . ?
Zn1 N4A C34D C33D 7(2) . . . . ?
C35D C34D C33D O6D 179.6(14) . . . . ?
N4A C34D C33D O6D -2(2) . . . . ?
C35D C34D C33D C38D 0(2) . . . . ?
N4A C34D C33D C38D 178.3(16) . . . . ?
O6D C33D C38D C37D -179.9(18) . . . . ?
C34D C33D C38D C37D 0(2) . . . . ?
C33D C38D C37D C36D 1(3) . . . . ?
C38D C37D C36D C35D -2(3) . . . . ?
C33D C34D C35D C36D -0.6(16) . . . . ?
N4A C34D C35D C36D -179.1(17) . . . . ?
C37D C36D C35D C34D 1.8(19) . . . . ?
C34D N4A C19A C20A -174.0(16) . . . . ?
Zn1 N4A C19A C20A 1(3) . . . . ?
C24A N3A C20A C21A -5(3) . . . . ?
Zn1 N3A C20A C21A 172.5(18) . . . . ?
C24A N3A C20A C19A 179.5(16) . . . . ?
Zn1 N3A C20A C19A -3(2) . . . . ?
N4A C19A C20A C21A -174(2) . . . . ?
N4A C19A C20A N3A 1(3) . . . . ?
N3A C20A C21A C22A 5(4) . . . . ?
C19A C20A C21A C22A 179.6(18) . . . . ?
C20A C21A C22A C23A 0(3) . . . . ?
C21A C22A C23A C24A -5(3) . . . . ?
C21A C22A C23A C39A -179.5(16) . . . . ?
C20A N3A C24A C23A 0(3) . . . . ?
Zn1 N3A C24A C23A -176.8(15) . . . . ?
C22A C23A C24A N3A 5(3) . . . . ?
C39A C23A C24A N3A 179.4(17) . . . . ?
C31A N6A C28D C27D -105(3) . . . . ?
Zn4 N6A C28D C27D 75(3) . . . . ?
C31A N6A C28D C29D 82(3) . . . . ?
Zn4 N6A C28D C29D -98(2) . . . . ?
C29D C28D C27D O5D -179.7(19) . . . . ?
N6A C28D C27D O5D 8(3) . . . . ?
C29D C28D C27D C32D -4(2) . . . . ?
N6A C28D C27D C32D -177(2) . . . . ?
C28D C27D C32D C31D 2(3) . . . . ?
O5D C27D C32D C31D 177(3) . . . . ?
C27D C32D C31D C30D 3(4) . . . . ?
C32D C31D C30D C29D -6(4) . . . . ?
C27D C28D C29D C30D 1.4(18) . . . . ?
N6A C28D C29D C30D 174(2) . . . . ?
C31D C30D C29D C28D 4(2) . . . . ?
C28D N6A C31A C32A 171(2) . . . . ?
Zn4 N6A C31A C32A -9(4) . . . . ?
C36A N5A C32A C33A 3(4) . . . . ?
Zn4 N5A C32A C33A -179(2) . . . . ?
C36A N5A C32A C31A 180(2) . . . . ?
Zn4 N5A C32A C31A -3(3) . . . . ?
N6A C31A C32A N5A 8(4) . . . . ?
N6A C31A C32A C33A -175(3) . . . . ?
N5A C32A C33A C34A -4(4) . . . . ?
C31A C32A C33A C34A 179(2) . . . . ?
C32A C33A C34A C35A 6(3) . . . . ?
C33A C34A C35A C36A -6(3) . . . . ?
C33A C34A C35A C41A 177(2) . . . . ?
C32A N5A C36A C35A -3(4) . . . . ?
Zn4 N5A C36A C35A 179.1(17) . . . . ?
C34A C35A C36A N5A 5(4) . . . . ?
C41A C35A C36A N5A -179(2) . . . . ?
C10A C11A C37A C38A -145(2) . . . . ?
C12A C11A C37A C38A 37(3) . . . . ?
C10A C11A C37A C42A 32(3) . . . . ?
C12A C11A C37A C42A -147(2) . . . . ?
C42A C37A C38A C39A 2(3) . . . . ?
C11A C37A C38A C39A 177.9(19) . . . . ?
C37A C38A C39A C40A -2(3) . . . . ?
C37A C38A C39A C23A 176.8(19) . . . . ?
C24A C23A C39A C38A -141(2) . . . . ?
C22A C23A C39A C38A 34(3) . . . . ?
C24A C23A C39A C40A 38(3) . . . . ?
C22A C23A C39A C40A -148(2) . . . . ?
C38A C39A C40A C41A 0(3) . . . . ?
C23A C39A C40A C41A -178.7(19) . . . . ?
C39A C40A C41A C42A 2(3) . . . . ?
C39A C40A C41A C35A 177.2(18) . . . . ?
C34A C35A C41A C42A -150(2) . . . . ?
C36A C35A C41A C42A 34(3) . . . . ?
C34A C35A C41A C40A 35(3) . . . . ?
C36A C35A C41A C40A -141(2) . . . . ?
C40A C41A C42A C37A -2(3) . . . . ?
C35A C41A C42A C37A -176.8(19) . . . . ?
C38A C37A C42A C41A 0(3) . . . . ?
C11A C37A C42A C41A -176.5(18) . . . . ?
C7B N1B C28F C27F -171(3) . . . . ?
Zn3 N1B C28F C27F 7(4) . . . . ?
C7B N1B C28F C29F 0(5) . . . . ?
Zn3 N1B C28F C29F 177.8(19) . . . . ?
C27F C28F C29F C30F -0.1(19) . . . . ?
N1B C28F C29F C30F -171(3) . . . . ?
C28F C29F C30F C31F -2(2) . . . . ?
C29F C30F C31F C32F 6(5) . . . . ?
C30F C31F C32F C27F -6(5) . . . . ?
C29F C28F C27F O5F 179(2) . . . . ?
N1B C28F C27F O5F -10(3) . . . . ?
C29F C28F C27F C32F -1(3) . . . . ?
N1B C28F C27F C32F 171(3) . . . . ?
C31F C32F C27F C28F 4(4) . . . . ?
C31F C32F C27F O5F -176(3) . . . . ?
C28F N1B C7B C8B -178(3) . . . . ?
Zn3 N1B C7B C8B 4(5) . . . . ?
C12B N2B C8B C9B -1(6) . . . . ?
Zn3 N2B C8B C9B 180(3) . . . . ?
C12B N2B C8B C7B 179(3) . . . . ?
Zn3 N2B C8B C7B 0(5) . . . . ?
N1B C7B C8B N2B -2(6) . . . . ?
N1B C7B C8B C9B 178(4) . . . . ?
N2B C8B C9B C10B 3(7) . . . . ?
C7B C8B C9B C10B -177(3) . . . . ?
C8B C9B C10B C11B -4(6) . . . . ?
C9B C10B C11B C12B 4(5) . . . . ?
C9B C10B C11B C37B -175(3) . . . . ?
C8B N2B C12B C11B 0(5) . . . . ?
Zn3 N2B C12B C11B 180(2) . . . . ?
C10B C11B C12B N2B -2(5) . . . . ?
C37B C11B C12B N2B 177(2) . . . . ?
C19B N4B C22F C21F -97(3) . . . . ?
Zn4 N4B C22F C21F 89(2) . . . . ?
C19B N4B C22F C23F 79(3) . . . . ?
Zn4 N4B C22F C23F -95(2) . . . . ?
C21F C22F C23F C24F -4.6(18) . . . . ?
N4B C22F C23F C24F 180(3) . . . . ?
C22F C23F C24F C25F -6(2) . . . . ?
C23F C24F C25F C26F 12(4) . . . . ?
C24F C25F C26F C21F -7(4) . . . . ?
C23F C22F C21F O4F -172(2) . . . . ?
N4B C22F C21F O4F 4(3) . . . . ?
C23F C22F C21F C26F 10(3) . . . . ?
N4B C22F C21F C26F -175(2) . . . . ?
C25F C26F C21F C22F -4(3) . . . . ?
C25F C26F C21F O4F 177(3) . . . . ?
C22F N4B C19B C20B 177(2) . . . . ?
Zn4 N4B C19B C20B -9(4) . . . . ?
C24B N3B C20B C21B -8(5) . . . . ?
Zn4 N3B C20B C21B 173(3) . . . . ?
C24B N3B C20B C19B 170(2) . . . . ?
Zn4 N3B C20B C19B -9(3) . . . . ?
N4B C19B C20B C21B -170(4) . . . . ?
N4B C19B C20B N3B 12(5) . . . . ?
N3B C20B C21B C22B 4(6) . . . . ?
C19B C20B C21B C22B -174(3) . . . . ?
C20B C21B C22B C23B 1(5) . . . . ?
C21B C22B C23B C24B -1(4) . . . . ?
C21B C22B C23B C39B 177(2) . . . . ?
C20B N3B C24B C23B 8(4) . . . . ?
Zn4 N3B C24B C23B -173(2) . . . . ?
C22B C23B C24B N3B -4(5) . . . . ?
C39B C23B C24B N3B 178(2) . . . . ?
C31B N6B C22E C21E -109(2) . . . . ?
Zn1 N6B C22E C21E 78.1(19) . . . . ?
C31B N6B C22E C23E 78(2) . . . . ?
Zn1 N6B C22E C23E -95.7(16) . . . . ?
C23E C22E C21E O4E -179.9(14) . . . . ?
N6B C22E C21E O4E 6(2) . . . . ?
C23E C22E C21E C26E 2(2) . . . . ?
N6B C22E C21E C26E -172.2(16) . . . . ?
O4E C21E C26E C25E 178.8(19) . . . . ?
C22E C21E C26E C25E -3(3) . . . . ?
C21E C26E C25E C24E 3(3) . . . . ?
C26E C25E C24E C23E -3(3) . . . . ?
C21E C22E C23E C24E -0.8(15) . . . . ?
N6B C22E C23E C24E 173.1(15) . . . . ?
C25E C24E C23E C22E 1.3(18) . . . . ?
C22E N6B C31B C32B -177.0(19) . . . . ?
Zn1 N6B C31B C32B -3(3) . . . . ?
C36B N5B C32B C33B -3(4) . . . . ?
Zn1 N5B C32B C33B 174(2) . . . . ?
C36B N5B C32B C31B 176(2) . . . . ?
Zn1 N5B C32B C31B -7(3) . . . . ?
N6B C31B C32B N5B 7(4) . . . . ?
N6B C31B C32B C33B -174(3) . . . . ?
N5B C32B C33B C34B 3(4) . . . . ?
C31B C32B C33B C34B -176(3) . . . . ?
C32B C33B C34B C35B 2(4) . . . . ?
C33B C34B C35B C36B -7(4) . . . . ?
C33B C34B C35B C41B 180(3) . . . . ?
C32B N5B C36B C35B -2(4) . . . . ?
Zn1 N5B C36B C35B -178.7(19) . . . . ?
C34B C35B C36B N5B 7(4) . . . . ?
C41B C35B C36B N5B -179(2) . . . . ?
C10B C11B C37B C38B -147(3) . . . . ?
C12B C11B C37B C38B 34(4) . . . . ?
C10B C11B C37B C42B 38(5) . . . . ?
C12B C11B C37B C42B -140(3) . . . . ?
C42B C37B C38B C39B 0(4) . . . . ?
C11B C37B C38B C39B -175(2) . . . . ?
C37B C38B C39B C40B -1(4) . . . . ?
C37B C38B C39B C23B 177(3) . . . . ?
C24B C23B C39B C38B -151(3) . . . . ?
C22B C23B C39B C38B 31(4) . . . . ?
C24B C23B C39B C40B 26(4) . . . . ?
C22B C23B C39B C40B -152(3) . . . . ?
C38B C39B C40B C41B 4(4) . . . . ?
C23B C39B C40B C41B -174(2) . . . . ?
C39B C40B C41B C42B -5(4) . . . . ?
C39B C40B C41B C35B 177(2) . . . . ?
C34B C35B C41B C42B -148(3) . . . . ?
C36B C35B C41B C42B 38(4) . . . . ?
C34B C35B C41B C40B 30(4) . . . . ?
C36B C35B C41B C40B -144(3) . . . . ?
C40B C41B C42B C37B 3(4) . . . . ?
C35B C41B C42B C37B -179(2) . . . . ?
C38B C37B C42B C41B -1(4) . . . . ?
C11B C37B C42B C41B 174(2) . . . . ?
C7C N1C C28E C27E -88(3) . . . . ?
Zn4 N1C C28E C27E 101.2(18) . . . . ?
C7C N1C C28E C29E 80(3) . . . . ?
Zn4 N1C C28E C29E -91(2) . . . . ?
C27E C28E C29E C30E -3.0(17) . . . . ?
N1C C28E C29E C30E -170(2) . . . . ?
C28E C29E C30E C31E 1(2) . . . . ?
C29E C30E C31E C32E -2(4) . . . . ?
C30E C31E C32E C27E 6(4) . . . . ?
C29E C28E C27E O5E -179.0(19) . . . . ?
N1C C28E C27E O5E -11(2) . . . . ?
C29E C28E C27E C32E 7(2) . . . . ?
N1C C28E C27E C32E 175(2) . . . . ?
C31E C32E C27E O5E 178(3) . . . . ?
C31E C32E C27E C28E -8(3) . . . . ?
C28E N1C C7C C8C -177.4(19) . . . . ?
Zn4 N1C C7C C8C -6(4) . . . . ?
C12C N2C C8C C9C -1(5) . . . . ?
Zn4 N2C C8C C9C -180(2) . . . . ?
C12C N2C C8C C7C 178(2) . . . . ?
Zn4 N2C C8C C7C -2(3) . . . . ?
N1C C7C C8C N2C 5(4) . . . . ?
N1C C7C C8C C9C -176(3) . . . . ?
N2C C8C C9C C10C -2(5) . . . . ?
C7C C8C C9C C10C 179(2) . . . . ?
C8C C9C C10C C11C 2(4) . . . . ?
C9C C10C C11C C12C 1(4) . . . . ?
C9C C10C C11C C37C 177(2) . . . . ?
C10C C11C C12C N2C -4(4) . . . . ?
C37C C11C C12C N2C 179.6(19) . . . . ?
C8C N2C C12C C11C 4(4) . . . . ?
Zn4 N2C C12C C11C -176.9(16) . . . . ?
C19C N4C C22D C21D -45(4) . . . . ?
Zn3 N4C C22D C21D 120.2(19) . . . . ?
C19C N4C C22D C23D 131(3) . . . . ?
Zn3 N4C C22D C23D -63(3) . . . . ?
C23D C22D C21D O4D -177(2) . . . . ?
N4C C22D C21D O4D 0(3) . . . . ?
C23D C22D C21D C26D 4(3) . . . . ?
N4C C22D C21D C26D 180(3) . . . . ?
O4D C21D C26D C25D 174(3) . . . . ?
C22D C21D C26D C25D -7(4) . . . . ?
C21D C26D C25D C24D 8(5) . . . . ?
C26D C25D C24D C23D -5(4) . . . . ?
C21D C22D C23D C24D -1.0(18) . . . . ?
N4C C22D C23D C24D -177(3) . . . . ?
C25D C24D C23D C22D 2(2) . . . . ?
C22D N4C C19C C20C -174(2) . . . . ?
Zn3 N4C C19C C20C 19(3) . . . . ?
C24C N3C C20C C21C -4(4) . . . . ?
Zn3 N3C C20C C21C 168(2) . . . . ?
C24C N3C C20C C19C -179(2) . . . . ?
Zn3 N3C C20C C19C -7(3) . . . . ?
N4C C19C C20C C21C 176(3) . . . . ?
N4C C19C C20C N3C -9(4) . . . . ?
N3C C20C C21C C22C 8(4) . . . . ?
C19C C20C C21C C22C -178(2) . . . . ?
C20C C21C C22C C23C -6(4) . . . . ?
C21C C22C C23C C24C 0(3) . . . . ?
C21C C22C C23C C39C -179(2) . . . . ?
C20C N3C C24C C23C -2(4) . . . . ?
Zn3 N3C C24C C23C -172.7(18) . . . . ?
C22C C23C C24C N3C 4(4) . . . . ?
C39C C23C C24C N3C -177(2) . . . . ?
C31C N6C C34E C33E -178(3) . . . . ?
Zn2 N6C C34E C33E -2(3) . . . . ?
C31C N6C C34E C35E 6(4) . . . . ?
Zn2 N6C C34E C35E -177.5(13) . . . . ?
C35E C34E C33E O6E 177.8(17) . . . . ?
N6C C34E C33E O6E 2(3) . . . . ?
C35E C34E C33E C38E -2(2) . . . . ?
N6C C34E C33E C38E -178(2) . . . . ?
O6E C33E C38E C37E -178(2) . . . . ?
C34E C33E C38E C37E 3(3) . . . . ?
C33E C38E C37E C36E -1(4) . . . . ?
C38E C37E C36E C35E -1(4) . . . . ?
C37E C36E C35E C34E 1(2) . . . . ?
C33E C34E C35E C36E 0.7(17) . . . . ?
N6C C34E C35E C36E 176(2) . . . . ?
C34E N6C C31C C32C 177(2) . . . . ?
Zn2 N6C C31C C32C 1(4) . . . . ?
C36C N5C C32C C33C -7(4) . . . . ?
Zn2 N5C C32C C33C 170(2) . . . . ?
C36C N5C C32C C31C 177(2) . . . . ?
Zn2 N5C C32C C31C -5(3) . . . . ?
N6C C31C C32C N5C 3(4) . . . . ?
N6C C31C C32C C33C -173(3) . . . . ?
N5C C32C C33C C34C 4(4) . . . . ?
C31C C32C C33C C34C 179(2) . . . . ?
C32C C33C C34C C35C 0(4) . . . . ?
C33C C34C C35C C36C 1(4) . . . . ?
C33C C34C C35C C41C -177(2) . . . . ?
C32C N5C C36C C35C 9(4) . . . . ?
Zn2 N5C C36C C35C -168.5(19) . . . . ?
C34C C35C C36C N5C -6(4) . . . . ?
C41C C35C C36C N5C 173(2) . . . . ?
C10C C11C C37C C38C -152(3) . . . . ?
C12C C11C C37C C38C 24(4) . . . . ?
C10C C11C C37C C42C 33(4) . . . . ?
C12C C11C C37C C42C -151(2) . . . . ?
C42C C37C C38C C39C -5(4) . . . . ?
C11C C37C C38C C39C -179(2) . . . . ?
C37C C38C C39C C40C 5(4) . . . . ?
C37C C38C C39C C23C 177(2) . . . . ?
C24C C23C C39C C38C -143(2) . . . . ?
C22C C23C C39C C38C 36(4) . . . . ?
C24C C23C C39C C40C 29(3) . . . . ?
C22C C23C C39C C40C -152(2) . . . . ?
C38C C39C C40C C41C -5(4) . . . . ?
C23C C39C C40C C41C -177(2) . . . . ?
C39C C40C C41C C42C 4(4) . . . . ?
C39C C40C C41C C35C 176.2(19) . . . . ?
C34C C35C C41C C42C -145(2) . . . . ?
C36C C35C C41C C42C 36(3) . . . . ?
C34C C35C C41C C40C 43(4) . . . . ?
C36C C35C C41C C40C -136(3) . . . . ?
C40C C41C C42C C37C -3(4) . . . . ?
C35C C41C C42C C37C -175(2) . . . . ?
C38C C37C C42C C41C 4(4) . . . . ?
C11C C37C C42C C41C 179(2) . . . . ?
C22D C21D O4D C10D 176(2) . . . . ?
C26D C21D O4D C10D -4(4) . . . . ?
C28D C27D O5D C14D -165.0(17) . . . . ?
C32D C27D O5D C14D 19(3) . . . . ?
C34D C33D O6D C18D 177.1(16) . . . . ?
C38D C33D O6D C18D -3(3) . . . . ?
C34D C33D O6D Zn1 -3.0(17) . . . . ?
C38D C33D O6D Zn1 176.8(12) . . . . ?
C7D O1D C1D C6D 180(3) . . . . ?
C7D O1D C1D C2D 0(2) . . . . ?
O1D C1D C2D C3D -177.3(19) . . . . ?
C6D C1D C2D C3D 3(3) . . . . ?
C11D O2D C3D C4D 180(2) . . . . ?
C11D O2D C3D C2D 3(2) . . . . ?
C1D C2D C3D O2D 175(2) . . . . ?
C1D C2D C3D C4D -1.6(17) . . . . ?
O2D C3D C4D C5D -177.3(17) . . . . ?
C2D C3D C4D C5D -0.2(17) . . . . ?
C15D O3D C5D C6D -2(3) . . . . ?
C15D O3D C5D C4D -179.6(19) . . . . ?
C3D C4D C5D O3D 178.7(18) . . . . ?
C3D C4D C5D C6D 1(2) . . . . ?
O1D C1D C6D C5D 178(2) . . . . ?
C2D C1D C6D C5D -3(3) . . . . ?
O3D C5D C6D C1D -177(2) . . . . ?
C4D C5D C6D C1D 1(3) . . . . ?
C1D O1D C7D C8D 167(3) . . . . ?
O1D C7D C8D C9D -174(3) . . . . ?
C7D C8D C9D C10D -175(3) . . . . ?
C21D O4D C10D C9D 169(3) . . . . ?
C8D C9D C10D O4D -88(4) . . . . ?
C3D O2D C11D C12D -162(2) . . . . ?
O2D C11D C12D C13D -151(2) . . . . ?
C11D C12D C13D C14D -129(3) . . . . ?
C27D O5D C14D C13D -118.0(19) . . . . ?
C12D C13D C14D O5D -48.2(17) . . . . ?
C5D O3D C15D C16D 172(2) . . . . ?
O3D C15D C16D C17D -59(4) . . . . ?
C15D C16D C17D C18D -163(2) . . . . ?
C33D O6D C18D C17D -177.1(19) . . . . ?
Zn1 O6D C18D C17D 3(3) . . . . ?
C16D C17D C18D O6D 173(2) . . . . ?
C22E C21E O4E C10E 174.5(17) . . . . ?
C26E C21E O4E C10E -7(3) . . . . ?
C28E C27E O5E C14E 164.9(17) . . . . ?
C32E C27E O5E C14E -21(3) . . . . ?
C34E C33E O6E C18E 178.8(16) . . . . ?
C38E C33E O6E C18E -1(2) . . . . ?
C34E C33E O6E Zn2 -1.2(19) . . . . ?
C38E C33E O6E Zn2 179.0(14) . . . . ?
C7E O1E C1E C2E 2.0(19) . . . . ?
C7E O1E C1E C6E -177.5(19) . . . . ?
C6E C1E C2E C3E -5(2) . . . . ?
O1E C1E C2E C3E 175.5(14) . . . . ?
C11E O2E C3E C2E 4.0(17) . . . . ?
C11E O2E C3E C4E -175.7(14) . . . . ?
C1E C2E C3E O2E -177.6(15) . . . . ?
C1E C2E C3E C4E 2.1(14) . . . . ?
O2E C3E C4E C5E -177.1(13) . . . . ?
C2E C3E C4E C5E 3.1(14) . . . . ?
C15E O3E C5E C6E 10(2) . . . . ?
C15E O3E C5E C4E -169.8(15) . . . . ?
C3E C4E C5E O3E 174.3(13) . . . . ?
C3E C4E C5E C6E -6(2) . . . . ?
C2E C1E C6E C5E 3(2) . . . . ?
O1E C1E C6E C5E -177.9(15) . . . . ?
O3E C5E C6E C1E -177.1(16) . . . . ?
C4E C5E C6E C1E 3(2) . . . . ?
C1E O1E C7E C8E 177(2) . . . . ?
O1E C7E C8E C9E -51(3) . . . . ?
C7E C8E C9E C10E -176(2) . . . . ?
C21E O4E C10E C9E -175.1(19) . . . . ?
C8E C9E C10E O4E 113(3) . . . . ?
C3E O2E C11E C12E -174.0(18) . . . . ?
O2E C11E C12E C13E 178(2) . . . . ?
C11E C12E C13E C14E 173(2) . . . . ?
C27E O5E C14E C13E 174.5(16) . . . . ?
C12E C13E C14E O5E 83(3) . . . . ?
C5E O3E C15E C16E 167.1(15) . . . . ?
O3E C15E C16E C17E -57(3) . . . . ?
C15E C16E C17E C18E -169.0(19) . . . . ?
C33E O6E C18E C17E -177.3(16) . . . . ?
Zn2 O6E C18E C17E 3(3) . . . . ?
C16E C17E C18E O6E 173.3(19) . . . . ?
C22F C21F O4F C10F 172.6(18) . . . . ?
C26F C21F O4F C10F -9(3) . . . . ?
C28F C27F O5F C14F 179.3(19) . . . . ?
C32F C27F O5F C14F -1(3) . . . . ?
C28F C27F O5F Zn3 8(2) . . . . ?
C32F C27F O5F Zn3 -172.5(18) . . . . ?
C34F C33F O6F C18F 176.0(18) . . . . ?
C38F C33F O6F C18F -5(3) . . . . ?
C7F O1F C1F C6F -2(2) . . . . ?
C7F O1F C1F C2F 178.3(15) . . . . ?
C6F C1F C2F C3F 4(2) . . . . ?
O1F C1F C2F C3F -176.0(14) . . . . ?
C11F O2F C3F C4F 5(2) . . . . ?
C11F O2F C3F C2F -172.2(14) . . . . ?
C1F C2F C3F O2F 173.8(15) . . . . ?
C1F C2F C3F C4F -3.3(15) . . . . ?
O2F C3F C4F C5F -176.8(15) . . . . ?
C2F C3F C4F C5F 0.1(15) . . . . ?
C15F O3F C5F C4F 177.4(17) . . . . ?
C15F O3F C5F C6F -5(3) . . . . ?
C3F C4F C5F O3F -179.8(16) . . . . ?
C3F C4F C5F C6F 2(2) . . . . ?
C2F C1F C6F C5F -2(2) . . . . ?
O1F C1F C6F C5F 178.3(17) . . . . ?
O3F C5F C6F C1F -179.3(18) . . . . ?
C4F C5F C6F C1F -2(2) . . . . ?
C1F O1F C7F C8F -178.3(19) . . . . ?
O1F C7F C8F C9F -176(2) . . . . ?
C7F C8F C9F C10F -179(3) . . . . ?
C21F O4F C10F C9F -175(2) . . . . ?
C8F C9F C10F O4F 55(4) . . . . ?
C3F O2F C11F C12F 171.6(16) . . . . ?
O2F C11F C12F C13F -60(3) . . . . ?
C11F C12F C13F C14F -155(2) . . . . ?
C27F O5F C14F C13F 179(2) . . . . ?
Zn3 O5F C14F C13F -11(3) . . . . ?
C12F C13F C14F O5F -180(2) . . . . ?
C5F O3F C15F C16F 176(2) . . . . ?
O3F C15F C16F C17F -77(4) . . . . ?
C15F C16F C17F C18F -168(3) . . . . ?
C33F O6F C18F C17F 152(2) . . . . ?
C16F C17F C18F O6F 175(3) . . . . ?
C7G N1G C34J C35J 1(4) . . . . ?
Zn5 N1G C34J C35J 179.2(15) . . . . ?
C7G N1G C34J C33J -176(3) . . . . ?
Zn5 N1G C34J C33J 2(3) . . . . ?
N1G C34J C33J O6J -2(3) . . . . ?
C35J C34J C33J O6J -179.6(19) . . . . ?
N1G C34J C33J C38J 179(2) . . . . ?
C35J C34J C33J C38J 2(2) . . . . ?
O6J C33J C38J C37J -179(3) . . . . ?
C34J C33J C38J C37J -1(3) . . . . ?
C33J C38J C37J C36J 0(5) . . . . ?
C38J C37J C36J C35J 1(4) . . . . ?
C37J C36J C35J C34J 0(2) . . . . ?
N1G C34J C35J C36J -179(2) . . . . ?
C33J C34J C35J C36J -1.5(17) . . . . ?
C34J N1G C7G C8G 175(2) . . . . ?
Zn5 N1G C7G C8G -3(4) . . . . ?
C12G N2G C8G C9G 0(5) . . . . ?
Zn5 N2G C8G C9G 177(3) . . . . ?
C12G N2G C8G C7G 172(2) . . . . ?
Zn5 N2G C8G C7G -11(4) . . . . ?
N1G C7G C8G N2G 10(5) . . . . ?
N1G C7G C8G C9G -178(3) . . . . ?
N2G C8G C9G C10G 0(5) . . . . ?
C7G C8G C9G C10G -171(3) . . . . ?
C8G C9G C10G C11G -1(5) . . . . ?
C9G C10G C11G C12G 2(4) . . . . ?
C9G C10G C11G C37G -178(3) . . . . ?
C10G C11G C12G N2G -2(4) . . . . ?
C37G C11G C12G N2G 178(2) . . . . ?
C8G N2G C12G C11G 1(4) . . . . ?
Zn5 N2G C12G C11G -176(2) . . . . ?
C19G N4G C28J C27J -87(3) . . . . ?
Zn8 N4G C28J C27J 88.2(18) . . . . ?
C19G N4G C28J C29J 92(3) . . . . ?
Zn8 N4G C28J C29J -93(2) . . . . ?
C29J C28J C27J O5J -179.8(17) . . . . ?
N4G C28J C27J O5J -1(2) . . . . ?
C29J C28J C27J C32J 4(2) . . . . ?
N4G C28J C27J C32J -177(2) . . . . ?
O5J C27J C32J C31J 180(2) . . . . ?
C28J C27J C32J C31J -4(3) . . . . ?
C27J C32J C31J C30J 3(4) . . . . ?
C32J C31J C30J C29J -2(3) . . . . ?
C31J C30J C29J C28J 1(2) . . . . ?
C27J C28J C29J C30J -2.2(16) . . . . ?
N4G C28J C29J C30J 179(2) . . . . ?
C28J N4G C19G C20G -179.0(19) . . . . ?
Zn8 N4G C19G C20G 5(3) . . . . ?
C24G N3G C20G C21G 3(4) . . . . ?
Zn8 N3G C20G C21G 177(2) . . . . ?
C24G N3G C20G C19G 178(2) . . . . ?
Zn8 N3G C20G C19G -8(3) . . . . ?
N4G C19G C20G N3G 2(4) . . . . ?
N4G C19G C20G C21G 177(3) . . . . ?
N3G C20G C21G C22G 1(4) . . . . ?
C19G C20G C21G C22G -174(2) . . . . ?
C20G C21G C22G C23G -5(4) . . . . ?
C21G C22G C23G C24G 5(4) . . . . ?
C21G C22G C23G C39G 180(2) . . . . ?
C20G N3G C24G C23G -3(3) . . . . ?
Zn8 N3G C24G C23G -175.6(16) . . . . ?
C22G C23G C24G N3G -1(4) . . . . ?
C39G C23G C24G N3G -176.2(19) . . . . ?
C31G N6G C34K C33K -112(2) . . . . ?
Zn7 N6G C34K C33K 78.8(17) . . . . ?
C31G N6G C34K C35K 68(2) . . . . ?
Zn7 N6G C34K C35K -101.8(15) . . . . ?
C35K C34K C33K O6K -179.3(13) . . . . ?
N6G C34K C33K O6K 0(2) . . . . ?
C35K C34K C33K C38K 3(2) . . . . ?
N6G C34K C33K C38K -177.1(15) . . . . ?
O6K C33K C38K C37K -177.4(17) . . . . ?
C34K C33K C38K C37K 0(2) . . . . ?
C33K C38K C37K C36K -4(3) . . . . ?
C38K C37K C36K C35K 5(3) . . . . ?
C37K C36K C35K C34K -1.8(19) . . . . ?
C33K C34K C35K C36K -2.4(15) . . . . ?
N6G C34K C35K C36K 178.1(16) . . . . ?
C34K N6G C31G C32G -171.5(17) . . . . ?
Zn7 N6G C31G C32G -1(3) . . . . ?
C36G N5G C32G C33G -1(3) . . . . ?
Zn7 N5G C32G C33G 176.9(17) . . . . ?
C36G N5G C32G C31G 176.5(19) . . . . ?
Zn7 N5G C32G C31G -5(2) . . . . ?
N6G C31G C32G C33G -178(2) . . . . ?
N6G C31G C32G N5G 4(3) . . . . ?
N5G C32G C33G C34G 0(3) . . . . ?
C31G C32G C33G C34G -177(2) . . . . ?
C32G C33G C34G C35G -1(4) . . . . ?
C33G C34G C35G C36G 3(3) . . . . ?
C33G C34G C35G C41G -180(2) . . . . ?
C32G N5G C36G C35G 4(3) . . . . ?
Zn7 N5G C36G C35G -174.7(16) . . . . ?
C34G C35G C36G N5G -4(3) . . . . ?
C41G C35G C36G N5G 178(2) . . . . ?
C12G C11G C37G C42G -140(3) . . . . ?
C10G C11G C37G C42G 39(4) . . . . ?
C12G C11G C37G C38G 26(4) . . . . ?
C10G C11G C37G C38G -155(3) . . . . ?
C42G C37G C38G C39G -9(4) . . . . ?
C11G C37G C38G C39G -176(2) . . . . ?
C37G C38G C39G C40G 3(4) . . . . ?
C37G C38G C39G C23G 178(2) . . . . ?
C22G C23G C39G C38G 38(4) . . . . ?
C24G C23G C39G C38G -148(2) . . . . ?
C22G C23G C39G C40G -148(3) . . . . ?
C24G C23G C39G C40G 27(3) . . . . ?
C38G C39G C40G C41G -1(4) . . . . ?
C23G C39G C40G C41G -176(2) . . . . ?
C39G C40G C41G C42G 6(3) . . . . ?
C39G C40G C41G C35G 177(2) . . . . ?
C34G C35G C41G C42G -149(2) . . . . ?
C36G C35G C41G C42G 28(3) . . . . ?
C34G C35G C41G C40G 40(3) . . . . ?
C36G C35G C41G C40G -143(2) . . . . ?
C38G C37G C42G C41G 13(3) . . . . ?
C11G C37G C42G C41G 180(2) . . . . ?
C40G C41G C42G C37G -12(4) . . . . ?
C35G C41G C42G C37G 177(2) . . . . ?
C7H N1H C22L C21L -98(3) . . . . ?
Zn5 N1H C22L C21L 86(2) . . . . ?
C7H N1H C22L C23L 81(3) . . . . ?
Zn5 N1H C22L C23L -95(2) . . . . ?
C23L C22L C21L O4L 177(2) . . . . ?
N1H C22L C21L O4L -5(3) . . . . ?
C23L C22L C21L C26L 1(3) . . . . ?
N1H C22L C21L C26L 180(2) . . . . ?
O4L C21L C26L C25L -177(3) . . . . ?
C22L C21L C26L C25L -2(3) . . . . ?
C21L C26L C25L C24L 1(5) . . . . ?
C26L C25L C24L C23L 0(4) . . . . ?
C25L C24L C23L C22L -1(2) . . . . ?
C21L C22L C23L C24L 0.2(17) . . . . ?
N1H C22L C23L C24L -178(2) . . . . ?
C22L N1H C7H C8H -176.4(19) . . . . ?
Zn5 N1H C7H C8H 0(3) . . . . ?
C12H N2H C8H C9H -2(4) . . . . ?
Zn5 N2H C8H C9H 171.3(19) . . . . ?
C12H N2H C8H C7H 176(2) . . . . ?
Zn5 N2H C8H C7H -12(3) . . . . ?
N1H C7H C8H N2H 8(4) . . . . ?
N1H C7H C8H C9H -175(2) . . . . ?
N2H C8H C9H C10H 1(4) . . . . ?
C7H C8H C9H C10H -176(2) . . . . ?
C8H C9H C10H C11H 1(4) . . . . ?
C9H C10H C11H C12H -2(4) . . . . ?
C9H C10H C11H C37H 179(2) . . . . ?
C10H C11H C12H N2H 1(4) . . . . ?
C37H C11H C12H N2H -180(2) . . . . ?
C8H N2H C12H C11H 1(4) . . . . ?
Zn5 N2H C12H C11H -171.3(16) . . . . ?
C19H N4H C28K C27K -168(3) . . . . ?
Zn6 N4H C28K C27K 2(3) . . . . ?
C19H N4H C28K C29K 13(4) . . . . ?
Zn6 N4H C28K C29K -176.4(14) . . . . ?
C29K C28K C27K O5K -179.0(17) . . . . ?
N4H C28K C27K O5K 2(3) . . . . ?
C29K C28K C27K C32K 2(2) . . . . ?
N4H C28K C27K C32K -176(2) . . . . ?
O5K C27K C32K C31K -179(2) . . . . ?
C28K C27K C32K C31K -1(3) . . . . ?
C27K C32K C31K C30K -1(4) . . . . ?
C32K C31K C30K C29K 2(4) . . . . ?
C31K C30K C29K C28K -1(2) . . . . ?
C27K C28K C29K C30K -1.5(17) . . . . ?
N4H C28K C29K C30K 177(2) . . . . ?
C28K N4H C19H C20H 177(2) . . . . ?
Zn6 N4H C19H C20H 6(4) . . . . ?
C24H N3H C20H C21H -6(4) . . . . ?
Zn6 N3H C20H C21H 168(2) . . . . ?
C24H N3H C20H C19H 178(2) . . . . ?
Zn6 N3H C20H C19H -8(3) . . . . ?
N4H C19H C20H N3H 2(4) . . . . ?
N4H C19H C20H C21H -174(3) . . . . ?
N3H C20H C21H C22H 6(5) . . . . ?
C19H C20H C21H C22H -178(2) . . . . ?
C20H C21H C22H C23H -4(4) . . . . ?
C21H C22H C23H C24H 2(4) . . . . ?
C21H C22H C23H C39H -178(2) . . . . ?
C20H N3H C24H C23H 4(4) . . . . ?
Zn6 N3H C24H C23H -168(2) . . . . ?
C22H C23H C24H N3H -3(5) . . . . ?
C39H C23H C24H N3H 177(2) . . . . ?
C31H N6H C22K C23K 104(2) . . . . ?
Zn8 N6H C22K C23K -76.3(19) . . . . ?
C31H N6H C22K C21K -68(2) . . . . ?
Zn8 N6H C22K C21K 111.7(15) . . . . ?
C23K C22K C21K O4K -179.7(15) . . . . ?
N6H C22K C21K O4K -7(2) . . . . ?
C23K C22K C21K C26K 3(2) . . . . ?
N6H C22K C21K C26K 175.0(17) . . . . ?
O4K C21K C26K C25K 179(2) . . . . ?
C22K C21K C26K C25K -4(3) . . . . ?
C21K C26K C25K C24K 4(3) . . . . ?
C26K C25K C24K C23K -3(3) . . . . ?
C25K C24K C23K C22K 1(2) . . . . ?
C21K C22K C23K C24K -1.3(16) . . . . ?
N6H C22K C23K C24K -173.2(18) . . . . ?
C22K N6H C31H C32H -177.0(18) . . . . ?
Zn8 N6H C31H C32H 3(3) . . . . ?
C36H N5H C32H C33H 1(4) . . . . ?
Zn8 N5H C32H C33H 174(2) . . . . ?
C36H N5H C32H C31H -179.6(18) . . . . ?
Zn8 N5H C32H C31H -6(3) . . . . ?
N6H C31H C32H C33H -178(2) . . . . ?
N6H C31H C32H N5H 2(3) . . . . ?
N5H C32H C33H C34H -2(4) . . . . ?
C31H C32H C33H C34H 178(2) . . . . ?
C32H C33H C34H C35H 2(4) . . . . ?
C33H C34H C35H C36H -1(4) . . . . ?
C33H C34H C35H C41H -179(2) . . . . ?
C32H N5H C36H C35H 1(3) . . . . ?
Zn8 N5H C36H C35H -171.3(17) . . . . ?
C34H C35H C36H N5H -1(4) . . . . ?
C41H C35H C36H N5H 177(2) . . . . ?
C12H C11H C37H C42H -142(2) . . . . ?
C10H C11H C37H C42H 38(3) . . . . ?
C12H C11H C37H C38H 37(3) . . . . ?
C10H C11H C37H C38H -144(2) . . . . ?
C42H C37H C38H C39H -1(4) . . . . ?
C11H C37H C38H C39H -179(2) . . . . ?
C37H C38H C39H C40H 0(4) . . . . ?
C37H C38H C39H C23H 176(2) . . . . ?
C22H C23H C39H C40H -151(2) . . . . ?
C24H C23H C39H C40H 30(4) . . . . ?
C22H C23H C39H C38H 34(4) . . . . ?
C24H C23H C39H C38H -146(3) . . . . ?
C38H C39H C40H C41H 2(3) . . . . ?
C23H C39H C40H C41H -173(2) . . . . ?
C39H C40H C41H C42H -3(3) . . . . ?
C39H C40H C41H C35H 179(2) . . . . ?
C34H C35H C41H C42H -160(3) . . . . ?
C36H C35H C41H C42H 22(4) . . . . ?
C34H C35H C41H C40H 17(4) . . . . ?
C36H C35H C41H C40H -161(2) . . . . ?
C38H C37H C42H C41H -1(4) . . . . ?
C11H C37H C42H C41H 178(2) . . . . ?
C40H C41H C42H C37H 2(4) . . . . ?
C35H C41H C42H C37H 180(2) . . . . ?
C7I N1I C28L C27L -112(2) . . . . ?
Zn8 N1I C28L C27L 80(2) . . . . ?
C7I N1I C28L C29L 68(3) . . . . ?
Zn8 N1I C28L C29L -100.2(18) . . . . ?
C29L C28L C27L O5L -175.1(15) . . . . ?
N1I C28L C27L O5L 5(2) . . . . ?
C29L C28L C27L C32L 4(2) . . . . ?
N1I C28L C27L C32L -176.4(17) . . . . ?
O5L C27L C32L C31L 175(2) . . . . ?
C28L C27L C32L C31L -4(3) . . . . ?
C27L C32L C31L C30L 3(4) . . . . ?
C32L C31L C30L C29L -1(3) . . . . ?
C31L C30L C29L C28L 1(2) . . . . ?
C27L C28L C29L C30L -2.0(16) . . . . ?
N1I C28L C29L C30L 178.2(18) . . . . ?
C28L N1I C7I C8I -175.4(19) . . . . ?
Zn8 N1I C7I C8I -6(3) . . . . ?
C12I N2I C8I C9I 1(3) . . . . ?
Zn8 N2I C8I C9I -178(2) . . . . ?
C12I N2I C8I C7I -174.3(19) . . . . ?
Zn8 N2I C8I C7I 6(2) . . . . ?
N1I C7I C8I N2I 0(3) . . . . ?
N1I C7I C8I C9I -176(2) . . . . ?
N2I C8I C9I C10I -5(4) . . . . ?
C7I C8I C9I C10I 170(2) . . . . ?
C8I C9I C10I C11I 7(3) . . . . ?
C9I C10I C11I C12I -5(3) . . . . ?
C9I C10I C11I C37I 178(2) . . . . ?
C10I C11I C12I N2I 2(3) . . . . ?
C37I C11I C12I N2I 178.2(18) . . . . ?
C8I N2I C12I C11I 0(3) . . . . ?
Zn8 N2I C12I C11I 179.7(16) . . . . ?
C19I N4I C22J C21J -92(2) . . . . ?
Zn6 N4I C22J C21J 87.5(19) . . . . ?
C19I N4I C22J C23J 92(2) . . . . ?
Zn6 N4I C22J C23J -88.5(19) . . . . ?
C23J C22J C21J O4J 178.2(19) . . . . ?
N4I C22J C21J O4J 2(2) . . . . ?
C23J C22J C21J C26J -1(2) . . . . ?
N4I C22J C21J C26J -177.4(19) . . . . ?
O4J C21J C26J C25J 180(3) . . . . ?
C22J C21J C26J C25J -1(3) . . . . ?
C21J C26J C25J C24J 3(4) . . . . ?
C26J C25J C24J C23J -2(4) . . . . ?
C21J C22J C23J C24J 1.4(17) . . . . ?
N4I C22J C23J C24J 177.4(18) . . . . ?
C25J C24J C23J C22J 0(2) . . . . ?
C22J N4I C19I C20I -173.7(18) . . . . ?
Zn6 N4I C19I C20I 7(3) . . . . ?
C24I N3I C20I C21I 0(4) . . . . ?
Zn6 N3I C20I C21I 171.8(17) . . . . ?
C24I N3I C20I C19I 180.0(19) . . . . ?
Zn6 N3I C20I C19I -8(3) . . . . ?
N4I C19I C20I N3I 1(3) . . . . ?
N4I C19I C20I C21I -179(2) . . . . ?
N3I C20I C21I C22I 0(3) . . . . ?
C19I C20I C21I C22I 179(2) . . . . ?
C20I C21I C22I C23I 1(3) . . . . ?
C21I C22I C23I C24I -1(3) . . . . ?
C21I C22I C23I C39I 178.3(18) . . . . ?
C20I N3I C24I C23I 0(3) . . . . ?
Zn6 N3I C24I C23I -170.5(15) . . . . ?
C22I C23I C24I N3I 0(3) . . . . ?
C39I C23I C24I N3I -179.0(18) . . . . ?
C31I N6I C34L C33L -179.7(17) . . . . ?
Zn7 N6I C34L C33L 8.5(19) . . . . ?
C31I N6I C34L C35L -3(3) . . . . ?
Zn7 N6I C34L C35L -174.7(10) . . . . ?
C35L C34L C33L O6L -177.0(14) . . . . ?
N6I C34L C33L O6L 0(2) . . . . ?
C35L C34L C33L C38L 3(2) . . . . ?
N6I C34L C33L C38L 179.5(15) . . . . ?
O6L C33L C38L C37L 175.9(18) . . . . ?
C34L C33L C38L C37L -4(2) . . . . ?
C33L C38L C37L C36L 3(3) . . . . ?
C38L C37L C36L C35L -1(3) . . . . ?
C33L C34L C35L C36L -0.7(16) . . . . ?
N6I C34L C35L C36L -177.3(16) . . . . ?
C37L C36L C35L C34L 0.0(18) . . . . ?
C34L N6I C31I C32I -173.2(15) . . . . ?
Zn7 N6I C31I C32I -1(2) . . . . ?
C36I N5I C32I C33I -4(3) . . . . ?
Zn7 N5I C32I C33I 174.6(16) . . . . ?
C36I N5I C32I C31I 174.8(15) . . . . ?
Zn7 N5I C32I C31I -6(2) . . . . ?
N6I C31I C32I C33I -176.0(19) . . . . ?
N6I C31I C32I N5I 5(3) . . . . ?
N5I C32I C33I C34I 0(3) . . . . ?
C31I C32I C33I C34I -178.8(16) . . . . ?
C32I C33I C34I C35I 0(3) . . . . ?
C33I C34I C35I C36I 4(3) . . . . ?
C33I C34I C35I C41I 178.0(16) . . . . ?
C32I N5I C36I C35I 9(3) . . . . ?
Zn7 N5I C36I C35I -169.9(14) . . . . ?
C34I C35I C36I N5I -9(3) . . . . ?
C41I C35I C36I N5I 176.9(17) . . . . ?
C12I C11I C37I C42I -140(2) . . . . ?
C10I C11I C37I C42I 36(3) . . . . ?
C12I C11I C37I C38I 41(3) . . . . ?
C10I C11I C37I C38I -142(2) . . . . ?
C42I C37I C38I C39I 3(3) . . . . ?
C11I C37I C38I C39I -178.2(19) . . . . ?
C37I C38I C39I C40I -3(3) . . . . ?
C37I C38I C39I C23I -176.5(18) . . . . ?
C22I C23I C39I C38I 33(3) . . . . ?
C24I C23I C39I C38I -148(2) . . . . ?
C22I C23I C39I C40I -141(2) . . . . ?
C24I C23I C39I C40I 39(3) . . . . ?
C38I C39I C40I C41I 1(3) . . . . ?
C23I C39I C40I C41I 173.8(18) . . . . ?
C39I C40I C41I C42I 2(3) . . . . ?
C39I C40I C41I C35I 177.6(19) . . . . ?
C34I C35I C41I C42I -145(2) . . . . ?
C36I C35I C41I C42I 29(3) . . . . ?
C34I C35I C41I C40I 39(3) . . . . ?
C36I C35I C41I C40I -146.7(19) . . . . ?
C40I C41I C42I C37I -1(3) . . . . ?
C35I C41I C42I C37I -177.2(19) . . . . ?
C38I C37I C42I C41I -1(3) . . . . ?
C11I C37I C42I C41I -179.7(19) . . . . ?
C22J C21J O4J C10J 176(2) . . . . ?
C26J C21J O4J C10J -4(3) . . . . ?
C28J C27J O5J C14J 175.0(17) . . . . ?
C32J C27J O5J C14J -9(3) . . . . ?
C34J C33J O6J C18J 172.6(18) . . . . ?
C38J C33J O6J C18J -9(3) . . . . ?
C34J C33J O6J Zn5 1(2) . . . . ?
C38J C33J O6J Zn5 179.9(16) . . . . ?
C7J O1J C1J C6J 174(2) . . . . ?
C7J O1J C1J C2J -3(2) . . . . ?
O1J C1J C2J C3J 175.7(15) . . . . ?
C6J C1J C2J C3J -1(2) . . . . ?
C1J C2J C3J C4J -1.0(15) . . . . ?
C1J C2J C3J O2J 175.9(16) . . . . ?
C11J O2J C3J C2J -2.5(18) . . . . ?
C11J O2J C3J C4J 174.4(16) . . . . ?
C2J C3J C4J C5J 4.3(15) . . . . ?
O2J C3J C4J C5J -172.7(14) . . . . ?
C15J O3J C5J C6J 7(2) . . . . ?
C15J O3J C5J C4J -172.0(15) . . . . ?
C3J C4J C5J O3J 173.2(14) . . . . ?
C3J C4J C5J C6J -6(2) . . . . ?
O1J C1J C6J C5J -177.2(16) . . . . ?
C2J C1J C6J C5J 0(2) . . . . ?
O3J C5J C6J C1J -175.1(16) . . . . ?
C4J C5J C6J C1J 4(2) . . . . ?
C1J O1J C7J C8J 175(2) . . . . ?
O1J C7J C8J C9J -82(4) . . . . ?
C7J C8J C9J C10J -176(3) . . . . ?
C21J O4J C10J C9J -180(2) . . . . ?
C8J C9J C10J O4J 167(3) . . . . ?
C3J O2J C11J C12J -174.4(18) . . . . ?
O2J C11J C12J C13J 177(2) . . . . ?
C11J C12J C13J C14J 164(2) . . . . ?
C27J O5J C14J C13J -179.5(18) . . . . ?
C12J C13J C14J O5J 72(3) . . . . ?
C5J O3J C15J C16J 176.5(16) . . . . ?
O3J C15J C16J C17J -66(3) . . . . ?
C15J C16J C17J C18J -164(2) . . . . ?
C33J O6J C18J C17J -173.2(19) . . . . ?
Zn5 O6J C18J C17J -4(3) . . . . ?
C16J C17J C18J O6J -178(2) . . . . ?
C22K C21K O4K C10K 172.8(15) . . . . ?
C26K C21K O4K C10K -10(2) . . . . ?
C28K C27K O5K C14K 174.8(16) . . . . ?
C32K C27K O5K C14K -6(2) . . . . ?
C28K C27K O5K Zn6 -5.3(18) . . . . ?
C32K C27K O5K Zn6 173.6(15) . . . . ?
C34K C33K O6K C18K 166.3(15) . . . . ?
C38K C33K O6K C18K -16(2) . . . . ?
C7K O1K C1K C6K -2(2) . . . . ?
C7K O1K C1K C2K 177.9(14) . . . . ?
O1K C1K C2K C3K -174.6(13) . . . . ?
C6K C1K C2K C3K 5.1(19) . . . . ?
C11K O2K C3K C2K -166.3(13) . . . . ?
C11K O2K C3K C4K 12.1(19) . . . . ?
C1K C2K C3K O2K 174.5(14) . . . . ?
C1K C2K C3K C4K -3.9(14) . . . . ?
O2K C3K C4K C5K -179.3(14) . . . . ?
C2K C3K C4K C5K -1.0(14) . . . . ?
C15K O3K C5K C4K 171.0(15) . . . . ?
C15K O3K C5K C6K -13(2) . . . . ?
C3K C4K C5K O3K -179.4(13) . . . . ?
C3K C4K C5K C6K 4.7(19) . . . . ?
O1K C1K C6K C5K 178.2(15) . . . . ?
C2K C1K C6K C5K -1(2) . . . . ?
O3K C5K C6K C1K -178.9(15) . . . . ?
C4K C5K C6K C1K -4(2) . . . . ?
C1K O1K C7K C8K -178.5(16) . . . . ?
O1K C7K C8K C9K -173.3(18) . . . . ?
C7K C8K C9K C10K 176(2) . . . . ?
C21K O4K C10K C9K 167.6(15) . . . . ?
C8K C9K C10K O4K 77(3) . . . . ?
C3K O2K C11K C12K 172.9(14) . . . . ?
O2K C11K C12K C13K -63(2) . . . . ?
C11K C12K C13K C14K -175.7(17) . . . . ?
C27K O5K C14K C13K -171.5(16) . . . . ?
Zn6 O5K C14K C13K 9(2) . . . . ?
C12K C13K C14K O5K 176.8(17) . . . . ?
C5K O3K C15K C16K -175.6(16) . . . . ?
O3K C15K C16K C17K -80(3) . . . . ?
C15K C16K C17K C18K -163(2) . . . . ?
C33K O6K C18K C17K -169.6(19) . . . . ?
C16K C17K C18K O6K 161(2) . . . . ?
C22L C21L O4L C10L 166(2) . . . . ?
C26L C21L O4L C10L -19(3) . . . . ?
C28L C27L O5L C14L 172.0(16) . . . . ?
C32L C27L O5L C14L -7(2) . . . . ?
C34L C33L O6L C18L 176.7(15) . . . . ?
C38L C33L O6L C18L -3(2) . . . . ?
C34L C33L O6L Zn7 -6.2(16) . . . . ?
C38L C33L O6L Zn7 174.0(12) . . . . ?
C7L O1L C1L C2L -9(2) . . . . ?
C7L O1L C1L C6L 166(2) . . . . ?
O1L C1L C2L C3L 177.8(16) . . . . ?
C6L C1L C2L C3L 3(2) . . . . ?
C11L O2L C3L C4L 173.2(18) . . . . ?
C11L O2L C3L C2L -1(2) . . . . ?
C1L C2L C3L O2L 171.6(17) . . . . ?
C1L C2L C3L C4L -2.7(15) . . . . ?
O2L C3L C4L C5L -173.1(15) . . . . ?
C2L C3L C4L C5L 1.6(16) . . . . ?
C15L O3L C5L C6L 5(3) . . . . ?
C15L O3L C5L C4L -175.5(16) . . . . ?
C3L C4L C5L O3L -179.7(15) . . . . ?
C3L C4L C5L C6L 0(2) . . . . ?
O3L C5L C6L C1L 179.6(18) . . . . ?
C4L C5L C6L C1L 0(3) . . . . ?
O1L C1L C6L C5L -177.0(17) . . . . ?
C2L C1L C6L C5L -1(3) . . . . ?
C1L O1L C7L C8L -176(2) . . . . ?
O1L C7L C8L C9L -79(3) . . . . ?
C7L C8L C9L C10L -164(3) . . . . ?
C21L O4L C10L C9L -166(2) . . . . ?
C8L C9L C10L O4L 168(3) . . . . ?
C3L O2L C11L C12L -178(2) . . . . ?
O2L C11L C12L C13L 168(2) . . . . ?
C11L C12L C13L C14L 168(2) . . . . ?
C27L O5L C14L C13L -169.8(18) . . . . ?
C12L C13L C14L O5L 77(3) . . . . ?
C5L O3L C15L C16L 173.9(17) . . . . ?
O3L C15L C16L C17L -62(3) . . . . ?
C15L C16L C17L C18L -167(2) . . . . ?
C33L O6L C18L C17L -175.8(16) . . . . ?
Zn7 O6L C18L C17L 8(3) . . . . ?
C16L C17L C18L O6L 167.6(19) . . . . ?
 
_refine_diff_density_max    0.902
_refine_diff_density_min   -0.407
_refine_diff_density_rms    0.096

_shelx_res_file
;
TITL cut12_a.res in P-1
    ycy54_sq.res
    created by SHELXL-2019/3 at 14:17:28 on 10-Mar-2025
CELL  0.68890  22.5654  30.5603  37.5780  107.488   92.967   92.877
ZERR     4.00   0.0003   0.0006   0.0006    0.002    0.001    0.002
LATT   1
SFAC  C    H    N    O    F    S    CL   ZN
DISP $C  0.00315  0.00158 10.63663
DISP $H -0.00002  0.00000  0.66583
DISP $N  0.00614  0.00319 18.02576
DISP $O  0.01061  0.00581 29.59539
DISP $F  0.01683  0.00993 46.72991
DISP $S  0.12025  0.11793 478.96261
DISP $Cl  0.14352  0.15139 610.95009
DISP $Zn  0.30323  1.36268 5381.41079
UNIT  747 658.5 75.5 132 60 20 12 16
MERG   2
OMIT     1  -3   5
OMIT     0  -4   4
OMIT    -2  -4   4
OMIT    -2   4   1
OMIT     4   1   4
OMIT    -1   2   7
OMIT     3  -4   5
OMIT    -1  -8   5
OMIT     3   1   4
OMIT    -5  -1   3
OMIT     0  -7   3
OMIT     0  -2   4
OMIT    -2   4   5
OMIT    -4   2   0
OMIT    -3   1   2
OMIT     1   3   2
OMIT    -2   2   1
OMIT     2   0   4
OMIT     0   5   1
OMIT     3   3   2
OMIT     0  -1   2
OMIT    -2   3   1
OMIT     1  -5   3
OMIT     1  -3   2
OMIT     0  -5   4
OMIT    -1   1   2
OMIT     2   1   1
OMIT     0   1   3
OMIT     1   2   2
ABIN
SIMU $C $N $O $F $S $Cl
RIGU $C $N $O $F $S $Cl
ISOR 0.02 C28F > C27F  N4A N5A N6A N3B N4B N6B C12C O5D O6D
ISOR 0.02 C34D > C19A C28D > C32A C22F > C31B N2C C28E > C27E S1W
isor 0.02 C34L > C35L
SIMU 0.005 0.01 S1N > F3N

SIMU 0.01 0.02 S1R > F3T
isor 0.01 N2s C3s C4s
DFIX 1.418 0.030 S1M O1M
DFIX 1.418 0.030 S1M O2M
DFIX 2.064 0.030 S1M C1M
DFIX 1.418 0.030 S1M O3M
DFIX 1.321 0.020 C1M F1M
DFIX 1.321 0.020 C1M F2M
DFIX 1.321 0.020 C1M F3M
DANG  2.409 O1M   O2M
DANG  2.409 O1M  O3M
DANG  2.722 O1M   C1M
DANG  2.410 O2M   O3M
DANG  2.722 O2M   C1M
DANG  2.722 O3M   C1M
DANG  2.823 S1M   F1M
DANG  2.824 S1M   F2M
DANG  2.824 S1M   F3M
DANG  2.134 F1M   F2M
DANG  2.134 F1M   F3M
DANG  2.134 F2M   F3M
DFIX 1.418 0.030 S1N O1N
DFIX 1.418 0.030 S1N O2N
DFIX 2.064 0.030 S1N C1N
DFIX 1.418 0.030 S1N O3N
DFIX 1.321 0.020 C1N F1N
DFIX 1.321 0.020 C1N F2N
DFIX 1.321 0.020 C1N F3N
DANG  2.409 O1N   O2N
DANG  2.409 O1N  O3N
DANG  2.722 O1N   C1N
DANG  2.410 O2N   O3N
DANG  2.722 O2N   C1N
DANG  2.722 O3N   C1N
DANG  2.823 S1N   F1N
DANG  2.824 S1N   F2N
DANG  2.824 S1N   F3N
DANG  2.134 F1N   F2N
DANG  2.134 F1N   F3N
DANG  2.134 F2N   F3N
DFIX 1.418 0.030 S1O O1O
DFIX 1.418 0.030 S1O O2O
DFIX 2.064 0.030 S1O C1O
DFIX 1.418 0.030 S1O O3O
DFIX 1.321 0.020 C1O F1O
DFIX 1.321 0.020 C1O F2O
DFIX 1.321 0.020 C1O F3O
DANG  2.409 O1O   O2O
DANG  2.409 O1O  O3O
DANG  2.722 O1O   C1O
DANG  2.410 O2O   O3O
DANG  2.722 O2O   C1O
DANG  2.722 O3O   C1O
DANG  2.823 S1O   F1O
DANG  2.824 S1O   F2O
DANG  2.824 S1O   F3O
DANG  2.134 F1O   F2O
DANG  2.134 F1O   F3O
DANG  2.134 F2O   F3O
DFIX 1.418 0.030 S1P O1P
DFIX 1.418 0.030 S1P O2P
DFIX 2.064 0.030 S1P C1P
DFIX 1.418 0.030 S1P O3P
DFIX 1.321 0.020 C1P F1P
DFIX 1.321 0.020 C1P F2P
DFIX 1.321 0.020 C1P F3P
DANG  2.409 O1P   O2P
DANG  2.409 O1P  O3P
DANG  2.722 O1P   C1P
DANG  2.410 O2P   O3P
DANG  2.722 O2P   C1P
DANG  2.722 O3P   C1P
DANG  2.823 S1P   F1P
DANG  2.824 S1P   F2P
DANG  2.824 S1P   F3P
DANG  2.134 F1P   F2P
DANG  2.134 F1P   F3P
DANG  2.134 F2P   F3P
DFIX 1.418 0.030 S1Q O1Q
DFIX 1.418 0.030 S1Q O2Q
DFIX 2.064 0.030 S1Q C1Q
DFIX 1.418 0.030 S1Q O3Q
DFIX 1.321 0.020 C1Q F1Q
DFIX 1.321 0.020 C1Q F2Q
DFIX 1.321 0.020 C1Q F3Q
DANG  2.409 O1Q   O2Q
DANG  2.409 O1Q  O3Q
DANG  2.722 O1Q   C1Q
DANG  2.410 O2Q   O3Q
DANG  2.722 O2Q   C1Q
DANG  2.722 O3Q   C1Q
DANG  2.823 S1Q   F1Q
DANG  2.824 S1Q   F2Q
DANG  2.824 S1Q   F3Q
DANG  2.134 F1Q   F2Q
DANG  2.134 F1Q   F3Q
DANG  2.134 F2Q   F3Q
DFIX 1.418 0.030 S1R O1R
DFIX 1.418 0.030 S1R O2R
DFIX 2.064 0.030 S1R C1R
DFIX 1.418 0.030 S1R O3R
DFIX 1.321 0.020 C1R F1R
DFIX 1.321 0.020 C1R F2R
DFIX 1.321 0.020 C1R F3R
DANG  2.409 O1R   O2R
DANG  2.409 O1R  O3R
DANG  2.722 O1R   C1R
DANG  2.410 O2R   O3R
DANG  2.722 O2R   C1R
DANG  2.722 O3R   C1R
DANG  2.823 S1R   F1R
DANG  2.824 S1R   F2R
DANG  2.824 S1R   F3R
DANG  2.134 F1R   F2R
DANG  2.134 F1R   F3R
DANG  2.134 F2R   F3R
DFIX 1.418 0.030 S1T O1T
DFIX 1.418 0.030 S1T O2T
DFIX 2.064 0.030 S1T C1T
DFIX 1.418 0.030 S1T O3T
DFIX 1.321 0.020 C1T F1T
DFIX 1.321 0.020 C1T F2T
DFIX 1.321 0.020 C1T F3T
DANG  2.409 O1T   O2T
DANG  2.409 O1T  O3T
DANG  2.722 O1T   C1T
DANG  2.410 O2T   O3T
DANG  2.722 O2T   C1T
DANG  2.722 O3T   C1T
DANG  2.823 S1T   F1T
DANG  2.824 S1T   F2T
DANG  2.824 S1T   F3T
DANG  2.134 F1T   F2T
DANG  2.134 F1T   F3T
DANG  2.134 F2T   F3T
DFIX 1.418 0.030 S1U O1U
DFIX 1.418 0.030 S1U O2U
DFIX 2.064 0.030 S1U C1U
DFIX 1.418 0.030 S1U O3U
DFIX 1.321 0.020 C1U F1U
DFIX 1.321 0.020 C1U F2U
DFIX 1.321 0.020 C1U F3U
DANG  2.409 O1U   O2U
DANG  2.409 O1U  O3U
DANG  2.722 O1U   C1U
DANG  2.410 O2U   O3U
DANG  2.722 O2U   C1U
DANG  2.722 O3U   C1U
DANG  2.823 S1U   F1U
DANG  2.824 S1U   F2U
DANG  2.824 S1U   F3U
DANG  2.134 F1U   F2U
DANG  2.134 F1U   F3U
DANG  2.134 F2U   F3U
DFIX 1.418 0.030 S1V O1V
DFIX 1.418 0.030 S1V O2V
DFIX 2.064 0.030 S1V C1V
DFIX 1.418 0.030 S1V O3V
DFIX 1.321 0.020 C1V F1V
DFIX 1.321 0.020 C1V F2V
DFIX 1.321 0.020 C1V F3V
DANG  2.409 O1V   O2V
DANG  2.409 O1V  O3V
DANG  2.722 O1V   C1V
DANG  2.410 O2V   O3V
DANG  2.722 O2V   C1V
DANG  2.722 O3V   C1V
DANG  2.823 S1V   F1V
DANG  2.824 S1V   F2V
DANG  2.824 S1V   F3V
DANG  2.134 F1V   F2V
DANG  2.134 F1V   F3V
DANG  2.134 F2V   F3V
DFIX 1.418 0.030 S1W O1W
DFIX 1.418 0.030 S1W O2W
DFIX 2.064 0.030 S1W C1W
DFIX 1.418 0.030 S1W O3W
DFIX 1.321 0.020 C1W F1W
DFIX 1.321 0.020 C1W F2W
DFIX 1.321 0.020 C1W F3W
DANG  2.409 O1W   O2W
DANG  2.409 O1W  O3W
DANG  2.722 O1W   C1W
DANG  2.410 O2W   O3W
DANG  2.722 O2W   C1W
DANG  2.722 O3W   C1W
DANG  2.823 S1W   F1W
DANG  2.824 S1W   F2W
DANG  2.824 S1W   F3W
DANG  2.134 F1W   F2W
DANG  2.134 F1W   F3W
DANG  2.134 F2W   F3W
DFIX   1.385 0.012 C28D C27D
DFIX   1.385 0.010 C28D C29D
DFIX   1.385 0.012 C27D C32D
DFIX   1.371 0.003 C27D O5D
DFIX   1.385 0.010 C32D C31D
DFIX   1.379 0.014 C31D C30D
DFIX   1.379 0.014 C30D C29D
DFIX   1.385 0.012 C34D C33D
DFIX   1.385 0.010 C34D C35D
DFIX   1.385 0.012 C33D C38D
DFIX   1.371 0.013 C33D O6D
DFIX   1.385 0.010 C38D C37D
DFIX   1.379 0.014 C37D C36D
DFIX   1.379 0.014 C36D C35D
DFIX   1.385 0.012 C22D C21D
DFIX   1.385 0.010 C22D C23D
DFIX   1.385 0.012 C21D C26D
DFIX   1.371 0.013 C21D O4D
DFIX   1.385 0.010 C26D C25D
DFIX   1.379 0.014 C25D C24D
DFIX   1.379 0.014 C24D C23D
DFIX   1.371 0.013 O1D C1D
DFIX   1.435 0.015 O1D C7D
DFIX   1.371 0.013 O2D C3D
DFIX   1.435 0.015 O2D C11D
DFIX   1.371 0.013 O3D C5D
DFIX   1.435 0.015 O3D C15D
DFIX   1.435 0.015 O4D C10D
DFIX   1.435 0.003 O5D C14D
DFIX   1.435 0.015 O6D C18D
DFIX   1.387 0.009 C1D C2D
DFIX   1.387 0.009 C1D C6D
DFIX   1.387 0.009 C2D C3D
DFIX   1.387 0.009 C3D C4D
DFIX   1.387 0.009 C4D C5D
DFIX   1.387 0.009 C5D C6D
DFIX   1.508 0.017 C7D C8D
DFIX   1.521 0.019 C8D C9D
DFIX   1.508 0.017 C9D C10D
DFIX   1.508 0.005 C11D C12D
DFIX   1.521 0.005 C12D C13D
DFIX   1.508 0.005 C13D C14D
DFIX   1.508 0.017 C15D C16D
DFIX   1.521 0.019 C16D C17D
DFIX   1.508 0.017 C17D C18D
DANG   2.386 0.018 C27D C29D
DANG   2.401 0.019 C28D C32D
DANG   2.389 0.005 C28D O5D
DANG   2.389 0.005 C32D O5D
DANG   2.386 0.018 C27D C31D
DANG   2.397 0.017 C32D C30D
DANG   2.386 0.019 C31D C29D
DANG   2.397 0.017 C28D C30D
DANG   2.386 0.018 C33D C35D
DANG   2.401 0.019 C34D C38D
DANG   2.389 0.058 C34D O6D
DANG   2.389 0.058 C38D O6D
DANG   2.386 0.018 C33D C37D
DANG   2.397 0.017 C38D C36D
DANG   2.386 0.019 C37D C35D
DANG   2.397 0.017 C34D C36D
DANG   2.386 0.018 C21D C23D
DANG   2.401 0.019 C22D C26D
DANG   2.389 0.058 C22D O4D
DANG   2.389 0.058 C26D O4D
DANG   2.386 0.018 C21D C25D
DANG   2.397 0.017 C26D C24D
DANG   2.386 0.019 C25D C23D
DANG   2.397 0.017 C22D C24D
DANG   2.404 0.025 C1D C7D
DANG   2.404 0.025 C3D C11D
DANG   2.404 0.025 C5D C15D
DANG   2.404 0.025 C21D C10D
DANG   2.404 0.005 C27D C14D
DANG   2.404 0.025 C33D C18D
DANG   2.384 0.058 O1D C2D
DANG   2.384 0.058 O1D C6D
DANG   2.415 0.016 C2D C6D
DANG   2.383 0.019 C1D C3D
DANG   2.384 0.058 O2D C2D
DANG   2.384 0.058 O2D C4D
DANG   2.415 0.016 C2D C4D
DANG   2.383 0.019 C3D C5D
DANG   2.384 0.058 O3D C4D
DANG   2.384 0.058 O3D C6D
DANG   2.415 0.016 C4D C6D
DANG   2.383 0.019 C1D C5D
DANG   2.381 0.039 O1D C8D
DANG   2.528 0.037 C7D C9D
DANG   2.528 0.037 C8D C10D
DANG   2.381 0.01 O4D C9D
DANG   2.381 0.005 O2D C12D
DANG   2.528 0.005 C11D C13D
DANG   2.528 0.005 C12D C14D
DANG   2.381 0.005 O5D C13D
DANG   2.381 0.039 O3D C16D
DANG   2.528 0.037 C15D C17D
DANG   2.528 0.037 C16D C18D
DANG   2.381 0.039 O6D C17D
FLAT   C28D C27D C32D O5D
FLAT   C34D C33D C38D O6D
FLAT   C22D C21D C26D O4D
FLAT   O1D C1D C2D C6D
FLAT   O2D C3D C2D C4D
FLAT   O3D C5D C4D C6D
FLAT   C28D C29D C30D C31D C32D C27D
FLAT   C34D C35D C36D C37D C38D C33D
FLAT   C22D C23D C24D C25D C26D C21D
FLAT   C2D C3D C4D C5D C6D C1D
FLAT   C28D C27D O5D C14D
FLAT   C34D C33D O6D C18D
FLAT   C22D C21D O4D C10D
FLAT   C7D O1D C1D C2D
FLAT   C11D O2D C3D C2D
FLAT   C15D O3D C5D C4D
DFIX   1.385 0.012 C28E C27E
DFIX   1.385 0.010 C28E C29E
DFIX   1.385 0.012 C27E C32E
DFIX   1.371 0.005 C27E O5E
DFIX   1.385 0.010 C32E C31E
DFIX   1.379 0.014 C31E C30E
DFIX   1.379 0.014 C30E C29E
DFIX   1.385 0.012 C34E C33E
DFIX   1.385 0.010 C34E C35E
DFIX   1.385 0.012 C33E C38E
DFIX   1.371 0.013 C33E O6E
DFIX   1.385 0.010 C38E C37E
DFIX   1.379 0.014 C37E C36E
DFIX   1.379 0.014 C36E C35E
DFIX   1.385 0.012 C22E C21E
DFIX   1.385 0.010 C22E C23E
DFIX   1.385 0.012 C21E C26E
DFIX   1.371 0.013 C21E O4E
DFIX   1.385 0.010 C26E C25E
DFIX   1.379 0.014 C25E C24E
DFIX   1.379 0.014 C24E C23E
DFIX   1.371 0.013 O1E C1E
DFIX   1.435 0.015 O1E C7E
DFIX   1.371 0.013 O2E C3E
DFIX   1.435 0.01 O2E C11E
DFIX   1.371 0.013 O3E C5E
DFIX   1.435 0.015 O3E C15E
DFIX   1.435 0.015 O4E C10E
DFIX   1.435 0.015 O5E C14E
DFIX   1.435 0.015 O6E C18E
DFIX   1.387 0.009 C1E C2E
DFIX   1.387 0.009 C1E C6E
DFIX   1.387 0.009 C2E C3E
DFIX   1.387 0.009 C3E C4E
DFIX   1.387 0.009 C4E C5E
DFIX   1.387 0.009 C5E C6E
DFIX   1.508 0.017 C7E C8E
DFIX   1.521 0.019 C8E C9E
DFIX   1.508 0.017 C9E C10E
DFIX   1.508 0.01 C11E C12E
DFIX   1.521 0.01 C12E C13E
DFIX   1.508 0.01 C13E C14E
DFIX   1.508 0.017 C15E C16E
DFIX   1.521 0.019 C16E C17E
DFIX   1.508 0.017 C17E C18E
DANG   2.386 0.018 C27E C29E
DANG   2.401 0.019 C28E C32E
DANG   2.389 0.02 C28E O5E
DANG   2.389 0.02 C32E O5E
DANG   2.386 0.018 C27E C31E
DANG   2.397 0.017 C32E C30E
DANG   2.386 0.019 C31E C29E
DANG   2.397 0.017 C28E C30E
DANG   2.386 0.018 C33E C35E
DANG   2.401 0.019 C34E C38E
DANG   2.389 0.058 C34E O6E
DANG   2.389 0.058 C38E O6E
DANG   2.386 0.018 C33E C37E
DANG   2.397 0.017 C38E C36E
DANG   2.386 0.019 C37E C35E
DANG   2.397 0.017 C34E C36E
DANG   2.386 0.018 C21E C23E
DANG   2.401 0.019 C22E C26E
DANG   2.389 0.058 C22E O4E
DANG   2.389 0.058 C26E O4E
DANG   2.386 0.018 C21E C25E
DANG   2.397 0.017 C26E C24E
DANG   2.386 0.019 C25E C23E
DANG   2.397 0.017 C22E C24E
DANG   2.404 0.025 C1E C7E
DANG   2.404 0.025 C3E C11E
DANG   2.404 0.025 C5E C15E
DANG   2.404 0.025 C21E C10E
DANG   2.404 0.025 C27E C14E
DANG   2.404 0.025 C33E C18E
DANG   2.384 0.058 O1E C2E
DANG   2.384 0.058 O1E C6E
DANG   2.415 0.016 C2E C6E
DANG   2.383 0.019 C1E C3E
DANG   2.384 0.058 O2E C2E
DANG   2.384 0.058 O2E C4E
DANG   2.415 0.016 C2E C4E
DANG   2.383 0.019 C3E C5E
DANG   2.384 0.058 O3E C4E
DANG   2.384 0.058 O3E C6E
DANG   2.415 0.016 C4E C6E
DANG   2.383 0.019 C1E C5E
DANG   2.381 0.039 O1E C8E
DANG   2.528 0.037 C7E C9E
DANG   2.528 0.037 C8E C10E
DANG   2.381 0.039 O4E C9E
DANG   2.381 0.02 O2E C12E
DANG   2.528 0.02 C11E C13E
DANG   2.528 0.02 C12E C14E
DANG   2.381 0.02 O5E C13E
DANG   2.381 0.039 O3E C16E
DANG   2.528 0.037 C15E C17E
DANG   2.528 0.037 C16E C18E
DANG   2.381 0.039 O6E C17E
FLAT   C28E C27E C32E O5E
FLAT   C34E C33E C38E O6E
FLAT   C22E C21E C26E O4E
FLAT   O1E C1E C2E C6E
FLAT   O2E C3E C2E C4E
FLAT   O3E C5E C4E C6E
FLAT   C28E C29E C30E C31E C32E C27E
FLAT   C34E C35E C36E C37E C38E C33E
FLAT   C22E C23E C24E C25E C26E C21E
FLAT   C2E C3E C4E C5E C6E C1E
FLAT   C28E C27E O5E C14E
FLAT   C34E C33E O6E C18E
FLAT   C22E C21E O4E C10E
FLAT   C7E O1E C1E C2E
FLAT   C11E O2E C3E C2E
FLAT   C15E O3E C5E C4E
DFIX   1.385 0.012 C28F C27F
DFIX   1.385 0.010 C28F C29F
DFIX   1.385 0.012 C27F C32F
DFIX   1.371 0.013 C27F O5F
DFIX   1.385 0.010 C32F C31F
DFIX   1.379 0.014 C31F C30F
DFIX   1.379 0.014 C30F C29F
DFIX   1.385 0.012 C34F C33F
DFIX   1.385 0.010 C34F C35F
DFIX   1.385 0.012 C33F C38F
DFIX   1.371 0.013 C33F O6F
DFIX   1.385 0.010 C38F C37F
DFIX   1.379 0.014 C37F C36F
DFIX   1.379 0.014 C36F C35F
DFIX   1.385 0.012 C22F C21F
DFIX   1.385 0.010 C22F C23F
DFIX   1.385 0.012 C21F C26F
DFIX   1.371 0.013 C21F O4F
DFIX   1.385 0.010 C26F C25F
DFIX   1.379 0.014 C25F C24F
DFIX   1.379 0.014 C24F C23F
DFIX   1.371 0.013 O1F C1F
DFIX   1.435 0.015 O1F C7F
DFIX   1.371 0.013 O2F C3F
DFIX   1.435 0.015 O2F C11F
DFIX   1.371 0.013 O3F C5F
DFIX   1.435 0.015 O3F C15F
DFIX   1.435 0.015 O4F C10F
DFIX   1.435 0.015 O5F C14F
DFIX   1.435 0.015 O6F C18F
DFIX   1.387 0.009 C1F C2F
DFIX   1.387 0.009 C1F C6F
DFIX   1.387 0.009 C2F C3F
DFIX   1.387 0.009 C3F C4F
DFIX   1.387 0.009 C4F C5F
DFIX   1.387 0.009 C5F C6F
DFIX   1.508 0.017 C7F C8F
DFIX   1.521 0.019 C8F C9F
DFIX   1.508 0.017 C9F C10F
DFIX   1.508 0.017 C11F C12F
DFIX   1.521 0.019 C12F C13F
DFIX   1.508 0.017 C13F C14F
DFIX   1.508 0.017 C15F C16F
DFIX   1.521 0.019 C16F C17F
DFIX   1.508 0.017 C17F C18F
DANG   2.386 0.018 C27F C29F
DANG   2.401 0.019 C28F C32F
DANG   2.389 0.058 C28F O5F
DANG   2.389 0.058 C32F O5F
DANG   2.386 0.018 C27F C31F
DANG   2.397 0.017 C32F C30F
DANG   2.386 0.019 C31F C29F
DANG   2.397 0.017 C28F C30F
DANG   2.386 0.018 C33F C35F
DANG   2.401 0.019 C34F C38F
DANG   2.389 0.058 C34F O6F
DANG   2.389 0.058 C38F O6F
DANG   2.386 0.018 C33F C37F
DANG   2.397 0.017 C38F C36F
DANG   2.386 0.019 C37F C35F
DANG   2.397 0.017 C34F C36F
DANG   2.386 0.018 C21F C23F
DANG   2.401 0.019 C22F C26F
DANG   2.389 0.058 C22F O4F
DANG   2.389 0.058 C26F O4F
DANG   2.386 0.018 C21F C25F
DANG   2.397 0.017 C26F C24F
DANG   2.386 0.019 C25F C23F
DANG   2.397 0.017 C22F C24F
DANG   2.404 0.025 C1F C7F
DANG   2.404 0.025 C3F C11F
DANG   2.404 0.025 C5F C15F
DANG   2.404 0.025 C21F C10F
DANG   2.404 0.025 C27F C14F
DANG   2.404 0.025 C33F C18F
DANG   2.384 0.058 O1F C2F
DANG   2.384 0.058 O1F C6F
DANG   2.415 0.016 C2F C6F
DANG   2.383 0.019 C1F C3F
DANG   2.384 0.058 O2F C2F
DANG   2.384 0.058 O2F C4F
DANG   2.415 0.016 C2F C4F
DANG   2.383 0.019 C3F C5F
DANG   2.384 0.058 O3F C4F
DANG   2.384 0.058 O3F C6F
DANG   2.415 0.016 C4F C6F
DANG   2.383 0.019 C1F C5F
DANG   2.381 0.039 O1F C8F
DANG   2.528 0.037 C7F C9F
DANG   2.528 0.037 C8F C10F
DANG   2.381 0.039 O4F C9F
DANG   2.381 0.039 O2F C12F
DANG   2.528 0.037 C11F C13F
DANG   2.528 0.037 C12F C14F
DANG   2.381 0.039 O5F C13F
DANG   2.381 0.039 O3F C16F
DANG   2.528 0.037 C15F C17F
DANG   2.528 0.037 C16F C18F
DANG   2.381 0.039 O6F C17F
FLAT   C28F C27F C32F O5F
FLAT   C34F C33F C38F O6F
FLAT   C22F C21F C26F O4F
FLAT   O1F C1F C2F C6F
FLAT   O2F C3F C2F C4F
FLAT   O3F C5F C4F C6F
FLAT   C28F C29F C30F C31F C32F C27F
FLAT   C34F C35F C36F C37F C38F C33F
FLAT   C22F C23F C24F C25F C26F C21F
FLAT   C2F C3F C4F C5F C6F C1F
FLAT   C28F C27F O5F C14F
FLAT   C34F C33F O6F C18F
FLAT   C22F C21F O4F C10F
FLAT   C7F O1F C1F C2F
FLAT   C11F O2F C3F C2F
FLAT   C15F O3F C5F C4F
DFIX   1.385 0.012 C28J C27J
DFIX   1.385 0.010 C28J C29J
DFIX   1.385 0.012 C27J C32J
DFIX   1.371 0.013 C27J O5J
DFIX   1.385 0.010 C32J C31J
DFIX   1.379 0.014 C31J C30J
DFIX   1.379 0.014 C30J C29J
DFIX   1.385 0.012 C34J C33J
DFIX   1.385 0.010 C34J C35J
DFIX   1.385 0.012 C33J C38J
DFIX   1.371 0.013 C33J O6J
DFIX   1.385 0.010 C38J C37J
DFIX   1.379 0.014 C37J C36J
DFIX   1.379 0.014 C36J C35J
DFIX   1.385 0.012 C22J C21J
DFIX   1.385 0.010 C22J C23J
DFIX   1.385 0.012 C21J C26J
DFIX   1.371 0.013 C21J O4J
DFIX   1.385 0.010 C26J C25J
DFIX   1.379 0.014 C25J C24J
DFIX   1.379 0.014 C24J C23J
DFIX   1.371 0.013 O1J C1J
DFIX   1.435 0.015 O1J C7J
DFIX   1.371 0.013 O2J C3J
DFIX   1.435 0.015 O2J C11J
DFIX   1.371 0.013 O3J C5J
DFIX   1.435 0.015 O3J C15J
DFIX   1.435 0.015 O4J C10J
DFIX   1.435 0.015 O5J C14J
DFIX   1.435 0.015 O6J C18J
DFIX   1.387 0.009 C1J C2J
DFIX   1.387 0.009 C1J C6J
DFIX   1.387 0.009 C2J C3J
DFIX   1.387 0.009 C3J C4J
DFIX   1.387 0.009 C4J C5J
DFIX   1.387 0.009 C5J C6J
DFIX   1.508 0.017 C7J C8J
DFIX   1.521 0.019 C8J C9J
DFIX   1.508 0.017 C9J C10J
DFIX   1.508 0.017 C11J C12J
DFIX   1.521 0.019 C12J C13J
DFIX   1.508 0.017 C13J C14J
DFIX   1.508 0.017 C15J C16J
DFIX   1.521 0.019 C16J C17J
DFIX   1.508 0.017 C17J C18J
DANG   2.386 0.018 C27J C29J
DANG   2.401 0.019 C28J C32J
DANG   2.389 0.058 C28J O5J
DANG   2.389 0.058 C32J O5J
DANG   2.386 0.018 C27J C31J
DANG   2.397 0.017 C32J C30J
DANG   2.386 0.019 C31J C29J
DANG   2.397 0.017 C28J C30J
DANG   2.386 0.018 C33J C35J
DANG   2.401 0.019 C34J C38J
DANG   2.389 0.058 C34J O6J
DANG   2.389 0.058 C38J O6J
DANG   2.386 0.018 C33J C37J
DANG   2.397 0.017 C38J C36J
DANG   2.386 0.019 C37J C35J
DANG   2.397 0.017 C34J C36J
DANG   2.386 0.018 C21J C23J
DANG   2.401 0.019 C22J C26J
DANG   2.389 0.058 C22J O4J
DANG   2.389 0.058 C26J O4J
DANG   2.386 0.018 C21J C25J
DANG   2.397 0.017 C26J C24J
DANG   2.386 0.019 C25J C23J
DANG   2.397 0.017 C22J C24J
DANG   2.404 0.025 C1J C7J
DANG   2.404 0.025 C3J C11J
DANG   2.404 0.025 C5J C15J
DANG   2.404 0.025 C21J C10J
DANG   2.404 0.025 C27J C14J
DANG   2.404 0.025 C33J C18J
DANG   2.384 0.058 O1J C2J
DANG   2.384 0.058 O1J C6J
DANG   2.415 0.016 C2J C6J
DANG   2.383 0.019 C1J C3J
DANG   2.384 0.058 O2J C2J
DANG   2.384 0.058 O2J C4J
DANG   2.415 0.016 C2J C4J
DANG   2.383 0.019 C3J C5J
DANG   2.384 0.058 O3J C4J
DANG   2.384 0.058 O3J C6J
DANG   2.415 0.016 C4J C6J
DANG   2.383 0.019 C1J C5J
DANG   2.381 0.039 O1J C8J
DANG   2.528 0.037 C7J C9J
DANG   2.528 0.037 C8J C10J
DANG   2.381 0.039 O4J C9J
DANG   2.381 0.039 O2J C12J
DANG   2.528 0.037 C11J C13J
DANG   2.528 0.037 C12J C14J
DANG   2.381 0.039 O5J C13J
DANG   2.381 0.039 O3J C16J
DANG   2.528 0.037 C15J C17J
DANG   2.528 0.037 C16J C18J
DANG   2.381 0.039 O6J C17J
FLAT   C28J C27J C32J O5J
FLAT   C34J C33J C38J O6J
FLAT   C22J C21J C26J O4J
FLAT   O1J C1J C2J C6J
FLAT   O2J C3J C2J C4J
FLAT   O3J C5J C4J C6J
FLAT   C28J C29J C30J C31J C32J C27J
FLAT   C34J C35J C36J C37J C38J C33J
FLAT   C22J C23J C24J C25J C26J C21J
FLAT   C2J C3J C4J C5J C6J C1J
FLAT   C28J C27J O5J C14J
FLAT   C34J C33J O6J C18J
FLAT   C22J C21J O4J C10J
FLAT   C7J O1J C1J C2J
FLAT   C11J O2J C3J C2J
FLAT   C15J O3J C5J C4J
DFIX   1.385 0.012 C28K C27K
DFIX   1.385 0.010 C28K C29K
DFIX   1.385 0.012 C27K C32K
DFIX   1.371 0.013 C27K O5K
DFIX   1.385 0.010 C32K C31K
DFIX   1.379 0.014 C31K C30K
DFIX   1.379 0.014 C30K C29K
DFIX   1.385 0.012 C34K C33K
DFIX   1.385 0.010 C34K C35K
DFIX   1.385 0.012 C33K C38K
DFIX   1.371 0.013 C33K O6K
DFIX   1.385 0.010 C38K C37K
DFIX   1.379 0.014 C37K C36K
DFIX   1.379 0.014 C36K C35K
DFIX   1.385 0.012 C22K C21K
DFIX   1.385 0.010 C22K C23K
DFIX   1.385 0.012 C21K C26K
DFIX   1.371 0.013 C21K O4K
DFIX   1.385 0.010 C26K C25K
DFIX   1.379 0.014 C25K C24K
DFIX   1.379 0.014 C24K C23K
DFIX   1.371 0.013 O1K C1K
DFIX   1.435 0.015 O1K C7K
DFIX   1.371 0.013 O2K C3K
DFIX   1.435 0.015 O2K C11K
DFIX   1.371 0.013 O3K C5K
DFIX   1.435 0.015 O3K C15K
DFIX   1.435 0.015 O4K C10K
DFIX   1.435 0.015 O5K C14K
DFIX   1.435 0.015 O6K C18K
DFIX   1.387 0.009 C1K C2K
DFIX   1.387 0.009 C1K C6K
DFIX   1.387 0.009 C2K C3K
DFIX   1.387 0.009 C3K C4K
DFIX   1.387 0.009 C4K C5K
DFIX   1.387 0.009 C5K C6K
DFIX   1.508 0.017 C7K C8K
DFIX   1.521 0.019 C8K C9K
DFIX   1.508 0.017 C9K C10K
DFIX   1.508 0.017 C11K C12K
DFIX   1.521 0.019 C12K C13K
DFIX   1.508 0.017 C13K C14K
DFIX   1.508 0.017 C15K C16K
DFIX   1.521 0.019 C16K C17K
DFIX   1.508 0.017 C17K C18K
DANG   2.386 0.018 C27K C29K
DANG   2.401 0.019 C28K C32K
DANG   2.389 0.058 C28K O5K
DANG   2.389 0.058 C32K O5K
DANG   2.386 0.018 C27K C31K
DANG   2.397 0.017 C32K C30K
DANG   2.386 0.019 C31K C29K
DANG   2.397 0.017 C28K C30K
DANG   2.386 0.018 C33K C35K
DANG   2.401 0.019 C34K C38K
DANG   2.389 0.058 C34K O6K
DANG   2.389 0.058 C38K O6K
DANG   2.386 0.018 C33K C37K
DANG   2.397 0.017 C38K C36K
DANG   2.386 0.019 C37K C35K
DANG   2.397 0.017 C34K C36K
DANG   2.386 0.018 C21K C23K
DANG   2.401 0.019 C22K C26K
DANG   2.389 0.058 C22K O4K
DANG   2.389 0.058 C26K O4K
DANG   2.386 0.018 C21K C25K
DANG   2.397 0.017 C26K C24K
DANG   2.386 0.019 C25K C23K
DANG   2.397 0.017 C22K C24K
DANG   2.404 0.025 C1K C7K
DANG   2.404 0.025 C3K C11K
DANG   2.404 0.025 C5K C15K
DANG   2.404 0.025 C21K C10K
DANG   2.404 0.025 C27K C14K
DANG   2.404 0.025 C33K C18K
DANG   2.384 0.058 O1K C2K
DANG   2.384 0.058 O1K C6K
DANG   2.415 0.016 C2K C6K
DANG   2.383 0.019 C1K C3K
DANG   2.384 0.058 O2K C2K
DANG   2.384 0.058 O2K C4K
DANG   2.415 0.016 C2K C4K
DANG   2.383 0.019 C3K C5K
DANG   2.384 0.058 O3K C4K
DANG   2.384 0.058 O3K C6K
DANG   2.415 0.016 C4K C6K
DANG   2.383 0.019 C1K C5K
DANG   2.381 0.039 O1K C8K
DANG   2.528 0.037 C7K C9K
DANG   2.528 0.037 C8K C10K
DANG   2.381 0.039 O4K C9K
DANG   2.381 0.039 O2K C12K
DANG   2.528 0.037 C11K C13K
DANG   2.528 0.037 C12K C14K
DANG   2.381 0.039 O5K C13K
DANG   2.381 0.039 O3K C16K
DANG   2.528 0.037 C15K C17K
DANG   2.528 0.037 C16K C18K
DANG   2.381 0.039 O6K C17K
FLAT   C28K C27K C32K O5K
FLAT   C34K C33K C38K O6K
FLAT   C22K C21K C26K O4K
FLAT   O1K C1K C2K C6K
FLAT   O2K C3K C2K C4K
FLAT   O3K C5K C4K C6K
FLAT   C28K C29K C30K C31K C32K C27K
FLAT   C34K C35K C36K C37K C38K C33K
FLAT   C22K C23K C24K C25K C26K C21K
FLAT   C2K C3K C4K C5K C6K C1K
FLAT   C28K C27K O5K C14K
FLAT   C34K C33K O6K C18K
FLAT   C22K C21K O4K C10K
FLAT   C7K O1K C1K C2K
FLAT   C11K O2K C3K C2K
FLAT   C15K O3K C5K C4K
DFIX   1.385 0.012 C28L C27L
DFIX   1.385 0.010 C28L C29L
DFIX   1.385 0.012 C27L C32L
DFIX   1.371 0.013 C27L O5L
DFIX   1.385 0.010 C32L C31L
DFIX   1.379 0.014 C31L C30L
DFIX   1.379 0.014 C30L C29L
DFIX   1.385 0.012 C34L C33L
DFIX   1.385 0.010 C34L C35L
DFIX   1.385 0.012 C33L C38L
DFIX   1.371 0.013 C33L O6L
DFIX   1.385 0.010 C38L C37L
DFIX   1.379 0.014 C37L C36L
DFIX   1.379 0.014 C36L C35L
DFIX   1.385 0.012 C22L C21L
DFIX   1.385 0.010 C22L C23L
DFIX   1.385 0.012 C21L C26L
DFIX   1.371 0.013 C21L O4L
DFIX   1.385 0.010 C26L C25L
DFIX   1.379 0.014 C25L C24L
DFIX   1.379 0.014 C24L C23L
DFIX   1.371 0.013 O1L C1L
DFIX   1.435 0.015 O1L C7L
DFIX   1.371 0.013 O2L C3L
DFIX   1.435 0.015 O2L C11L
DFIX   1.371 0.013 O3L C5L
DFIX   1.435 0.015 O3L C15L
DFIX   1.435 0.015 O4L C10L
DFIX   1.435 0.015 O5L C14L
DFIX   1.435 0.015 O6L C18L
DFIX   1.387 0.009 C1L C2L
DFIX   1.387 0.009 C1L C6L
DFIX   1.387 0.009 C2L C3L
DFIX   1.387 0.009 C3L C4L
DFIX   1.387 0.009 C4L C5L
DFIX   1.387 0.009 C5L C6L
DFIX   1.508 0.017 C7L C8L
DFIX   1.521 0.019 C8L C9L
DFIX   1.508 0.017 C9L C10L
DFIX   1.508 0.017 C11L C12L
DFIX   1.521 0.019 C12L C13L
DFIX   1.508 0.017 C13L C14L
DFIX   1.508 0.017 C15L C16L
DFIX   1.521 0.019 C16L C17L
DFIX   1.508 0.017 C17L C18L
DANG   2.386 0.018 C27L C29L
DANG   2.401 0.019 C28L C32L
DANG   2.389 0.058 C28L O5L
DANG   2.389 0.058 C32L O5L
DANG   2.386 0.018 C27L C31L
DANG   2.397 0.017 C32L C30L
DANG   2.386 0.019 C31L C29L
DANG   2.397 0.017 C28L C30L
DANG   2.386 0.018 C33L C35L
DANG   2.401 0.019 C34L C38L
DANG   2.389 0.058 C34L O6L
DANG   2.389 0.058 C38L O6L
DANG   2.386 0.018 C33L C37L
DANG   2.397 0.017 C38L C36L
DANG   2.386 0.019 C37L C35L
DANG   2.397 0.017 C34L C36L
DANG   2.386 0.018 C21L C23L
DANG   2.401 0.019 C22L C26L
DANG   2.389 0.058 C22L O4L
DANG   2.389 0.058 C26L O4L
DANG   2.386 0.018 C21L C25L
DANG   2.397 0.017 C26L C24L
DANG   2.386 0.019 C25L C23L
DANG   2.397 0.017 C22L C24L
DANG   2.404 0.025 C1L C7L
DANG   2.404 0.025 C3L C11L
DANG   2.404 0.025 C5L C15L
DANG   2.404 0.025 C21L C10L
DANG   2.404 0.025 C27L C14L
DANG   2.404 0.025 C33L C18L
DANG   2.384 0.058 O1L C2L
DANG   2.384 0.058 O1L C6L
DANG   2.415 0.016 C2L C6L
DANG   2.383 0.019 C1L C3L
DANG   2.384 0.058 O2L C2L
DANG   2.384 0.058 O2L C4L
DANG   2.415 0.016 C2L C4L
DANG   2.383 0.019 C3L C5L
DANG   2.384 0.058 O3L C4L
DANG   2.384 0.058 O3L C6L
DANG   2.415 0.016 C4L C6L
DANG   2.383 0.019 C1L C5L
DANG   2.381 0.039 O1L C8L
DANG   2.528 0.037 C7L C9L
DANG   2.528 0.037 C8L C10L
DANG   2.381 0.039 O4L C9L
DANG   2.381 0.039 O2L C12L
DANG   2.528 0.037 C11L C13L
DANG   2.528 0.037 C12L C14L
DANG   2.381 0.039 O5L C13L
DANG   2.381 0.039 O3L C16L
DANG   2.528 0.037 C15L C17L
DANG   2.528 0.037 C16L C18L
DANG   2.381 0.039 O6L C17L
FLAT   C28L C27L C32L O5L
FLAT   C34L C33L C38L O6L
FLAT   C22L C21L C26L O4L
FLAT   O1L C1L C2L C6L
FLAT   O2L C3L C2L C4L
FLAT   O3L C5L C4L C6L
FLAT   C28L C29L C30L C31L C32L C27L
FLAT   C34L C35L C36L C37L C38L C33L
FLAT   C22L C23L C24L C25L C26L C21L
FLAT   C2L C3L C4L C5L C6L C1L
FLAT   C28L C27L O5L C14L
FLAT   C34L C33L O6L C18L
FLAT   C22L C21L O4L C10L
FLAT   C7L O1L C1L C2L
FLAT   C11L O2L C3L C2L
FLAT   C15L O3L C5L C4L
shel 99 1.25
simu 0.01 0.02 C10E O4E C9E
simu 0.01 0.02 C10D O4D C9D
simu 0.01 0.02 C13D C12D C14D
simu 0.01 0.02 C18F C17F O6F C16F
simu 0.01 0.02 C8J C9J C7J O1J
simu 0.01 0.02 C8F C9F C7F O1F
simu 0.008 0.016 C8L C9L C7L O1L
simu 0.01 0.02 C10J O4J C9J
simu 0.01 0.02 O6F C33F C18F
simu
FMAP   2
PLAN   10
SIZE     0.020   0.030   0.035
ACTA
BOND   $H
CONF
L.S. 24
TEMP  -173.00

WGHT    0.249700
FVAR       0.09556   0.49245   0.54385   0.20267   0.43810   0.43082   0.50427
FVAR       0.72753   0.49599   0.45463   0.34647   0.57353   0.24653   0.49369
ZN1   8    0.384424    0.460293    0.535455    11.00000    0.08260    0.19503 =
         0.08368    0.00383    0.00867    0.02499
ZN2   8    0.392011    0.363311    0.217121    11.00000    0.09394    0.21113 =
         0.10168    0.02184    0.02199    0.03370
ZN3   8    0.411189    0.106007    0.352373    11.00000    0.15784    0.18504 =
         0.19285   -0.01107   -0.00227    0.03100
ZN4   8   -0.017741    0.280331    0.356210    11.00000    0.08665    0.21868 =
         0.21824   -0.08309    0.04910   -0.01712
ZN5   8    0.921164    0.094257    0.891660    11.00000    0.11671    0.14681 =
         0.20735    0.00355    0.00571    0.01901
ZN6   8    0.885750    0.327475    0.719506    11.00000    0.11129    0.20404 =
         0.10389    0.02472    0.03431    0.05363
ZN7   8    0.889837    0.467259    1.042466    11.00000    0.07359    0.15790 =
         0.08998    0.00159    0.00338    0.00900
ZN8   8    0.487025    0.260595    0.880079    11.00000    0.08223    0.14502 =
         0.12516   -0.01060    0.01034    0.00728
CL1   7    0.442947    0.399188    0.510248    11.00000    0.09623    0.20506 =
         0.11909    0.01286    0.01106    0.03992
CL2   7    0.448566    0.370628    0.271155    11.00000    0.14532    0.30648 =
         0.12039    0.01242    0.03840    0.04854
CL3   7    0.451083    0.161121    0.331991    11.00000    0.17532    0.26452 =
         0.33347   -0.00558    0.01728    0.02054
CL5   7    0.963889    0.143242    0.862110    11.00000    0.17557    0.21388 =
         0.26085   -0.00276    0.03396    0.01660
CL6   7    0.947025    0.344786    0.771866    11.00000    0.18977    0.25792 =
         0.15143    0.03586    0.05464    0.03649
CL7   7    0.950037    0.405636    1.022359    11.00000    0.08624    0.15808 =
         0.13502    0.00124    0.00985    0.01523
SAME N1B > C42B

N1A   3    0.334870    0.371157    0.169633    11.00000    0.09900    0.20461 =
         0.09571    0.03683    0.01597    0.02733
N2A   3    0.311378    0.387497    0.239983    11.00000    0.07351    0.16082 =
         0.09092    0.01836    0.01584    0.03396
N3A   3    0.366851    0.479154    0.486683    11.00000    0.06853    0.15243 =
         0.08682    0.01022   -0.00012    0.00592
N4A   3    0.447930    0.515399    0.542977    11.00000    0.10266    0.14458 =
         0.09619    0.01233   -0.00230    0.01536
N5A   3    0.034763    0.345232    0.384730    11.00000    0.09143    0.15113 =
         0.12634   -0.01095    0.02933    0.00201
N6A   3   -0.065170    0.312579    0.407157    11.00000    0.15448    0.18480 =
         0.20692   -0.01265    0.07853   -0.01444
C34F  1    0.351661    0.359407    0.130889    11.00000    0.12560    0.18485 =
         0.11184    0.04945    0.03555    0.05139
C33F  1    0.329802    0.319149    0.104253    11.00000    0.20248    0.20274 =
         0.16462    0.03573    0.03560    0.00841
C38F  1    0.347968    0.307598    0.067892    11.00000    0.22396    0.20341 =
         0.15084    0.03339    0.04524    0.03258
AFIX  43
H38F  2    0.334790    0.279087    0.049945    11.00000   -1.20000
AFIX   0
C37F  1    0.385728    0.338941    0.058818    11.00000    0.20182    0.21103 =
         0.12001    0.01665    0.04790    0.03599
AFIX  43
H37F  2    0.397720    0.332177    0.033987    11.00000   -1.20000
AFIX   0
C36F  1    0.406375    0.379662    0.084823    11.00000    0.20246    0.20526 =
         0.11127    0.03165    0.05045    0.02953
AFIX  43
H36F  2    0.432338    0.400692    0.077898    11.00000   -1.20000
AFIX   0
C35F  1    0.389282    0.390132    0.121311    11.00000    0.16057    0.17955 =
         0.10499    0.04102    0.03902    0.03700
AFIX  43
H35F  2    0.403482    0.418248    0.139423    11.00000   -1.20000
AFIX   0
C7A   1    0.280110    0.378133    0.176375    11.00000    0.09919    0.18484 =
         0.10440    0.05439    0.01913    0.02718
AFIX  43
H7A   2    0.250313    0.376262    0.157066    11.00000   -1.20000
AFIX   0
C8A   1    0.266538    0.389331    0.216449    11.00000    0.09449    0.15407 =
         0.09712    0.03345    0.00482    0.03805
C9A   1    0.209765    0.396580    0.227239    11.00000    0.09843    0.15841 =
         0.08758    0.01213    0.00309    0.04771
AFIX  43
H9A   2    0.177706    0.393940    0.209143    11.00000   -1.20000
AFIX   0
C10A  1    0.199962    0.407707    0.264575    11.00000    0.09308    0.14679 =
         0.08560    0.00390    0.00241    0.03523
AFIX  43
H10A  2    0.161374    0.414961    0.272497    11.00000   -1.20000
AFIX   0
C11A  1    0.245341    0.408455    0.290555    11.00000    0.07809    0.15476 =
         0.08048    0.00853    0.01367    0.03568
C12A  1    0.301109    0.397527    0.277905    11.00000    0.07661    0.14707 =
         0.08297    0.00578    0.01043    0.01842
AFIX  43
H12A  2    0.332843    0.396853    0.295319    11.00000   -1.20000
AFIX   0
C34D  1    0.483941    0.533275    0.577297    11.00000    0.09653    0.14455 =
         0.10779    0.00073    0.00129    0.03680
C33D  1    0.480000    0.509952    0.603213    11.00000    0.10721    0.15160 =
         0.10248    0.00020    0.00769    0.03851
C38D  1    0.515504    0.525376    0.636747    11.00000    0.13139    0.18012 =
         0.12082    0.00964   -0.00983    0.03561
AFIX  43
H38D  2    0.513566    0.509902    0.655168    11.00000   -1.20000
AFIX   0
C37D  1    0.553528    0.563998    0.642069    11.00000    0.12432    0.18422 =
         0.13469    0.00423   -0.01504    0.02813
AFIX  43
H37D  2    0.578568    0.574431    0.664500    11.00000   -1.20000
AFIX   0
C36D  1    0.557051    0.588019    0.616773    11.00000    0.11175    0.17399 =
         0.14752    0.00903   -0.00633    0.02905
AFIX  43
H36D  2    0.582807    0.615065    0.621904    11.00000   -1.20000
AFIX   0
C35D  1    0.521747    0.571737    0.583139    11.00000    0.11530    0.14822 =
         0.13052   -0.00203    0.00537    0.02340
AFIX  43
H35D  2    0.523920    0.587073    0.564637    11.00000   -1.20000
AFIX   0
C19A  1    0.449093    0.533329    0.516763    11.00000    0.08085    0.12076 =
         0.10522    0.00951    0.00363    0.01145
AFIX  43
H19A  2    0.477113    0.558094    0.517999    11.00000   -1.20000
AFIX   0
C20A  1    0.404624    0.514304    0.483293    11.00000    0.06788    0.14159 =
         0.09167    0.00792    0.00357    0.00764
C21A  1    0.403995    0.526533    0.453760    11.00000    0.06805    0.14841 =
         0.10197    0.01367    0.01182    0.01059
AFIX  43
H21A  2    0.433218    0.549369    0.452432    11.00000   -1.20000
AFIX   0
C22A  1    0.362131    0.507977    0.422767    11.00000    0.06905    0.16701 =
         0.10172    0.02903    0.00599    0.01534
AFIX  43
H22A  2    0.362495    0.517400    0.400876    11.00000   -1.20000
AFIX   0
C23A  1    0.320600    0.475074    0.426700    11.00000    0.05246    0.15309 =
         0.08336    0.01579    0.00707    0.02325
C24A  1    0.326966    0.461741    0.458190    11.00000    0.04933    0.15901 =
         0.09158    0.02130    0.00077    0.01600
AFIX  43
H24A  2    0.300090    0.437569    0.459788    11.00000   -1.20000
AFIX   0
C28D  1   -0.115346    0.293859    0.420923    11.00000    0.17072    0.20080 =
         0.21022    0.01476    0.05420   -0.02746
C27D  1   -0.108361    0.260475    0.437949    11.00000    0.20152    0.21541 =
         0.20979    0.02537    0.03645   -0.02531
C32D  1   -0.158122    0.240578    0.449678    11.00000    0.22135    0.24507 =
         0.22851    0.04420    0.05043   -0.01831
AFIX  43
H32D  2   -0.154131    0.217962    0.462159    11.00000   -1.20000
AFIX   0
C31D  1   -0.213050    0.255115    0.442391    11.00000    0.21068    0.23628 =
         0.22904    0.03112    0.06330   -0.00597
AFIX  43
H31D  2   -0.246997    0.243228    0.451299    11.00000   -1.20000
AFIX   0
C30D  1   -0.220747    0.285889    0.422905    11.00000    0.18697    0.22639 =
         0.22802    0.02565    0.06865   -0.00983
AFIX  43
H30D  2   -0.259622    0.292859    0.416400    11.00000   -1.20000
AFIX   0
C29D  1   -0.170903    0.306994    0.412648    11.00000    0.17645    0.24130 =
         0.24804    0.03135    0.04328   -0.02290
AFIX  43
H29D  2   -0.175035    0.329752    0.400323    11.00000   -1.20000
AFIX   0
C31A  1   -0.042645    0.353323    0.425453    11.00000    0.12113    0.16887 =
         0.16216    0.00156    0.05787    0.00084
AFIX  43
H31A  2   -0.062769    0.372097    0.445451    11.00000   -1.20000
AFIX   0
C32A  1    0.014366    0.370896    0.415409    11.00000    0.09930    0.14368 =
         0.11742    0.01003    0.03563    0.01343
C33A  1    0.040319    0.413386    0.437159    11.00000    0.07932    0.15019 =
         0.11266    0.00812    0.00642    0.02236
AFIX  43
H33A  2    0.022766    0.432137    0.458391    11.00000   -1.20000
AFIX   0
C34A  1    0.093973    0.426208    0.425344    11.00000    0.07008    0.15562 =
         0.08898   -0.00990    0.00660    0.01923
AFIX  43
H34A  2    0.115908    0.453443    0.440309    11.00000   -1.20000
AFIX   0
C35A  1    0.115970    0.401439    0.393474    11.00000    0.06873    0.14333 =
         0.09674   -0.00720    0.00707    0.01667
C36A  1    0.086646    0.359721    0.373920    11.00000    0.07745    0.14786 =
         0.11752   -0.01715    0.02665    0.01419
AFIX  43
H36A  2    0.103214    0.340722    0.352384    11.00000   -1.20000
AFIX   0
C37A  1    0.239856    0.419300    0.332483    11.00000    0.08257    0.15075 =
         0.07463    0.00579    0.01171    0.03882
C38A  1    0.282726    0.442356    0.359298    11.00000    0.07759    0.14972 =
         0.07835    0.00100    0.01471    0.04051
AFIX  43
H38A  2    0.319656    0.451918    0.351997    11.00000   -1.20000
AFIX   0
C39A  1    0.273871    0.452041    0.396402    11.00000    0.06298    0.14693 =
         0.07888    0.00957    0.00561    0.02963
C40A  1    0.218063    0.438633    0.406431    11.00000    0.06705    0.14236 =
         0.07807    0.01194    0.00374    0.02461
AFIX  43
H40A  2    0.211038    0.445046    0.432147    11.00000   -1.20000
AFIX   0
C41A  1    0.173345    0.416352    0.379635    11.00000    0.07738    0.12524 =
         0.07412   -0.00215    0.00548    0.02526
C42A  1    0.183981    0.405996    0.342730    11.00000    0.07669    0.15189 =
         0.07046    0.00293    0.00401    0.04158
AFIX  43
H42A  2    0.154009    0.389935    0.324025    11.00000   -1.20000
AFIX   0
SAME N1C > C42C
N1B   3    0.482735    0.099645    0.387735    11.00000    0.25237    0.23724 =
         0.22941   -0.03518   -0.04505    0.03662
N2B   3    0.390564    0.149659    0.405424    11.00000    0.17964    0.15093 =
         0.19623   -0.01417    0.01539    0.03513
N3B   3    0.038571    0.238353    0.379204    11.00000    0.14578    0.17651 =
         0.17517    0.00723    0.02862    0.02059
N4B   3   -0.066969    0.210970    0.337924    11.00000    0.17752    0.18965 =
         0.20159    0.01969    0.02845    0.02553
N5B   3    0.303766    0.420095    0.531641    11.00000    0.09908    0.17169 =
         0.07559    0.02095    0.04116    0.02717
N6B   3    0.325790    0.505949    0.574731    11.00000    0.09262    0.15130 =
         0.09075   -0.00221    0.02003    0.02270
C28F  1    0.529924    0.068825    0.372482    11.00000    0.26806    0.27451 =
         0.26545    0.03965    0.01208    0.05987
C29F  1    0.579946    0.063463    0.393349    11.00000    0.29918    0.32972 =
         0.30814    0.07128   -0.00902    0.07129
AFIX  43
H29F  2    0.582848    0.076528    0.419780    11.00000   -1.20000
AFIX   0
C30F  1    0.626014    0.038856    0.375483    11.00000    0.31235    0.35174 =
         0.33136    0.07975    0.00990    0.07862
AFIX  43
H30F  2    0.661052    0.036033    0.389538    11.00000   -1.20000
AFIX   0
C31F  1    0.620324    0.018687    0.337322    11.00000    0.31114    0.33986 =
         0.33005    0.07175    0.01644    0.07584
AFIX  43
H31F  2    0.650118   -0.000320    0.325469    11.00000   -1.20000
AFIX   0
C32F  1    0.571974    0.025587    0.315882    11.00000    0.28230    0.30897 =
         0.30331    0.05773    0.03344    0.06191
AFIX  43
H32F  2    0.570308    0.014016    0.289364    11.00000   -1.20000
AFIX   0
C27F  1    0.525754    0.049849    0.333951    11.00000    0.27051    0.27917 =
         0.26157    0.04973    0.02303    0.04571
C7B   1    0.484241    0.124016    0.422108    11.00000    0.17860    0.23145 =
         0.22505   -0.01191   -0.03244    0.01150
AFIX  43
H7B   2    0.516418    0.124295    0.439526    11.00000   -1.20000
AFIX   0
C8B   1    0.431208    0.152374    0.433101    11.00000    0.20211    0.20010 =
         0.21881   -0.00949   -0.01783    0.02213
C9B   1    0.426839    0.178493    0.469094    11.00000    0.19166    0.22984 =
         0.21858   -0.00738   -0.02321    0.03322
AFIX  43
H9B   2    0.457905    0.180412    0.487665    11.00000   -1.20000
AFIX   0
C10B  1    0.375657    0.202560    0.478333    11.00000    0.19627    0.23114 =
         0.20681   -0.00190   -0.00373    0.04028
AFIX  43
H10B  2    0.370331    0.219357    0.503566    11.00000   -1.20000
AFIX   0
C11B  1    0.333057    0.201499    0.450203    11.00000    0.16783    0.17291 =
         0.16748    0.00967    0.03762    0.02473
C12B  1    0.339994    0.174145    0.413200    11.00000    0.20116    0.14709 =
         0.17882    0.01497    0.04120    0.04544
AFIX  43
H12B  2    0.310433    0.172474    0.393808    11.00000   -1.20000
AFIX   0
C22F  1   -0.124257    0.198948    0.317657    11.00000    0.17987    0.24047 =
         0.22367    0.02484    0.02241    0.02255
C23F  1   -0.175284    0.198889    0.336609    11.00000    0.19739    0.29096 =
         0.26054    0.01996    0.03892    0.00956
AFIX  43
H23F  2   -0.173077    0.206610    0.363112    11.00000   -1.20000
AFIX   0
C24F  1   -0.229784    0.187280    0.315981    11.00000    0.19879    0.30514 =
         0.26604    0.03824    0.03228    0.00949
AFIX  43
H24F  2   -0.264893    0.184126    0.328153    11.00000   -1.20000
AFIX   0
C25F  1   -0.233091    0.180343    0.278037    11.00000    0.19920    0.26733 =
         0.25883    0.02271    0.02976    0.00685
AFIX  43
H25F  2   -0.270805    0.178275    0.264957    11.00000   -1.20000
AFIX   0
C26F  1   -0.182107    0.176338    0.258668    11.00000    0.20505    0.24910 =
         0.23345    0.00198    0.01821    0.02400
AFIX  43
H26F  2   -0.184338    0.168197    0.232143    11.00000   -1.20000
AFIX   0
C21F  1   -0.127521    0.184609    0.279276    11.00000    0.19327    0.23731 =
         0.22374    0.01517    0.01898    0.02736
C19B  1   -0.040370    0.182514    0.350371    11.00000    0.18351    0.18794 =
         0.22348    0.04460    0.00586   -0.00692
AFIX  43
H19B  2   -0.060439    0.153356    0.347128    11.00000   -1.20000
AFIX   0
C20B  1    0.021195    0.191846    0.370050    11.00000    0.16550    0.18278 =
         0.20092    0.04140    0.02246    0.00082
C21B  1    0.052552    0.162760    0.378431    11.00000    0.17453    0.17859 =
         0.18767    0.03841    0.01504   -0.00334
AFIX  43
H21B  2    0.038266    0.131337    0.369618    11.00000   -1.20000
AFIX   0
C22B  1    0.107348    0.173873    0.400000    11.00000    0.17591    0.16783 =
         0.18220    0.01790    0.01602    0.00161
AFIX  43
H22B  2    0.130652    0.151574    0.405823    11.00000   -1.20000
AFIX   0
C23B  1    0.123754    0.220475    0.411823    11.00000    0.14833    0.16403 =
         0.14654    0.01468    0.03857    0.00552
C24B  1    0.087532    0.249578    0.401532    11.00000    0.15472    0.17700 =
         0.15384    0.01837    0.02717    0.00789
AFIX  43
H24B  2    0.098828    0.281493    0.411565    11.00000   -1.20000
AFIX   0
C22E  1    0.344034    0.550361    0.599571    11.00000    0.07202    0.14022 =
         0.10492    0.00568    0.01639    0.03125
C21E  1    0.349176    0.587859    0.586982    11.00000    0.09514    0.15048 =
         0.13438    0.02377    0.01287    0.02795
C26E  1    0.373508    0.630223    0.609569    11.00000    0.11229    0.15468 =
         0.13724    0.02545    0.02072    0.01684
AFIX  43
H26E  2    0.378446    0.655631    0.600121    11.00000   -1.20000
AFIX   0
C25E  1    0.390405    0.634210    0.646489    11.00000    0.11574    0.16067 =
         0.13910    0.02011    0.01521    0.01537
AFIX  43
H25E  2    0.405254    0.663250    0.662998    11.00000   -1.20000
AFIX   0
C24E  1    0.386036    0.597100    0.659461    11.00000    0.10553    0.15518 =
         0.11430    0.00948    0.02033    0.02015
AFIX  43
H24E  2    0.399401    0.600274    0.684559    11.00000   -1.20000
AFIX   0
C23E  1    0.362219    0.554701    0.636301    11.00000    0.10356    0.16496 =
         0.10962    0.00888    0.00666    0.02238
AFIX  43
H23E  2    0.358459    0.529038    0.645533    11.00000   -1.20000
AFIX   0
C31B  1    0.274533    0.485733    0.574970    11.00000    0.10428    0.16208 =
         0.11083    0.01581    0.03410    0.01383
AFIX  43
H31B  2    0.246461    0.501192    0.591442    11.00000   -1.20000
AFIX   0
C32B  1    0.259059    0.439181    0.550127    11.00000    0.09338    0.16990 =
         0.11571    0.00527    0.04790    0.01191
C33B  1    0.202846    0.417699    0.547202    11.00000    0.10813    0.18567 =
         0.16167   -0.02797    0.07588    0.00384
AFIX  43
H33B  2    0.171170    0.433074    0.560210    11.00000   -1.20000
AFIX   0
C34B  1    0.195186    0.373014    0.524534    11.00000    0.13390    0.19488 =
         0.13697   -0.03059    0.05940   -0.00815
AFIX  43
H34B  2    0.156932    0.357249    0.520919    11.00000   -1.20000
AFIX   0
C35B  1    0.241075    0.351115    0.507306    11.00000    0.13176    0.18314 =
         0.08487   -0.00096    0.05629    0.00811
C36B  1    0.294053    0.376551    0.510070    11.00000    0.11899    0.16889 =
         0.09102    0.02047    0.03809    0.02414
AFIX  43
H36B  2    0.325383    0.362385    0.495882    11.00000   -1.20000
AFIX   0
C37B  1    0.277483    0.228159    0.454290    11.00000    0.14502    0.17505 =
         0.13472    0.00724    0.04104    0.01139
C38B  1    0.225945    0.211934    0.433754    11.00000    0.14127    0.16392 =
         0.12945   -0.00407    0.05174    0.00801
AFIX  43
H38B  2    0.222407    0.181427    0.417154    11.00000   -1.20000
AFIX   0
C39B  1    0.179206    0.238394    0.436407    11.00000    0.13207    0.18046 =
         0.11582    0.00178    0.05863    0.01192
C40B  1    0.184277    0.283966    0.461903    11.00000    0.13812    0.18545 =
         0.10745   -0.00881    0.04449    0.00981
AFIX  43
H40B  2    0.150886    0.302156    0.465016    11.00000   -1.20000
AFIX   0
C41B  1    0.237028    0.301435    0.481811    11.00000    0.15026    0.17782 =
         0.09025    0.01147    0.03861    0.01217
C42B  1    0.282847    0.273425    0.478776    11.00000    0.14556    0.17556 =
         0.12205    0.00614    0.02212    0.00790
AFIX  43
H42B  2    0.319091    0.284658    0.493462    11.00000   -1.20000
AFIX   0
SAME N1A > C42A
N1C   3   -0.067900    0.310376    0.317227    11.00000    0.14398    0.16944 =
         0.20405   -0.05195    0.01317    0.01469
N2C   3    0.030291    0.267989    0.303275    11.00000    0.11600    0.13118 =
         0.14399   -0.02478    0.00666    0.00908
N3C   3    0.325693    0.103207    0.326892    11.00000    0.11158    0.15283 =
         0.16600   -0.00195    0.01119    0.02946
N4C   3    0.362465    0.041130    0.360040    11.00000    0.19603    0.15804 =
         0.16666   -0.02334    0.02142    0.06401
N5C   3    0.365338    0.292820    0.205528    11.00000    0.09837    0.18449 =
         0.13168    0.03107    0.05640    0.07038
N6C   3    0.454241    0.328759    0.177755    11.00000    0.08541    0.25094 =
         0.12342    0.05857    0.04266    0.04305
C28E  1   -0.125191    0.330235    0.327767    11.00000    0.15359    0.17960 =
         0.21622   -0.01285    0.03890    0.02485
C29E  1   -0.180535    0.306540    0.318600    11.00000    0.16442    0.20825 =
         0.27130   -0.00057    0.02237    0.01998
AFIX  43
H29E  2   -0.183530    0.274023    0.308117    11.00000   -1.20000
AFIX   0
C30E  1   -0.231767    0.330505    0.324792    11.00000    0.16654    0.23202 =
         0.28400    0.02398    0.02029    0.02553
AFIX  43
H30E  2   -0.269808    0.314321    0.318860    11.00000   -1.20000
AFIX   0
C31E  1   -0.227271    0.377536    0.339473    11.00000    0.16913    0.22093 =
         0.24678    0.02273    0.04352    0.03810
AFIX  43
H31E  2   -0.262351    0.393829    0.342742    11.00000   -1.20000
AFIX   0
C32E  1   -0.172365    0.401462    0.349553    11.00000    0.17265    0.19444 =
         0.23012    0.02482    0.03907    0.04366
AFIX  43
H32E  2   -0.169440    0.433648    0.361850    11.00000   -1.20000
AFIX   0
C27E  1   -0.121239    0.377489    0.341343    11.00000    0.16117    0.17647 =
         0.21962    0.02847    0.03516    0.03378
C7C   1   -0.050553    0.304954    0.284524    11.00000    0.11475    0.17358 =
         0.21170   -0.02163    0.01560    0.03479
AFIX  43
H7C   2   -0.072840    0.314524    0.266379    11.00000   -1.20000
AFIX   0
C8C   1    0.007110    0.282584    0.276236    11.00000    0.11331    0.16506 =
         0.18532    0.01130    0.00968    0.03495
C9C   1    0.030275    0.277899    0.242773    11.00000    0.12066    0.20071 =
         0.17652    0.01148    0.01202    0.04563
AFIX  43
H9C   2    0.010271    0.288245    0.224247    11.00000   -1.20000
AFIX   0
C10C  1    0.084431    0.257415    0.236275    11.00000    0.11197    0.18223 =
         0.18521    0.03466    0.01840    0.03734
AFIX  43
H10C  2    0.102862    0.254547    0.213594    11.00000   -1.20000
AFIX   0
C11C  1    0.110014    0.241706    0.263303    11.00000    0.07908    0.14213 =
         0.15538    0.00496    0.01047   -0.00089
C12C  1    0.083381    0.245065    0.296516    11.00000    0.10109    0.14230 =
         0.15623    0.00572    0.01184    0.00697
AFIX  43
H12C  2    0.100583    0.232169    0.314354    11.00000   -1.20000
AFIX   0
C22D  1    0.389222    0.009466    0.376719    11.00000    0.24440    0.19662 =
         0.19892    0.00725    0.01104    0.07601
C21D  1    0.367306    0.002085    0.408116    11.00000    0.31335    0.28130 =
         0.23047    0.06238    0.03250    0.08014
C26D  1    0.392932   -0.028355    0.424098    11.00000    0.32263    0.30984 =
         0.17740    0.03990    0.01727    0.10368
AFIX  43
H26D  2    0.380504   -0.030850    0.447223    11.00000   -1.20000
AFIX   0
C25D  1    0.436619   -0.055096    0.406337    11.00000    0.31091    0.30708 =
         0.16926    0.01986   -0.00931    0.09374
AFIX  43
H25D  2    0.450844   -0.078579    0.415639    11.00000   -1.20000
AFIX   0
C24D  1    0.459583   -0.047872    0.375277    11.00000    0.29146    0.24042 =
         0.16316    0.00107   -0.01332    0.10526
AFIX  43
H24D  2    0.491808   -0.064525    0.364187    11.00000   -1.20000
AFIX   0
C23D  1    0.435092   -0.015886    0.360257    11.00000    0.27960    0.19830 =
         0.18076   -0.02314   -0.00895    0.10644
AFIX  43
H23D  2    0.450084   -0.011376    0.338365    11.00000   -1.20000
AFIX   0
C19C  1    0.306670    0.042313    0.354265    11.00000    0.18401    0.17792 =
         0.17101    0.01657    0.03979    0.04769
AFIX  43
H19C  2    0.280119    0.023614    0.363262    11.00000   -1.20000
AFIX   0
C20C  1    0.282315    0.073217    0.333217    11.00000    0.13402    0.14103 =
         0.15802   -0.01519    0.03311    0.02945
C21C  1    0.227388    0.074526    0.324430    11.00000    0.12501    0.12858 =
         0.14450   -0.03071    0.04483    0.02568
AFIX  43
H21C  2    0.199272    0.055702    0.332208    11.00000   -1.20000
AFIX   0
C22C  1    0.206593    0.102702    0.303673    11.00000    0.11539    0.14560 =
         0.14064   -0.02279    0.04786    0.02723
AFIX  43
H22C  2    0.165863    0.101327    0.295363    11.00000   -1.20000
AFIX   0
C23C  1    0.248675    0.132574    0.295989    11.00000    0.10723    0.13181 =
         0.14119   -0.01931    0.03484    0.03819
C24C  1    0.306095    0.131414    0.309219    11.00000    0.11559    0.13613 =
         0.17152   -0.01004    0.01471    0.02422
AFIX  43
H24C  2    0.334593    0.153119    0.305244    11.00000   -1.20000
AFIX   0
C34E  1    0.498274    0.356209    0.167613    11.00000    0.09284    0.24391 =
         0.13705    0.06855    0.05381    0.06393
C33E  1    0.497272    0.403263    0.182720    11.00000    0.11582    0.24185 =
         0.15988    0.06353    0.05133    0.05105
C38E  1    0.538228    0.432301    0.173042    11.00000    0.12777    0.26827 =
         0.19289    0.08273    0.03682    0.02659
AFIX  43
H38E  2    0.538859    0.464678    0.184072    11.00000   -1.20000
AFIX   0
C37E  1    0.578197    0.413147    0.146968    11.00000    0.15849    0.30172 =
         0.27205    0.08007    0.10327    0.02220
AFIX  43
H37E  2    0.606054    0.432796    0.139872    11.00000   -1.20000
AFIX   0
C36E  1    0.578522    0.366283    0.131078    11.00000    0.12965    0.29813 =
         0.26268    0.08911    0.09738    0.03778
AFIX  43
H36E  2    0.605984    0.353822    0.112996    11.00000   -1.20000
AFIX   0
C35E  1    0.538556    0.337478    0.141644    11.00000    0.11244    0.27715 =
         0.18873    0.06694    0.09435    0.05952
AFIX  43
H35E  2    0.538762    0.305068    0.131146    11.00000   -1.20000
AFIX   0
C31C  1    0.447906    0.284663    0.167620    11.00000    0.09562    0.24408 =
         0.15748    0.04544    0.04213    0.04840
AFIX  43
H31C  2    0.473246    0.266321    0.150661    11.00000   -1.20000
AFIX   0
C32C  1    0.399133    0.263454    0.183572    11.00000    0.09032    0.19214 =
         0.13607    0.01818    0.04386    0.06386
C33C  1    0.394461    0.216323    0.177098    11.00000    0.10401    0.18179 =
         0.15660    0.00204    0.04304    0.05721
AFIX  43
H33C  2    0.421310    0.197003    0.162166    11.00000   -1.20000
AFIX   0
C34C  1    0.349175    0.198392    0.193209    11.00000    0.12590    0.17680 =
         0.15283   -0.00207    0.06510    0.06310
AFIX  43
H34C  2    0.344450    0.166182    0.189275    11.00000   -1.20000
AFIX   0
C35C  1    0.311432    0.226750    0.214650    11.00000    0.09316    0.16597 =
         0.13069   -0.00416    0.03258    0.04912
C36C  1    0.319718    0.273354    0.218652    11.00000    0.08846    0.17280 =
         0.10325    0.00072    0.02873    0.04580
AFIX  43
H36C  2    0.291258    0.292957    0.231546    11.00000   -1.20000
AFIX   0
C37C  1    0.166985    0.216334    0.260470    11.00000    0.09514    0.13658 =
         0.12099   -0.00679    0.02057    0.01423
C38C  1    0.180202    0.185456    0.278703    11.00000    0.09676    0.14055 =
         0.10125   -0.01562    0.03797    0.03161
AFIX  43
H38C  2    0.152325    0.178204    0.294530    11.00000   -1.20000
AFIX   0
C39C  1    0.231891    0.164879    0.274873    11.00000    0.10705    0.12823 =
         0.12656   -0.02682    0.03054    0.03150
C40C  1    0.274509    0.179482    0.253354    11.00000    0.07476    0.12701 =
         0.13985   -0.01645    0.01941    0.03649
AFIX  43
H40C  2    0.312481    0.167208    0.251703    11.00000   -1.20000
AFIX   0
C41C  1    0.261926    0.210859    0.234974    11.00000    0.10266    0.14820 =
         0.11608   -0.01242    0.02966    0.04819
C42C  1    0.208614    0.230440    0.239270    11.00000    0.09429    0.13725 =
         0.14830    0.01426    0.03331    0.03520
AFIX  43
H42C  2    0.199950    0.253486    0.227908    11.00000   -1.20000
AFIX   0

O1D   4    0.283593    0.171767    0.533670    11.00000    0.33620
O2D   4    0.122718    0.270233    0.542127    11.00000    0.25409
O3D   4    0.307821    0.329476    0.601731    11.00000    0.23493
O4D   4    0.320176    0.028026    0.419899    11.00000    0.36860
O5D   4   -0.053019    0.247977    0.446145    11.00000    0.27232
O6D   4    0.441632    0.472760    0.595484    11.00000    0.15153
C1D   1    0.257094    0.212348    0.546047    11.00000    0.27279
C2D   1    0.197958    0.217423    0.537669    11.00000    0.25371
AFIX  43
H2D   2    0.171951    0.192094    0.523447    11.00000   -1.20000
AFIX   0
C3D   1    0.178547    0.261191    0.551015    11.00000    0.23167
C4D   1    0.214881    0.298428    0.572498    11.00000    0.21953
AFIX  43
H4D   2    0.200165    0.328100    0.581166    11.00000   -1.20000
AFIX   0
C5D   1    0.273360    0.291397    0.581084    11.00000    0.21602
C6D   1    0.294858    0.248200    0.568143    11.00000    0.21196
AFIX  43
H6D   2    0.334830    0.243353    0.574361    11.00000   -1.20000
AFIX   0
C7D   1    0.245232    0.133957    0.510837    11.00000    0.40996
AFIX  23
H7DA  2    0.222214    0.142759    0.491203    11.00000   -1.20000
H7DB  2    0.217284    0.122622    0.526072    11.00000   -1.20000
AFIX   0
C8D   1    0.288278    0.097935    0.493802    11.00000    0.40864
AFIX  23
H8DA  2    0.308051    0.087005    0.513373    11.00000   -1.20000
H8DB  2    0.319145    0.110886    0.481308    11.00000   -1.20000
AFIX   0
C9D   1    0.250104    0.057754    0.464859    11.00000    0.40573
AFIX  23
H9DA  2    0.216937    0.046642    0.476855    11.00000   -1.20000
H9DB  2    0.233421    0.067865    0.443972    11.00000   -1.20000
AFIX   0
C10D  1    0.291969    0.020578    0.450975    11.00000    0.39617
AFIX  23
H10D  2    0.322292    0.021289    0.471182    11.00000   -1.20000
H10E  2    0.269725   -0.009918    0.443200    11.00000   -1.20000
AFIX   0
C11D  1    0.085372    0.230850    0.519600    11.00000    0.31295
AFIX  23
H11A  2    0.070676    0.212395    0.535343    11.00000   -1.20000
H11B  2    0.108133    0.211103    0.499852    11.00000   -1.20000
AFIX   0
C12D  1    0.033895    0.248828    0.502274    11.00000    0.32432
AFIX  23
H12D  2    0.045422    0.253317    0.478481    11.00000   -1.20000
H12E  2    0.025338    0.279181    0.519263    11.00000   -1.20000
AFIX   0
C13D  1   -0.022206    0.216886    0.494602    11.00000    0.33681
AFIX  23
H13A  2   -0.012644    0.187862    0.499490    11.00000   -1.20000
H13B  2   -0.051857    0.231333    0.512204    11.00000   -1.20000
AFIX   0
C14D  1   -0.049353    0.205855    0.455302    11.00000    0.32877
AFIX  23
H14A  2   -0.024524    0.184908    0.437727    11.00000   -1.20000
H14B  2   -0.089561    0.190408    0.453274    11.00000   -1.20000
AFIX   0
C15D  1    0.368604    0.326136    0.611862    11.00000    0.27937
AFIX  23
H15A  2    0.389345    0.310452    0.589426    11.00000   -1.20000
H15B  2    0.371848    0.308173    0.629764    11.00000   -1.20000
AFIX   0
C16D  1    0.395887    0.373679    0.629352    11.00000    0.24594
AFIX  23
H16A  2    0.438189    0.371945    0.636878    11.00000   -1.20000
H16B  2    0.375678    0.388195    0.652311    11.00000   -1.20000
AFIX   0
C17D  1    0.392394    0.404373    0.603768    11.00000    0.20333
AFIX  23
H17A  2    0.401885    0.386841    0.578190    11.00000   -1.20000
H17B  2    0.351602    0.414560    0.602436    11.00000   -1.20000
AFIX   0
C18D  1    0.435312    0.444866    0.618865    11.00000    0.16564
AFIX  23
H18A  2    0.422454    0.463805    0.643173    11.00000   -1.20000
H18B  2    0.474683    0.434023    0.623640    11.00000   -1.20000
AFIX   0
O1E   4    0.265496    0.589670    0.422374    11.00000    0.17329
O2E   4    0.124944    0.496740    0.323814    11.00000    0.13979
O3E   4    0.313617    0.537271    0.294806    11.00000    0.13657
O4E   4    0.329778    0.579363    0.550514    11.00000    0.17036
O5E   4   -0.066325    0.400991    0.349901    11.00000    0.17203
O6E   4    0.456214    0.421928    0.207440    11.00000    0.15046
C1E   1    0.248221    0.564541    0.385481    11.00000    0.16532
C2E   1    0.193157    0.540857    0.375121    11.00000    0.14038
AFIX  43
H2E   2    0.166095    0.539184    0.393286    11.00000   -1.20000
AFIX   0
C3E   1    0.178777    0.519655    0.337376    11.00000    0.13886
C4E   1    0.218328    0.520353    0.310390    11.00000    0.11916
AFIX  43
H4E   2    0.206980    0.506918    0.284528    11.00000   -1.20000
AFIX   0
C5E   1    0.274901    0.541256    0.322331    11.00000    0.12723
C6E   1    0.289923    0.564361    0.359706    11.00000    0.13713
AFIX  43
H6E   2    0.328146    0.579806    0.367515    11.00000   -1.20000
AFIX   0
C7E   1    0.218194    0.585196    0.446880    11.00000    0.24171
AFIX  23
H7EA  2    0.208711    0.552349    0.444265    11.00000   -1.20000
H7EB  2    0.181702    0.598171    0.439780    11.00000   -1.20000
AFIX   0
C8E   1    0.239673    0.610843    0.486760    11.00000    0.27008
AFIX  23
H8EA  2    0.242377    0.644352    0.490376    11.00000   -1.20000
H8EB  2    0.211199    0.604431    0.504043    11.00000   -1.20000
AFIX   0
C9E   1    0.299215    0.595832    0.495019    11.00000    0.22915
AFIX  23
H9EA  2    0.326881    0.603637    0.477886    11.00000   -1.20000
H9EB  2    0.295866    0.561903    0.488791    11.00000   -1.20000
AFIX   0
C10E  1    0.327529    0.615366    0.534606    11.00000    0.21685
AFIX  23
H10F  2    0.368165    0.628928    0.534190    11.00000   -1.20000
H10G  2    0.303680    0.639759    0.549530    11.00000   -1.20000
AFIX   0
C11E  1    0.084824    0.500357    0.353044    11.00000    0.15571
AFIX  23
H11C  2    0.074321    0.532547    0.363628    11.00000   -1.20000
H11D  2    0.103344    0.490152    0.373396    11.00000   -1.20000
AFIX   0
C12E  1    0.030165    0.469537    0.334976    11.00000    0.19487
AFIX  23
H12F  2    0.040686    0.437489    0.323641    11.00000   -1.20000
H12G  2    0.010567    0.480394    0.315309    11.00000   -1.20000
AFIX   0
C13E  1   -0.010602    0.472627    0.366929    11.00000    0.25380
AFIX  23
H13C  2    0.008665    0.459060    0.385022    11.00000   -1.20000
H13D  2   -0.015354    0.505424    0.380162    11.00000   -1.20000
AFIX   0
C14E  1   -0.069881    0.448945    0.354210    11.00000    0.25225
AFIX  23
H14C  2   -0.098883    0.462031    0.372760    11.00000   -1.20000
H14D  2   -0.083424    0.453197    0.330059    11.00000   -1.20000
AFIX   0
C15E  1    0.375330    0.551242    0.305778    11.00000    0.16388
AFIX  23
H15C  2    0.388889    0.538401    0.325811    11.00000   -1.20000
H15D  2    0.380597    0.585195    0.315656    11.00000   -1.20000
AFIX   0
C16E  1    0.411835    0.534288    0.272509    11.00000    0.14112
AFIX  23
H16C  2    0.400232    0.550691    0.254442    11.00000   -1.20000
H16D  2    0.453891    0.544368    0.281186    11.00000   -1.20000
AFIX   0
C17E  1    0.409825    0.484096    0.251232    11.00000    0.13606
AFIX  23
H17C  2    0.370154    0.474826    0.237733    11.00000   -1.20000
H17D  2    0.414235    0.466538    0.269363    11.00000   -1.20000
AFIX   0
C18E  1    0.457408    0.470477    0.222925    11.00000    0.13748
AFIX  23
H18C  2    0.450231    0.484475    0.202645    11.00000   -1.20000
H18D  2    0.497161    0.482374    0.235492    11.00000   -1.20000
AFIX   0

O1F   4    0.111042    0.091523    0.216208    11.00000    0.17676
O2F   4    0.303840    0.041390    0.206727    11.00000    0.14034
O3F   4    0.241944    0.131106    0.130632    11.00000    0.23229
O4F   4   -0.074327    0.179818    0.262653    11.00000    0.22461
O5F   4    0.474143    0.055775    0.314674    11.00000    0.21993
O6F   4    0.291442    0.293407    0.117432    11.00000    0.20691
C1F   1    0.163682    0.090358    0.197872    11.00000    0.15856
C2F   1    0.206486    0.064512    0.207972    11.00000    0.14735
AFIX  43
H2F   2    0.198258    0.047629    0.224856    11.00000   -1.20000
AFIX   0
C3F   1    0.261692    0.063654    0.193018    11.00000    0.13996
C4F   1    0.273662    0.086051    0.167016    11.00000    0.13560
AFIX  43
H4F   2    0.311398    0.085338    0.156836    11.00000   -1.20000
AFIX   0
C5F   1    0.228850    0.109456    0.156400    11.00000    0.17154
C6F   1    0.173969    0.112718    0.171515    11.00000    0.16478
AFIX  43
H6F   2    0.144299    0.129770    0.164031    11.00000   -1.20000
AFIX   0
C7F   1    0.072233    0.120943    0.203232    11.00000    0.19994
AFIX  23
H7FA  2    0.061862    0.108153    0.176004    11.00000   -1.20000
H7FB  2    0.091452    0.152294    0.208565    11.00000   -1.20000
AFIX   0
C8F   1    0.017488    0.121657    0.225043    11.00000    0.22143
AFIX  23
H8FA  2    0.026546    0.136844    0.252158    11.00000   -1.20000
H8FB  2   -0.001052    0.090333    0.220984    11.00000   -1.20000
AFIX   0
C9F   1   -0.022606    0.151033    0.206809    11.00000    0.24873
AFIX  23
H9FA  2   -0.001012    0.181162    0.210152    11.00000   -1.20000
H9FB  2   -0.028755    0.135175    0.179603    11.00000   -1.20000
AFIX   0
C10F  1   -0.080649    0.158988    0.222149    11.00000    0.26507
AFIX  23
H10H  2   -0.101750    0.179517    0.210618    11.00000   -1.20000
H10I  2   -0.104801    0.129393    0.215961    11.00000   -1.20000
AFIX   0
C11F  1    0.363481    0.046326    0.194222    11.00000    0.17518
AFIX  23
H11E  2    0.375601    0.079202    0.198561    11.00000   -1.20000
H11F  2    0.364148    0.029978    0.167173    11.00000   -1.20000
AFIX   0
C12F  1    0.404955    0.025860    0.216470    11.00000    0.17484
AFIX  23
H12H  2    0.445044    0.027726    0.207272    11.00000   -1.20000
H12I  2    0.392286   -0.007199    0.210387    11.00000   -1.20000
AFIX   0
C13F  1    0.411199    0.045491    0.258387    11.00000    0.16601
AFIX  23
H13E  2    0.407198    0.079076    0.265454    11.00000   -1.20000
H13F  2    0.378669    0.031742    0.269132    11.00000   -1.20000
AFIX   0
C14F  1    0.469906    0.036600    0.274654    11.00000    0.21924
AFIX  23
H14E  2    0.474086    0.003047    0.267776    11.00000   -1.20000
H14F  2    0.502625    0.050486    0.264157    11.00000   -1.20000
AFIX   0
C15F  1    0.191358    0.152897    0.120054    11.00000    0.29929
AFIX  23
H15E  2    0.176281    0.174784    0.142339    11.00000   -1.20000
H15F  2    0.158832    0.129622    0.107330    11.00000   -1.20000
AFIX   0
C16F  1    0.213978    0.177693    0.093994    11.00000    0.30402
AFIX  23
H16E  2    0.180031    0.185275    0.079676    11.00000   -1.20000
H16F  2    0.239099    0.157620    0.076002    11.00000   -1.20000
AFIX   0
C17F  1    0.249812    0.221169    0.115995    11.00000    0.28492
AFIX  23
H17E  2    0.227835    0.237734    0.137578    11.00000   -1.20000
H17F  2    0.287994    0.213218    0.125833    11.00000   -1.20000
AFIX   0
C18F  1    0.262077    0.252045    0.092435    11.00000    0.26595
AFIX  23
H18E  2    0.287902    0.237454    0.072295    11.00000   -1.20000
H18F  2    0.224504    0.258743    0.080936    11.00000   -1.20000
AFIX   0
SAME N1H > C42H
N1G   3    0.994100    0.090936    0.929406    11.00000    0.10262    0.15000 =
         0.19763    0.03171    0.01094    0.02685
N2G   3    0.902844    0.146123    0.942211    11.00000    0.12464    0.16868 =
         0.13326    0.00009    0.00562    0.03404
N3G   3    0.548102    0.225632    0.907606    11.00000    0.08046    0.12340 =
         0.14354   -0.00637    0.02131    0.01497
N4G   3    0.442555    0.192712    0.869142    11.00000    0.07879    0.14899 =
         0.16814   -0.00160    0.01099    0.01334
N5G   3    0.812593    0.425630    1.043782    11.00000    0.06787    0.13630 =
         0.08215    0.01336    0.01654    0.00716
N6G   3    0.831047    0.515005    1.078172    11.00000    0.06519    0.13671 =
         0.09240    0.00599   -0.00103    0.01358
C34J  1    1.036754    0.059828    0.917501    11.00000    0.13306    0.15468 =
         0.19691    0.03174    0.00923    0.04685
C33J  1    1.029637    0.033211    0.880306    11.00000    0.18507    0.15607 =
         0.20735    0.01741    0.00247    0.03590
C38J  1    1.070430    0.001345    0.865534    11.00000    0.19078    0.17868 =
         0.25041   -0.02949   -0.01689    0.05081
AFIX  43
H38J  2    1.065199   -0.017262    0.840155    11.00000   -1.20000
AFIX   0
C37J  1    1.118993   -0.003188    0.888095    11.00000    0.19294    0.20744 =
         0.28150   -0.00288   -0.02869    0.04396
AFIX  43
H37J  2    1.146988   -0.025054    0.878116    11.00000   -1.20000
AFIX   0
C36J  1    1.126798    0.023907    0.924936    11.00000    0.14384    0.19978 =
         0.26702    0.02893   -0.02015    0.05791
AFIX  43
H36J  2    1.160276    0.020921    0.940223    11.00000   -1.20000
AFIX   0
C35J  1    1.085870    0.055302    0.939470    11.00000    0.14495    0.18820 =
         0.24317    0.04216   -0.01027    0.05040
AFIX  43
H35J  2    1.091390    0.074028    0.964805    11.00000   -1.20000
AFIX   0
C7G   1    0.993947    0.120361    0.961812    11.00000    0.15621    0.16834 =
         0.20882    0.01495   -0.00171    0.04732
AFIX  43
H7G   2    1.023221    0.120681    0.981006    11.00000   -1.20000
AFIX   0
C8G   1    0.946572    0.154646    0.969196    11.00000    0.14426    0.18636 =
         0.17265   -0.01070   -0.02591    0.04358
C9G   1    0.945505    0.187343    1.002402    11.00000    0.15474    0.17752 =
         0.15299    0.00562   -0.02405    0.04823
AFIX  43
H9G   2    0.977460    0.192697    1.021002    11.00000   -1.20000
AFIX   0
C10G  1    0.896741    0.212440    1.008249    11.00000    0.13566    0.15470 =
         0.15166    0.01516   -0.01355    0.02878
AFIX  43
H10J  2    0.894651    0.235395    1.031611    11.00000   -1.20000
AFIX   0
C11G  1    0.849341    0.205505    0.980839    11.00000    0.11981    0.12221 =
         0.15628    0.00419   -0.00634    0.01981
C12G  1    0.854517    0.171771    0.948854    11.00000    0.11033    0.13716 =
         0.15436    0.00498    0.00198    0.01488
AFIX  43
H12J  2    0.822960    0.165443    0.929904    11.00000   -1.20000
AFIX   0
C28J  1    0.385338    0.177524    0.849781    11.00000    0.08296    0.16366 =
         0.15662   -0.01037    0.01435    0.01537
C27J  1    0.381864    0.158666    0.811316    11.00000    0.10686    0.18792 =
         0.15081   -0.02649    0.02125   -0.00330
C32J  1    0.327309    0.145149    0.791074    11.00000    0.12289    0.20024 =
         0.16822   -0.05538    0.00500    0.01591
AFIX  43
H32J  2    0.325246    0.134116    0.764527    11.00000   -1.20000
AFIX   0
C31J  1    0.275975    0.147938    0.810025    11.00000    0.10108    0.19010 =
         0.18332   -0.05378   -0.00510   -0.00453
AFIX  43
H31J  2    0.238555    0.137395    0.796590    11.00000   -1.20000
AFIX   0
C30J  1    0.279247    0.166007    0.848354    11.00000    0.09749    0.18877 =
         0.18703   -0.03880    0.02023   -0.03796
AFIX  43
H30J  2    0.243813    0.168609    0.861215    11.00000   -1.20000
AFIX   0
C29J  1    0.333404    0.180395    0.868332    11.00000    0.08939    0.17451 =
         0.16328   -0.02602    0.02411   -0.01199
AFIX  43
H29J  2    0.335143    0.192289    0.894835    11.00000   -1.20000
AFIX   0
C19G  1    0.474343    0.164783    0.879563    11.00000    0.09625    0.15560 =
         0.19325    0.01392   -0.00931   -0.00157
AFIX  43
H19G  2    0.460447    0.133456    0.874157    11.00000   -1.20000
AFIX   0
C20G  1    0.531884    0.181057    0.899732    11.00000    0.08301    0.12454 =
         0.16910    0.00093    0.01253    0.00910
C21G  1    0.565083    0.152340    0.912341    11.00000    0.12912    0.13866 =
         0.21567    0.02014   -0.02913    0.00353
AFIX  43
H21G  2    0.553522    0.120481    0.906210    11.00000   -1.20000
AFIX   0
C22G  1    0.616607    0.171238    0.934549    11.00000    0.12789    0.12919 =
         0.20657    0.02200   -0.02843    0.01082
AFIX  43
H22G  2    0.639085    0.152496    0.945467    11.00000   -1.20000
AFIX   0
C23G  1    0.635445    0.215748    0.940956    11.00000    0.10768    0.12502 =
         0.12738   -0.00394    0.01239    0.01739
C24G  1    0.599707    0.242876    0.927276    11.00000    0.07751    0.12681 =
         0.15835    0.01716    0.01647    0.00021
AFIX  43
H24G  2    0.611755    0.274425    0.931828    11.00000   -1.20000
AFIX   0
C34K  1    0.849467    0.560869    1.100307    11.00000    0.06090    0.13616 =
         0.10046    0.00003    0.01119    0.02483
C33K  1    0.853714    0.594755    1.083255    11.00000    0.05696    0.13318 =
         0.10839    0.00015    0.00654    0.03243
C38K  1    0.874085    0.639491    1.103493    11.00000    0.09250    0.15053 =
         0.12489    0.00653    0.01140    0.00218
AFIX  43
H38K  2    0.877093    0.662790    1.091568    11.00000   -1.20000
AFIX   0
C37K  1    0.889831    0.649433    1.141151    11.00000    0.09376    0.15551 =
         0.11855   -0.00989    0.00384    0.00933
AFIX  43
H37K  2    0.906213    0.679318    1.155021    11.00000   -1.20000
AFIX   0
C36K  1    0.881957    0.616383    1.158679    11.00000    0.10761    0.15418 =
         0.10927   -0.01055   -0.00233    0.01698
AFIX  43
H36K  2    0.889883    0.624127    1.184992    11.00000   -1.20000
AFIX   0
C35K  1    0.862668    0.572136    1.138391    11.00000    0.08087    0.15617 =
         0.09738   -0.00229    0.01090    0.01482
AFIX  43
H35K  2    0.858398    0.549206    1.150613    11.00000   -1.20000
AFIX   0
C31G  1    0.780616    0.495799    1.081643    11.00000    0.07513    0.14561 =
         0.08633    0.01149    0.01509    0.01472
AFIX  43
H31G  2    0.752275    0.513223    1.096677    11.00000   -1.20000
AFIX   0
C32G  1    0.767435    0.447280    1.062380    11.00000    0.05835    0.14452 =
         0.08056    0.01594    0.01425    0.01133
C33G  1    0.714945    0.425241    1.063922    11.00000    0.06972    0.14972 =
         0.12284    0.02012    0.02266    0.00759
AFIX  43
H33G  2    0.683820    0.441259    1.077083    11.00000   -1.20000
AFIX   0
C34G  1    0.707617    0.377291    1.045245    11.00000    0.07250    0.14491 =
         0.13705    0.02520    0.02061    0.01425
AFIX  43
H34G  2    0.671191    0.360903    1.046328    11.00000   -1.20000
AFIX   0
C35G  1    0.751952    0.354110    1.025678    11.00000    0.08020    0.12499 =
         0.09735    0.01460    0.00771    0.00678
C36G  1    0.804722    0.379971    1.026871    11.00000    0.07035    0.13323 =
         0.09646    0.01162    0.01198    0.01323
AFIX  43
H36G  2    0.837283    0.364538    1.015041    11.00000   -1.20000
AFIX   0
C37G  1    0.795576    0.232891    0.984924    11.00000    0.10551    0.12436 =
         0.13746    0.02737    0.01009    0.01448
C38G  1    0.741826    0.213508    0.964204    11.00000    0.11604    0.13218 =
         0.13484    0.00162    0.00818    0.02605
AFIX  43
H38G  2    0.740023    0.182316    0.949030    11.00000   -1.20000
AFIX   0
C39G  1    0.691029    0.237943    0.964893    11.00000    0.10628    0.11657 =
         0.13476    0.00177    0.01150    0.01903
C40G  1    0.693933    0.284533    0.985562    11.00000    0.11239    0.11189 =
         0.12127    0.00244    0.00488    0.00560
AFIX  43
H40G  2    0.660260    0.302091    0.986001    11.00000   -1.20000
AFIX   0
C41G  1    0.747834    0.304912    1.005731    11.00000    0.09848    0.12573 =
         0.12638    0.01779    0.00719    0.00742
C42G  1    0.798703    0.280045    1.002404    11.00000    0.10249    0.11831 =
         0.13753    0.03156    0.01939    0.00948
AFIX  43
H42G  2    0.836168    0.295730    1.012305    11.00000   -1.20000
AFIX   0
SAME N1I > C42I
N1H   3    0.875775    0.033197    0.901885    11.00000    0.13316    0.13268 =
         0.18911    0.00330   -0.01004    0.04890
N2H   3    0.836525    0.089094    0.862198    11.00000    0.10853    0.12979 =
         0.14192   -0.00190    0.01258    0.02053
N3H   3    0.864006    0.259263    0.719834    11.00000    0.09726    0.16346 =
         0.12435   -0.01553    0.05005    0.03741
N4H   3    0.946105    0.290047    0.682577    11.00000    0.11047    0.21447 =
         0.09245    0.02025    0.04089    0.06496
N5H   3    0.537587    0.244526    0.829586    11.00000    0.06785    0.11971 =
         0.10578   -0.03189    0.01098    0.00642
N6H   3    0.438232    0.288061    0.840700    11.00000    0.11846    0.12551 =
         0.13539   -0.01671    0.03567    0.01540
C22L  1    0.901157    0.002939    0.918783    11.00000    0.17318    0.15568 =
         0.19882    0.02076   -0.00855    0.05878
C21L  1    0.904134    0.013201    0.957200    11.00000    0.22993    0.18840 =
         0.20711    0.06076    0.04921    0.07121
C26L  1    0.928618   -0.016215    0.974654    11.00000    0.27522    0.18887 =
         0.20670    0.05468    0.03861    0.08492
AFIX  43
H26L  2    0.931480   -0.008546    1.001157    11.00000   -1.20000
AFIX   0
C25L  1    0.948972   -0.057160    0.952840    11.00000    0.26464    0.20711 =
         0.21666    0.04327    0.00690    0.10240
AFIX  43
H25L  2    0.965133   -0.077988    0.964456    11.00000   -1.20000
AFIX   0
C24L  1    0.945859   -0.067699    0.914561    11.00000    0.22649    0.17174 =
         0.21191    0.01861   -0.03033    0.08571
AFIX  43
H24L  2    0.959991   -0.095700    0.899781    11.00000   -1.20000
AFIX   0
C23L  1    0.922310   -0.037751    0.897645    11.00000    0.19622    0.13833 =
         0.21271    0.00118   -0.04700    0.06111
AFIX  43
H23L  2    0.920551   -0.045079    0.871171    11.00000   -1.20000
AFIX   0
C7H   1    0.821946    0.027278    0.888279    11.00000    0.12685    0.12917 =
         0.17084    0.00944   -0.00572    0.02299
AFIX  43
H7H   2    0.797418    0.002399    0.890898    11.00000   -1.20000
AFIX   0
C8H   1    0.796096    0.058637    0.868148    11.00000    0.10420    0.12151 =
         0.14847   -0.00280   -0.00396    0.01567
C9H   1    0.738097    0.054517    0.855933    11.00000    0.10578    0.13207 =
         0.15401    0.00603   -0.00248    0.01494
AFIX  43
H9H   2    0.710923    0.032786    0.861062    11.00000   -1.20000
AFIX   0
C10H  1    0.719800    0.082857    0.835834    11.00000    0.10922    0.11338 =
         0.14028   -0.00773   -0.01757    0.00816
AFIX  43
H10K  2    0.679270    0.081182    0.827022    11.00000   -1.20000
AFIX   0
C11H  1    0.761138    0.114319    0.828338    11.00000    0.10450    0.11086 =
         0.15199   -0.00948    0.01038    0.02553
C12H  1    0.818052    0.116585    0.841973    11.00000    0.09894    0.12023 =
         0.15053   -0.00214    0.02324    0.03163
AFIX  43
H12K  2    0.846091    0.138083    0.837281    11.00000   -1.20000
AFIX   0
C28K  1    0.986991    0.313122    0.665937    11.00000    0.12401    0.25289 =
         0.13814    0.05526    0.05572    0.06259
C27K  1    0.987742    0.360368    0.675300    11.00000    0.12403    0.25222 =
         0.15365    0.06754    0.06277    0.06669
C32K  1    1.023809    0.385660    0.658929    11.00000    0.14478    0.26300 =
         0.21374    0.10068    0.08317    0.07560
AFIX  43
H32K  2    1.023235    0.418180    0.665629    11.00000   -1.20000
AFIX   0
C31K  1    1.060705    0.362196    0.632532    11.00000    0.13793    0.28286 =
         0.21513    0.08132    0.08908    0.06212
AFIX  43
H31K  2    1.085338    0.378552    0.620388    11.00000   -1.20000
AFIX   0
C30K  1    1.061841    0.315180    0.623798    11.00000    0.16198    0.29117 =
         0.21687    0.07592    0.10853    0.06911
AFIX  43
H30K  2    1.088398    0.299619    0.606217    11.00000   -1.20000
AFIX   0
C29K  1    1.025287    0.290081    0.639986    11.00000    0.14069    0.27107 =
         0.18050    0.05543    0.08826    0.06496
AFIX  43
H29K  2    1.026321    0.257603    0.633481    11.00000   -1.20000
AFIX   0
C19H  1    0.947012    0.247533    0.681205    11.00000    0.13167    0.21301 =
         0.10686    0.01637    0.04141    0.05842
AFIX  43
H19H  2    0.975006    0.228222    0.667446    11.00000   -1.20000
AFIX   0
C20H  1    0.902553    0.230153    0.701992    11.00000    0.13255    0.17790 =
         0.12022   -0.01167    0.06255    0.05792
C21H  1    0.904778    0.186509    0.704147    11.00000    0.13734    0.17116 =
         0.15862   -0.01039    0.05563    0.04759
AFIX  43
H21H  2    0.935309    0.167861    0.692915    11.00000   -1.20000
AFIX   0
C22H  1    0.862020    0.169394    0.722915    11.00000    0.12532    0.16118 =
         0.16083   -0.01134    0.05063    0.04581
AFIX  43
H22H  2    0.861189    0.138575    0.723669    11.00000   -1.20000
AFIX   0
C23H  1    0.822114    0.198309    0.739860    11.00000    0.11535    0.15453 =
         0.13287   -0.00906    0.04169    0.03901
C24H  1    0.823733    0.241531    0.737232    11.00000    0.09169    0.16690 =
         0.13604    0.00603    0.05210    0.05420
AFIX  43
H24H  2    0.793823    0.260710    0.748685    11.00000   -1.20000
AFIX   0
C22K  1    0.381393    0.308722    0.847302    11.00000    0.09876    0.13329 =
         0.12840   -0.00939    0.03283    0.00303
C21K  1    0.380363    0.355378    0.852451    11.00000    0.08064    0.13715 =
         0.10777    0.00309    0.01121   -0.00144
C26K  1    0.327271    0.376633    0.856000    11.00000    0.09150    0.15718 =
         0.16187    0.01976    0.00433    0.00935
AFIX  43
H26K  2    0.326885    0.409004    0.861105    11.00000   -1.20000
AFIX   0
C25K  1    0.274742    0.349587    0.851931    11.00000    0.07989    0.16888 =
         0.20744    0.03676    0.00338    0.01267
AFIX  43
H25K  2    0.237812    0.363352    0.852728    11.00000   -1.20000
AFIX   0
C24K  1    0.275240    0.303396    0.846787    11.00000    0.09135    0.15808 =
         0.21776    0.01443    0.05007    0.01692
AFIX  43
H24K  2    0.238913    0.285534    0.845067    11.00000   -1.20000
AFIX   0
C23K  1    0.328435    0.282704    0.844094    11.00000    0.09878    0.13908 =
         0.19644    0.01490    0.04587    0.01102
AFIX  43
H23K  2    0.328652    0.250492    0.840023    11.00000   -1.20000
AFIX   0
C31H  1    0.461343    0.285751    0.809340    11.00000    0.09962    0.14445 =
         0.14018   -0.00038    0.03509    0.03176
AFIX  43
H31H  2    0.443354    0.298268    0.791493    11.00000   -1.20000
AFIX   0
C32H  1    0.516383    0.262854    0.803230    11.00000    0.10857    0.13623 =
         0.14495    0.00894    0.03733    0.03409
C33H  1    0.544317    0.260273    0.772384    11.00000    0.13284    0.18866 =
         0.17029    0.04216    0.06580    0.07069
AFIX  43
H33H  2    0.528011    0.272588    0.753927    11.00000   -1.20000
AFIX   0
C34H  1    0.597492    0.239337    0.767717    11.00000    0.11805    0.19408 =
         0.18002    0.05354    0.05098    0.05615
AFIX  43
H34H  2    0.617867    0.238416    0.746032    11.00000   -1.20000
AFIX   0
C35H  1    0.622226    0.219827    0.792921    11.00000    0.08720    0.14531 =
         0.15807    0.02254    0.03812    0.02520
C36H  1    0.588745    0.223768    0.823479    11.00000    0.06526    0.12432 =
         0.13804   -0.00344    0.01941    0.00362
AFIX  43
H36H  2    0.603350    0.210557    0.841800    11.00000   -1.20000
AFIX   0
C37H  1    0.745882    0.145946    0.806380    11.00000    0.10711    0.11521 =
         0.14535   -0.00636    0.02137    0.02757
C38H  1    0.787023    0.155971    0.782899    11.00000    0.11499    0.12853 =
         0.13912   -0.01373    0.03659    0.04768
AFIX  43
H38H  2    0.823965    0.142119    0.780860    11.00000   -1.20000
AFIX   0
C39H  1    0.774569    0.185999    0.762458    11.00000    0.11300    0.12347 =
         0.12260   -0.02063    0.03986    0.04902
C40H  1    0.720650    0.206102    0.765534    11.00000    0.12328    0.12049 =
         0.13328   -0.00174    0.05673    0.05177
AFIX  43
H40H  2    0.711871    0.225787    0.750909    11.00000   -1.20000
AFIX   0
C41H  1    0.678414    0.198283    0.789664    11.00000    0.11649    0.13005 =
         0.13532    0.00867    0.05400    0.05129
C42H  1    0.692175    0.167160    0.809227    11.00000    0.11992    0.12421 =
         0.14259    0.00770    0.04200    0.04122
AFIX  43
H42H  2    0.663929    0.160257    0.824993    11.00000   -1.20000
AFIX   0
SAME N1G > C42G
N1I   3    0.441222    0.298171    0.930074    11.00000    0.08988    0.13390 =
         0.11475   -0.00772    0.02834    0.00402
N2I   3    0.537873    0.328501    0.901040    11.00000    0.06943    0.12440 =
         0.10447   -0.03081   -0.00825   -0.00771
N3I   3    0.807299    0.356226    0.747032    11.00000    0.09783    0.16881 =
         0.08897    0.01032    0.01897    0.04296
N4I   3    0.826532    0.331864    0.673090    11.00000    0.12532    0.19998 =
         0.06302    0.01558    0.04027    0.05445
N5I   3    0.867648    0.476548    0.990467    11.00000    0.06309    0.13312 =
         0.06915    0.00289    0.01124    0.00854
N6I   3    0.950039    0.521225    1.043413    11.00000    0.07136    0.14257 =
         0.09889    0.00497    0.00162    0.03205
C28L  1    0.389342    0.281714    0.942189    11.00000    0.09116    0.16431 =
         0.13594   -0.00934    0.04160   -0.01252
C27L  1    0.394223    0.250741    0.962178    11.00000    0.11422    0.15362 =
         0.14991   -0.00719    0.04722   -0.01672
C32L  1    0.344620    0.231132    0.973258    11.00000    0.13561    0.16176 =
         0.16694   -0.02999    0.06963   -0.03409
AFIX  43
H32L  2    0.348583    0.208311    0.985533    11.00000   -1.20000
AFIX   0
C31L  1    0.289191    0.245321    0.966159    11.00000    0.12140    0.16853 =
         0.17656   -0.05249    0.07121   -0.02963
AFIX  43
H31L  2    0.254878    0.233305    0.974618    11.00000   -1.20000
AFIX   0
C30L  1    0.283761    0.276903    0.946806    11.00000    0.10412    0.16389 =
         0.18208   -0.05665    0.07266   -0.01517
AFIX  43
H30L  2    0.245584    0.286141    0.941477    11.00000   -1.20000
AFIX   0
C29L  1    0.333567    0.295100    0.935173    11.00000    0.09625    0.18852 =
         0.17454   -0.00550    0.03799   -0.00308
AFIX  43
H29L  2    0.329450    0.317158    0.922147    11.00000   -1.20000
AFIX   0
C7I   1    0.461837    0.340109    0.943421    11.00000    0.09864    0.13855 =
         0.09457   -0.01642    0.01556   -0.01207
AFIX  43
H7I   2    0.442763    0.359933    0.963407    11.00000   -1.20000
AFIX   0
C8I   1    0.514571    0.359407    0.929041    11.00000    0.09567    0.12918 =
         0.09387   -0.01813    0.01375   -0.00869
C9I   1    0.537661    0.402705    0.944811    11.00000    0.10339    0.12654 =
         0.09418   -0.02391    0.01974   -0.01260
AFIX  43
H9I   2    0.517829    0.424177    0.963332    11.00000   -1.20000
AFIX   0
C10I  1    0.591359    0.414878    0.933094    11.00000    0.08283    0.13901 =
         0.07872   -0.02419    0.00531   -0.00223
AFIX  43
H10L  2    0.611114    0.444102    0.945543    11.00000   -1.20000
AFIX   0
C11I  1    0.617330    0.384038    0.902554    11.00000    0.06941    0.12746 =
         0.06799   -0.01211    0.00025    0.00244
C12I  1    0.589598    0.341609    0.888049    11.00000    0.07521    0.12939 =
         0.09753   -0.01168   -0.00115    0.00364
AFIX  43
H12L  2    0.606531    0.319990    0.868084    11.00000   -1.20000
AFIX   0
C22J  1    0.841513    0.323433    0.635250    11.00000    0.15525    0.19181 =
         0.07698    0.04083    0.05448    0.09500
C21J  1    0.834242    0.278985    0.611607    11.00000    0.25287    0.21615 =
         0.10058    0.01261    0.04908    0.04055
C26J  1    0.850314    0.268432    0.575002    11.00000    0.27761    0.24071 =
         0.09240    0.02148    0.04077    0.03345
AFIX  43
H26J  2    0.845687    0.237672    0.558898    11.00000   -1.20000
AFIX   0
C25J  1    0.873228    0.303500    0.562318    11.00000    0.22885    0.25694 =
         0.08955    0.04675    0.01884    0.05816
AFIX  43
H25J  2    0.882856    0.296968    0.537020    11.00000   -1.20000
AFIX   0
C24J  1    0.882117    0.347616    0.586047    11.00000    0.19351    0.24957 =
         0.09759    0.05043    0.05089    0.04817
AFIX  43
H24J  2    0.899279    0.371229    0.577393    11.00000   -1.20000
AFIX   0
C23J  1    0.866123    0.357742    0.622543    11.00000    0.17613    0.21117 =
         0.09745    0.06733    0.05204    0.09428
AFIX  43
H23J  2    0.872082    0.388330    0.638871    11.00000   -1.20000
AFIX   0
C19I  1    0.774986    0.342847    0.683370    11.00000    0.10926    0.16368 =
         0.07268    0.00371    0.02449    0.03554
AFIX  43
H19I  2    0.744222    0.342538    0.665037    11.00000   -1.20000
AFIX   0
C20I  1    0.762316    0.355766    0.722331    11.00000    0.09464    0.13641 =
         0.07159   -0.00384    0.02328    0.03514
C21I  1    0.706062    0.366636    0.732336    11.00000    0.09525    0.15419 =
         0.07268   -0.00436    0.01697    0.03900
AFIX  43
H21I  2    0.674755    0.366235    0.714314    11.00000   -1.20000
AFIX   0
C22I  1    0.697290    0.378389    0.770683    11.00000    0.08826    0.15406 =
         0.07131    0.00118    0.01695    0.02599
AFIX  43
H22I  2    0.659008    0.385742    0.779131    11.00000   -1.20000
AFIX   0
C23I  1    0.743271    0.379309    0.795796    11.00000    0.08949    0.12060 =
         0.07449   -0.00596    0.00708    0.01224
C24I  1    0.798717    0.367916    0.783682    11.00000    0.09391    0.13492 =
         0.07888   -0.00176    0.01407    0.02846
AFIX  43
H24I  2    0.830757    0.368342    0.801235    11.00000   -1.20000
AFIX   0
C34L  1    0.986054    0.546389    1.076836    11.00000    0.09317    0.11746 =
         0.11088    0.00487   -0.00337    0.03116
C33L  1    0.984077    0.528693    1.106370    11.00000    0.10917    0.14477 =
         0.10999    0.01184    0.00197    0.02598
C38L  1    1.017687    0.550375    1.139820    11.00000    0.12742    0.16015 =
         0.12375    0.00720   -0.00469    0.02435
AFIX  43
H38L  2    1.014930    0.539630    1.160958    11.00000   -1.20000
AFIX   0
C37L  1    1.055018    0.587937    1.141074    11.00000    0.11678    0.15204 =
         0.13408    0.00283   -0.00449    0.02571
AFIX  43
H37L  2    1.079769    0.602116    1.163207    11.00000   -1.20000
AFIX   0
C36L  1    1.057989    0.605658    1.111916    11.00000    0.10327    0.14433 =
         0.13147   -0.00041   -0.00851    0.02570
AFIX  43
H36L  2    1.083679    0.632040    1.114009    11.00000   -1.20000
AFIX   0
C35L  1    1.022967    0.584636    1.079111    11.00000    0.09530    0.13383 =
         0.12033   -0.00397    0.00716    0.01999
AFIX  43
H35L  2    1.024422    0.596464    1.058483    11.00000   -1.20000
AFIX   0
C31I  1    0.948404    0.534275    1.013815    11.00000    0.04390    0.13855 =
         0.10658    0.01066    0.00688    0.02251
AFIX  43
H31I  2    0.973969    0.558998    1.011882    11.00000   -1.20000
AFIX   0
C32I  1    0.905188    0.509045    0.983436    11.00000    0.06395    0.14406 =
         0.07441    0.01442    0.01760    0.00776
C33I  1    0.902964    0.518495    0.950815    11.00000    0.04399    0.13432 =
         0.08668    0.02061    0.02313    0.01978
AFIX  43
H33I  2    0.929922    0.541250    0.946936    11.00000   -1.20000
AFIX   0
C34I  1    0.860231    0.494234    0.922626    11.00000    0.05662    0.14814 =
         0.08836    0.02584    0.01166    0.01072
AFIX  43
H34I  2    0.858268    0.500782    0.899445    11.00000   -1.20000
AFIX   0
C35I  1    0.821181    0.461282    0.927658    11.00000    0.05296    0.14230 =
         0.06545    0.00496    0.02194    0.01010
C36I  1    0.824728    0.456002    0.963423    11.00000    0.07758    0.14030 =
         0.06765    0.00107    0.01114   -0.00054
AFIX  43
H36I  2    0.794803    0.436583    0.969038    11.00000   -1.20000
AFIX   0
C37I  1    0.674318    0.396094    0.888198    11.00000    0.07297    0.12963 =
         0.07883   -0.00645    0.00331    0.00661
C38I  1    0.683116    0.382041    0.849780    11.00000    0.06938    0.13666 =
         0.07208   -0.00663    0.00166    0.01481
AFIX  43
H38I  2    0.652038    0.365210    0.832254    11.00000   -1.20000
AFIX   0
C39I  1    0.737442    0.392826    0.837452    11.00000    0.07413    0.12879 =
         0.07585    0.00168    0.00668    0.02272
C40I  1    0.782726    0.419234    0.862354    11.00000    0.07734    0.13545 =
         0.07712   -0.00783    0.00515    0.01941
AFIX  43
H40I  2    0.819396    0.426447    0.853373    11.00000   -1.20000
AFIX   0
C41I  1    0.774244    0.435267    0.900838    11.00000    0.06334    0.13498 =
         0.07357    0.00846    0.00847    0.01133
C42I  1    0.720114    0.422950    0.913044    11.00000    0.06981    0.13092 =
         0.07956    0.01593   -0.00585   -0.00036
AFIX  43
H42I  2    0.714198    0.433118    0.939020    11.00000   -1.20000
AFIX   0
O1J   4    0.763828    0.093800    0.657606    11.00000    0.22163
O2J   4    0.627967    0.067681    0.745281    11.00000    0.17550
O3J   4    0.822053    0.018543    0.745430    11.00000    0.14428
O4J   4    0.811236    0.247051    0.626728    11.00000    0.24528
O5J   4    0.434478    0.156679    0.794672    11.00000    0.16009
O6J   4    0.980952    0.037923    0.858428    11.00000    0.17193
C1J   1    0.749717    0.078272    0.686460    11.00000    0.15774
C2J   1    0.693686    0.082542    0.699998    11.00000    0.16349
AFIX  43
H2J   2    0.664566    0.098306    0.690489    11.00000   -1.20000
AFIX   0
C3J   1    0.681581    0.062982    0.727942    11.00000    0.15890
C4J   1    0.724062    0.039350    0.741363    11.00000    0.15101
AFIX  43
H4J   2    0.714554    0.024290    0.759281    11.00000   -1.20000
AFIX   0
C5J   1    0.780819    0.038031    0.728187    11.00000    0.13544
C6J   1    0.793467    0.056370    0.699883    11.00000    0.14783
AFIX  43
H6J   2    0.831414    0.053954    0.689896    11.00000   -1.20000
AFIX   0
C7J   1    0.717536    0.112678    0.640866    11.00000    0.26743
AFIX  23
H7JA  2    0.700348    0.137655    0.660034    11.00000   -1.20000
H7JB  2    0.685494    0.088635    0.628846    11.00000   -1.20000
AFIX   0
C8J   1    0.745070    0.131353    0.611847    11.00000    0.29394
AFIX  23
H8JA  2    0.774536    0.110345    0.598880    11.00000   -1.20000
H8JB  2    0.713751    0.133086    0.592966    11.00000   -1.20000
AFIX   0
C9J   1    0.774711    0.177853    0.630120    11.00000    0.28929
AFIX  23
H9JA  2    0.807624    0.175326    0.647710    11.00000   -1.20000
H9JB  2    0.745718    0.197735    0.644892    11.00000   -1.20000
AFIX   0
C10J  1    0.799154    0.200435    0.603051    11.00000    0.27875
AFIX  23
H10M  2    0.835862    0.186708    0.592854    11.00000   -1.20000
H10N  2    0.769544    0.198496    0.582158    11.00000   -1.20000
AFIX   0
C11J  1    0.588462    0.096315    0.732231    11.00000    0.17687
AFIX  23
H11G  2    0.575280    0.081542    0.705566    11.00000   -1.20000
H11H  2    0.609000    0.126627    0.734838    11.00000   -1.20000
AFIX   0
C12J  1    0.535289    0.102096    0.756245    11.00000    0.19110
AFIX  23
H12M  2    0.548235    0.115847    0.783061    11.00000   -1.20000
H12N  2    0.513191    0.072117    0.752735    11.00000   -1.20000
AFIX   0
C13J  1    0.496003    0.134994    0.742116    11.00000    0.20410
AFIX  23
H13G  2    0.514416    0.166786    0.751726    11.00000   -1.20000
H13H  2    0.494173    0.125713    0.714450    11.00000   -1.20000
AFIX   0
C14J  1    0.433389    0.133830    0.754965    11.00000    0.23118
AFIX  23
H14G  2    0.407170    0.149415    0.741392    11.00000   -1.20000
H14H  2    0.417366    0.101543    0.749368    11.00000   -1.20000
AFIX   0
C15J  1    0.882897    0.022294    0.735712    11.00000    0.16670
AFIX  23
H15G  2    0.896076    0.055034    0.740326    11.00000   -1.20000
H15H  2    0.885727    0.005938    0.708840    11.00000   -1.20000
AFIX   0
C16J  1    0.921970    0.001646    0.758972    11.00000    0.16873
AFIX  23
H16G  2    0.962525    0.000412    0.750008    11.00000   -1.20000
H16H  2    0.906388   -0.030272    0.755765    11.00000   -1.20000
AFIX   0
C17J  1    0.925293    0.028903    0.800261    11.00000    0.17627
AFIX  23
H17G  2    0.930076    0.062267    0.803429    11.00000   -1.20000
H17H  2    0.888344    0.022657    0.811531    11.00000   -1.20000
AFIX   0
C18J  1    0.977886    0.014259    0.818919    11.00000    0.20058
AFIX  23
H18G  2    0.973843   -0.019382    0.814576    11.00000   -1.20000
H18H  2    1.014863    0.021668    0.808207    11.00000   -1.20000
AFIX   0
O1K   4    0.632842    0.471724    0.824790    11.00000    0.13666
O2K   4    0.820980    0.502829    0.787462    11.00000    0.12270
O3K   4    0.780207    0.577647    0.911969    11.00000    0.14399
O4K   4    0.433919    0.380572    0.855396    11.00000    0.12015
O5K   4    0.949193    0.380579    0.701622    11.00000    0.13957
O6K   4    0.839699    0.582606    1.045478    11.00000    0.12102
C1K   1    0.686720    0.496703    0.834579    11.00000    0.12100
C2K   1    0.725412    0.491118    0.806415    11.00000    0.10507
AFIX  43
H2K   2    0.713253    0.473128    0.781509    11.00000   -1.20000
AFIX   0
C3K   1    0.782208    0.512291    0.815287    11.00000    0.12198
C4K   1    0.799947    0.540963    0.850979    11.00000    0.12236
AFIX  43
H4K   2    0.839244    0.554942    0.856834    11.00000   -1.20000
AFIX   0
C5K   1    0.758642    0.548513    0.877700    11.00000    0.12053
C6K   1    0.702760    0.525710    0.870143    11.00000    0.10783
AFIX  43
H6K   2    0.675657    0.529952    0.889224    11.00000   -1.20000
AFIX   0
C7K   1    0.592461    0.475822    0.854245    11.00000    0.15508
AFIX  23
H7KA  2    0.582124    0.508131    0.864299    11.00000   -1.20000
H7KB  2    0.611703    0.466611    0.874919    11.00000   -1.20000
AFIX   0
C8K   1    0.536564    0.444853    0.838192    11.00000    0.14162
AFIX  23
H8KA  2    0.546167    0.412222    0.830905    11.00000   -1.20000
H8KB  2    0.519970    0.451593    0.815648    11.00000   -1.20000
AFIX   0
C9K   1    0.491056    0.453486    0.867894    11.00000    0.18761
AFIX  23
H9KA  2    0.508252    0.445438    0.889697    11.00000   -1.20000
H9KB  2    0.485142    0.486822    0.876338    11.00000   -1.20000
AFIX   0
C10K  1    0.430894    0.427783    0.856268    11.00000    0.17436
AFIX  23
H10O  2    0.401748    0.442572    0.874119    11.00000   -1.20000
H10P  2    0.417210    0.429099    0.831173    11.00000   -1.20000
AFIX   0
C11K  1    0.883479    0.515840    0.797980    11.00000    0.12901
AFIX  23
H11I  2    0.897222    0.503196    0.818095    11.00000   -1.20000
H11J  2    0.890347    0.549744    0.807145    11.00000   -1.20000
AFIX   0
C12K  1    0.916805    0.496268    0.763272    11.00000    0.12853
AFIX  23
H12O  2    0.901722    0.509001    0.743501    11.00000   -1.20000
H12P  2    0.959420    0.506684    0.769195    11.00000   -1.20000
AFIX   0
C13K  1    0.911504    0.444628    0.748146    11.00000    0.12100
AFIX  23
H13I  2    0.869566    0.433708    0.739791    11.00000   -1.20000
H13J  2    0.924280    0.431214    0.767983    11.00000   -1.20000
AFIX   0
C14K  1    0.951103    0.429164    0.714870    11.00000    0.12533
AFIX  23
H14I  2    0.936867    0.441226    0.694515    11.00000   -1.20000
H14J  2    0.992598    0.441696    0.722930    11.00000   -1.20000
AFIX   0
C15K  1    0.737269    0.592057    0.938918    11.00000    0.17545
AFIX  23
H15I  2    0.719940    0.565760    0.946070    11.00000   -1.20000
H15J  2    0.704870    0.606996    0.929266    11.00000   -1.20000
AFIX   0
C16K  1    0.774061    0.626715    0.972327    11.00000    0.22697
AFIX  23
H16I  2    0.802715    0.646051    0.963471    11.00000   -1.20000
H16J  2    0.747711    0.646946    0.989253    11.00000   -1.20000
AFIX   0
C17K  1    0.806287    0.597632    0.992086    11.00000    0.22284
AFIX  23
H17I  2    0.778279    0.571766    0.992375    11.00000   -1.20000
H17J  2    0.839102    0.584216    0.976779    11.00000   -1.20000
AFIX   0
C18K  1    0.831681    0.619760    1.030815    11.00000    0.17973
AFIX  23
H18I  2    0.870118    0.636969    1.031017    11.00000   -1.20000
H18J  2    0.804048    0.641157    1.045482    11.00000   -1.20000
AFIX   0
O1L   4    0.802817    0.189433    1.075662    11.00000    0.25916
O2L   4    0.640837    0.285881    1.070489    11.00000    0.20722
O3L   4    0.827133    0.350874    1.123887    11.00000    0.15688
O4L   4    0.885910    0.054809    0.977807    11.00000    0.24491
O5L   4    0.449506    0.240440    0.971424    11.00000    0.15338
O6L   4    0.949200    0.489785    1.102459    11.00000    0.13221
C1L   1    0.777470    0.230461    1.081298    11.00000    0.19906
C2L   1    0.717686    0.233859    1.073145    11.00000    0.17263
AFIX  43
H2L   2    0.691656    0.207207    1.062268    11.00000   -1.20000
AFIX   0
C3L   1    0.697129    0.277580    1.081425    11.00000    0.18271
C4L   1    0.733545    0.316604    1.098584    11.00000    0.16270
AFIX  43
H4L   2    0.718252    0.346156    1.104575    11.00000   -1.20000
AFIX   0
C5L   1    0.793004    0.311829    1.106927    11.00000    0.14754
C6L   1    0.815436    0.268942    1.098511    11.00000    0.17316
AFIX  43
H6L   2    0.856162    0.265887    1.104419    11.00000   -1.20000
AFIX   0
C7L   1    0.765987    0.147778    1.065977    11.00000    0.28604
AFIX  23
H7LA  2    0.744247    0.141711    1.041226    11.00000   -1.20000
H7LB  2    0.737163    0.148159    1.085036    11.00000   -1.20000
AFIX   0
C8L   1    0.812765    0.112320    1.065231    11.00000    0.30552
AFIX  23
H8LA  2    0.793565    0.083411    1.067280    11.00000   -1.20000
H8LB  2    0.843247    0.124589    1.086305    11.00000   -1.20000
AFIX   0
C9L   1    0.841613    0.103460    1.027303    11.00000    0.30431
AFIX  23
H9LA  2    0.809982    0.100911    1.007379    11.00000   -1.20000
H9LB  2    0.869027    0.130287    1.028547    11.00000   -1.20000
AFIX   0
C10L  1    0.875927    0.060225    1.016642    11.00000    0.29084
AFIX  23
H10Q  2    0.913964    0.064575    1.032041    11.00000   -1.20000
H10R  2    0.852144    0.033411    1.019301    11.00000   -1.20000
AFIX   0
C11L  1    0.605304    0.245916    1.049002    11.00000    0.22381
AFIX  23
H11K  2    0.600097    0.224540    1.064026    11.00000   -1.20000
H11L  2    0.625798    0.230016    1.026517    11.00000   -1.20000
AFIX   0
C12L  1    0.544457    0.258594    1.037083    11.00000    0.24916
AFIX  23
H12Q  2    0.548583    0.284125    1.026056    11.00000   -1.20000
H12R  2    0.519519    0.267870    1.058669    11.00000   -1.20000
AFIX   0
C13L  1    0.516861    0.213870    1.007431    11.00000    0.27600
AFIX  23
H13K  2    0.539218    0.208697    0.984708    11.00000   -1.20000
H13L  2    0.522951    0.187735    1.017345    11.00000   -1.20000
AFIX   0
C14L  1    0.453099    0.212968    0.996317    11.00000    0.20839
AFIX  23
H14K  2    0.436877    0.181064    0.983513    11.00000   -1.20000
H14L  2    0.430414    0.226004    1.018490    11.00000   -1.20000
AFIX   0
C15L  1    0.889888    0.347854    1.130592    11.00000    0.20447
AFIX  23
H15K  2    0.907479    0.331501    1.107057    11.00000   -1.20000
H15L  2    0.897124    0.330937    1.148936    11.00000   -1.20000
AFIX   0
C16L  1    0.916730    0.395980    1.145545    11.00000    0.18571
AFIX  23
H16K  2    0.959585    0.394758    1.151995    11.00000   -1.20000
H16L  2    0.898291    0.411194    1.169049    11.00000   -1.20000
AFIX   0
C17L  1    0.910893    0.425504    1.120334    11.00000    0.16211
AFIX  23
H17K  2    0.920510    0.407281    1.094972    11.00000   -1.20000
H17L  2    0.868765    0.432756    1.118662    11.00000   -1.20000
AFIX   0
C18L  1    0.948133    0.469054    1.131275    11.00000    0.15004
AFIX  23
H18K  2    0.932723    0.490577    1.153625    11.00000   -1.20000
H18L  2    0.989242    0.463105    1.138123    11.00000   -1.20000
AFIX   0
S1M   6    0.244508    0.279544    0.351562    21.00000    0.25551    0.14339 =
         0.15894    0.03160   -0.01047   -0.01066
F1M   5    0.250749    0.343939    0.418197    21.00000    0.29561
F2M   5    0.312664    0.355014    0.380601    21.00000    0.17667
F3M   5    0.326365    0.301566    0.408150    21.00000    0.25864
O1M   4    0.238884    0.239818    0.360047    21.00000    0.25198
O2M   4    0.200821    0.304228    0.340758    21.00000    0.24565
O3M   4    0.290266    0.278011    0.322888    21.00000    0.21022
C1M   1    0.289964    0.324748    0.395486    21.00000    0.16024
PART    1
S1N   6    0.661858    0.048735    0.936775   141.00000    0.21426    0.20946 =
         0.21163    0.06591    0.02060    0.01511
F1N   5    0.598191    0.094030    0.995653   141.00000    0.36110
O1N   4    0.692471    0.006768    0.930223   141.00000    0.21093
O2N   4    0.705690    0.087001    0.950118   141.00000    0.20994
O3N   4    0.615894    0.050279    0.910698   141.00000    0.20961
C1N   1    0.624004    0.054522    0.985344   141.00000    0.35085
F2N   5    0.586874    0.019221    0.981741   141.00000    0.36513
F3N   5    0.666194    0.055269    1.011668   141.00000    0.35126
PART    2
S1W   6    0.700330    0.062849    0.974008    41.00000    0.27256    0.27603 =
         0.28331    0.11924    0.09828    0.08141
C1W   1    0.646827    0.010067    0.938739    41.00000    0.25120
F1W   5    0.658126    0.002192    0.903402    41.00000    0.16610
F3W   5    0.656951   -0.028999    0.946124    41.00000    0.39961
F2W   5    0.590264    0.017864    0.941249    41.00000    0.25029
O1W   4    0.725757    0.085828    0.950331    41.00000    0.21037
O2W   4    0.658691    0.089389    0.997537    41.00000    0.31085
O3W   4    0.738845    0.038479    0.990999    41.00000    0.29723
PART    0
S1O   6   -0.187463    0.518491    0.333488    10.40000    0.19269    0.23060 =
         0.23787    0.12671    0.07992    0.04414
F1O   5   -0.209072    0.604679    0.349327    10.40000    0.21716
F2O   5   -0.289025    0.554933    0.351477    10.40000    0.22267
F3O   5   -0.262346    0.564306    0.300211    10.40000    0.23482
O1O   4   -0.166737    0.525468    0.368873    10.40000    0.11980
O2O   4   -0.146225    0.527806    0.307322    10.40000    0.19243
O3O   4   -0.229739    0.479815    0.314485    10.40000    0.18150
C1O   1   -0.244288    0.568356    0.335009    10.40000    0.23015
PART    1
S1P   6    0.617449    0.539276    0.991619    71.00000    0.06483    0.11420 =
         0.15046   -0.00126    0.03079    0.05852
F2P   5    0.694763    0.579378    1.051279    71.00000    0.19386
F1P   5    0.600284    0.572353    1.063381    71.00000    0.20713
F3P   5    0.650344    0.514817    1.055564    71.00000    0.21383
O1P   4    0.660383    0.520618    0.967674    71.00000    0.11581
O2P   4    0.600210    0.585927    0.991833    71.00000    0.16637
C1P   1    0.644980    0.551148    1.044455    71.00000    0.18749
O3P   4    0.560195    0.513058    0.989331    71.00000    0.16869
PART    2
C1U   1    0.647207    0.516208    1.017229   111.00000    0.11899
O2U   4    0.541357    0.543844    0.995113   111.00000    0.23504
O3U   4    0.614868    0.529453    0.951824   111.00000    0.22934
O1U   4    0.630994    0.596737    1.003369   111.00000    0.09896
F1U   5    0.618135    0.479106    1.017905   111.00000    0.14913
S1U   6    0.600531    0.553095    0.990587   111.00000    0.20050    0.19308 =
         0.21149    0.07672    0.11030    0.12199
F2U   5    0.694578    0.501866    0.997083   111.00000    0.27723
F3U   5    0.674097    0.537014    1.050159   111.00000    0.16441
PART    1
S1R   6   -0.047436    0.433734    0.534294    81.00000    0.23886    0.23566 =
         0.21606    0.09727    0.07720    0.04451
O1R   4   -0.079955    0.395832    0.509379    81.00000    0.22460
O2R   4   -0.070868    0.451226    0.571331    81.00000    0.23501
O3R   4   -0.018866    0.472518    0.526739    81.00000    0.26314
F1R   5    0.016234    0.375928    0.561449    81.00000    0.26759
C1R   1    0.028486    0.406267    0.544830    81.00000    0.24907
F2R   5    0.046503    0.385613    0.512061    81.00000    0.21066
F3R   5    0.060731    0.439684    0.567972    81.00000    0.29453
PART    2
S1T   6   -0.112270    0.443158    0.516736   101.00000    0.24921    0.25851 =
         0.24527    0.09207    0.07124    0.04304
C1T   1   -0.154971    0.471582    0.481003   101.00000    0.29748
F1T   5   -0.194446    0.439423    0.459338   101.00000    0.36807
F2T   5   -0.183235    0.508511    0.495418   101.00000    0.24645
O2T   4   -0.052162    0.449132    0.510401   101.00000    0.25470
O3T   4   -0.130680    0.393485    0.504053   101.00000    0.25279
O1T   4   -0.137521    0.465984    0.551305   101.00000    0.25173
F3T   5   -0.117903    0.480905    0.458305   101.00000    0.30296
PART    0
S1Q   6    0.700723    0.515869    1.176235    91.00000    0.14842    0.16785 =
         0.15369    0.07132    0.03488    0.00511
F2Q   5    0.772930    0.477701    1.216249    91.00000    0.21691
F3Q   5    0.724876    0.427278    1.169750    91.00000    0.18592
C1Q   1    0.754542    0.467758    1.180357    91.00000    0.17191
O2Q   4    0.737157    0.557081    1.192475    91.00000    0.16585
O1Q   4    0.677033    0.500562    1.140204    91.00000    0.08613
F1Q   5    0.796902    0.470600    1.158157    91.00000    0.18107
O3Q   4    0.657788    0.513391    1.204219    91.00000    0.16484
S1V   6    0.053587    0.210049    0.128543    10.25000    0.16122
F2V   5   -0.053676    0.220880    0.155093    10.25000    0.18070
O1V   4    0.056983    0.259504    0.148770    10.25000    0.25701
O2V   4    0.059549    0.182212    0.150394    10.25000    0.07313
F1V   5   -0.045216    0.232392    0.099421    10.25000    0.21821
O3V   4    0.059853    0.199573    0.090460    10.25000    0.10651
F3V   5   -0.052584    0.162286    0.103947    10.25000    0.25458
C1V   1   -0.039794    0.205563    0.120813    10.25000    0.25690
N1S   3    0.406555    0.496584    0.717161    10.50000    0.19485
C1S   1    0.391950    0.532633    0.727163    10.50000    0.11783
C2S   1    0.360580    0.566400    0.747148    10.50000    0.19776
N2S   3    0.563702    0.365742    1.014937    10.75000    0.11003    0.15598 =
         0.15547    0.04261   -0.00670   -0.00447
C3S   1    0.554857    0.399615    1.036139    10.75000    0.14727    0.15749 =
         0.15704    0.04905    0.00565    0.00707
C4S   1    0.542790    0.444071    1.056171    10.75000    0.17553    0.16854 =
         0.17587    0.03141    0.02597    0.00036
N3S   3    0.907053    0.525480    1.228291    10.50000    0.17522
C5S   1    0.887847    0.557833    1.236151    10.50000    0.15934
C6S   1    0.863647    0.595726    1.255378    10.50000    0.20860
HKLF    4


REM  cut12_a.res in P-1
REM wR2 = 0.3785, GooF = S = 0.951, Restrained GooF = 0.893 for all data
REM R1 = 0.1269 for 10107 Fo > 4sig(Fo) and 0.1975 for all 25178 data
REM 3724 parameters refined using 6933 restraints

END

WGHT      0.2000      0.0000

REM Highest difference peak  0.902,  deepest hole -0.407,  1-sigma level  0.096
Q1    1   0.0163  0.2011  0.1179  11.00000  0.05    0.90
Q2    1  -0.1397  0.4990  0.4807  11.00000  0.05    0.70
Q3    1  -0.2258  0.5369  0.3340  11.00000  0.05    0.63
Q4    1   0.6217  0.5168  1.0132  11.00000  0.05    0.63
Q5    1   0.8869  0.3586  0.7099  11.00000  0.05    0.62
Q6    1  -0.1984  0.5606  0.3481  11.00000  0.05    0.60
Q7    1   0.7293  0.4869  1.1688  11.00000  0.05    0.59
Q8    1   0.3835  0.3200  0.2184  11.00000  0.05    0.58
Q9    1   0.8840  0.4504  1.0420  11.00000  0.05    0.57
Q10   1   0.4789  0.2817  0.8622  11.00000  0.05    0.56
;
_shelx_res_checksum   71229

_shelx_hkl_file
;
  18   6  -3    3.74    8.04
  18   6  -4    0.98    7.54
  18   5  -1    0.00    6.57
  18   5  -1    2.06    8.11
  18   5  -2   -0.72    6.36
  18   5  -2    1.95    7.93
  18   5  -3    1.43    6.18
  18   5  -5    1.71    7.65
  18   5  -6    6.65    7.74
  18   5  -7    0.00    7.74
  18   5  -8   66.98    8.59
  18   4  -1   -7.19    7.20
  18   4  -1   -2.34    7.91
  18   4  -2   21.56    7.27
  18   4  -3    3.40    7.05
  18   4  -3    4.35    7.03
  18   4  -4   16.68    7.09
  18   4  -4   29.13    8.15
  18   4  -5    3.20    7.11
  18   4  -5    4.16    7.85
  18   4  -6   36.86    7.36
  18   4  -6   54.08    8.31
  18   4  -7    5.12    6.71
  18   4  -7    2.14    7.51
  18   4  -8   10.07    6.08
  18   4  -8    7.20    7.54
  18   4  -9   -3.27    7.34
  18   3  -1    3.91    7.21
  18   3  -2    0.00    7.27
  18   3  -2    1.81    7.87
  18   3  -3    2.79    7.09
  18   3  -3    3.18    7.93
  18   3  -4    7.04    7.05
  18   3  -4   11.77    7.90
  18   3  -5   -2.49    6.68
  18   3  -5    0.07    7.70
  18   3  -6    2.21    6.72
  18   3  -6    1.98    7.49
  18   3  -7    6.79    6.71
  18   3  -7    6.34    7.40
  18   3  -8    1.17    6.59
  18   3  -8    1.96    7.29
  18   3  -9    7.90    6.75
  18   3  -9   10.86    7.34
  18   3 -10   11.39    6.97
  18   3 -10   -1.13    7.05
  18   2  -1    2.94    7.36
  18   2  -1    0.00    7.86
  18   2  -2    1.92    7.08
  18   2  -2   -1.26    7.98
  18   2  -3    5.10    6.99
  18   2  -3    8.35    7.79
  18   2  -4   20.82    7.10
  18   2  -4   18.58    7.77
  18   2  -5    0.77    6.52
  18   2  -5    3.75    7.38
  18   2  -6    3.81    6.59
  18   2  -6    0.00    7.46
  18   2  -7    7.18    6.41
  18   2  -7    4.59    7.19
  18   2  -8    3.98    6.29
  18   2  -8    1.99    6.96
  18   2  -9   10.45    6.51
  18   2  -9    6.54    7.09
  18   2 -10    6.95    6.59
  18   2 -10    7.76    6.98
  18   1  -1   11.66    7.36
  18   1  -1   13.87    7.95
  18   1  -2   16.19    7.12
  18   1  -2   14.34    7.77
  18   1  -3   -0.01    6.71
  18   1  -3   -0.01    7.67
  18   1  -4   29.17    7.08
  18   1  -4   27.32    7.92
  18   1  -5   -0.42    6.57
  18   1  -5   -1.32    7.21
  18   1  -6    5.28    6.12
  18   1  -6    3.99    7.19
  18   1  -7    1.90    6.13
  18   1  -7   -3.97    7.15
  18   1  -8    3.98    6.21
  18   1  -8    1.47    7.03
  18   1  -9    4.93    6.22
  18   1  -9   -3.62    6.88
  18   1 -10    8.83    6.18
  18   1 -10    8.42    6.78
  18   0  -1    5.11    7.23
  18   0  -1   14.85    7.87
  18   0  -2   55.64    7.65
  18   0  -2   43.71    8.11
  18   0  -3    5.82    6.77
  18   0  -3    3.96    7.47
  18   0  -4    3.61    6.68
  18   0  -4    2.90    7.37
  18   0  -5    4.71    6.44
  18   0  -5   -1.18    7.22
  18   0  -6   25.63    6.55
  18   0  -6   30.01    7.41
  18   0  -7    3.82    6.16
  18   0  -7   -0.30    6.99
  18   0  -8    9.90    6.20
  18   0  -8    1.81    6.82
  18   0  -9    2.65    5.94
  18   0  -9    0.00    6.07
  18   0 -10   -0.93    5.99
  18  -1  -1    2.71    5.34
  18  -1  -1    2.75    7.69
  18  -1  -2    8.64    6.42
  18  -1  -2    4.08    7.28
  18  -1  -3    4.83    6.69
  18  -1  -3   -0.91    7.30
  18  -1  -4   14.16    6.54
  18  -1  -4   23.21    7.39
  18  -1  -5    3.89    6.45
  18  -1  -5   -2.22    7.06
  18  -1  -6    2.13    6.22
  18  -1  -6    7.19    6.87
  18  -1  -7    2.53    6.08
  18  -1  -7    0.22    6.86
  18  -1  -8    7.03    5.88
  18  -1  -8    0.54    6.21
  18  -1  -9    4.15    5.68
  18  -1 -10    1.13    5.57
  18  -1 -10    0.67    6.45
 -18   2   1   -2.20    5.87
  18  -2  -1   -2.79    7.32
  18  -2  -2   21.91    5.36
  18  -2  -2   11.93    7.46
  18  -2  -3    3.22    5.58
  18  -2  -3   -3.23    7.14
  18  -2  -4    1.18    6.35
  18  -2  -4    1.93    6.98
  18  -2  -5    1.85    6.27
  18  -2  -5    3.00    6.88
  18  -2  -6  122.88    8.62
  18  -2  -6  124.15    9.14
  18  -2  -7    1.68    5.93
  18  -2  -7   -1.12    6.64
  18  -2  -8   14.30    5.85
  18  -2  -9    3.73    5.50
  18  -2  -9    1.35    6.44
 -18   3   1    8.10    7.80
  18  -3  -1    2.04    7.06
 -18   3   2   49.18    6.97
  18  -3  -2   54.59    7.92
 -18   3   3   -4.55    4.86
  18  -3  -3   11.70   10.53
  18  -3  -3    8.78    7.08
  18  -3  -4   21.67    5.56
  18  -3  -4   19.95    6.84
  18  -3  -5   -0.42    6.24
  18  -3  -5    0.45    6.83
  18  -3  -6   37.95    6.52
  18  -3  -6   32.42    6.91
  18  -3  -7    1.03    5.90
  18  -3  -8   38.34    6.04
  18  -3  -8   39.46    6.76
  18  -3  -9    0.12    5.28
  18  -3  -9   -3.87    6.21
 -18   4   1    1.97    7.59
  18  -4  -1    5.09    7.17
 -18   4   2   31.54    7.98
  18  -4  -2   35.04    7.29
 -18   4   3    8.16    6.25
  18  -4  -3   -1.93    6.89
 -18   4   4   23.09    4.90
  18  -4  -4   22.33    6.86
  18  -4  -5    0.37    5.24
  18  -4  -5    0.00    6.60
  18  -4  -6    9.37    6.11
  18  -4  -7    1.98    5.65
  18  -4  -7   -3.56    6.32
  18  -4  -8    2.83    5.45
  18  -4  -8   -1.23    6.15
 -18   5   1    1.19    7.74
  18  -5  -1    4.77    7.03
 -18   5   2   33.40    8.04
  18  -5  -2   38.86    7.16
 -18   5   3    4.64    7.29
  18  -5  -3   -0.17    6.62
 -18   5   4    1.93    6.57
  18  -5  -4    8.38    6.56
 -18   5   5    0.00    5.03
  18  -5  -6   29.59    5.29
  18  -5  -6   24.74    6.43
  18  -5  -7   -3.00    5.58
  18  -5  -7   -0.18    6.08
 -18   6   1    0.75    7.60
  18  -6  -1    3.72    6.81
 -18   6   2    2.78    7.49
  18  -6  -2    4.35    6.76
 -18   6   3    0.19    7.07
  18  -6  -3   -1.63    6.46
 -18   6   4    1.32    7.00
  18  -6  -4    2.24    6.09
 -18   6   5   -0.75    6.39
 -18   6   6    2.55    4.98
  18  -6  -6   -1.67    6.23
 -18   7   1    1.55    7.54
  18  -7  -1    5.28    6.76
 -18   7   2   10.61    7.32
  18  -7  -2    7.95    6.78
 -18   7   3    2.55    7.07
  18  -7  -3    6.58    6.60
 -18   7   4   15.13    7.14
 -18   8   1    6.21    7.27
  18  -8  -1   17.75    6.94
 -18   8   2    2.51    7.15
  18  -8  -2   16.04    6.72
  17   9  -1   -7.62    7.38
  17   9  -1    2.74    8.77
  17   9  -2    3.06    7.40
  17   9  -2   -1.78    8.41
  17   9  -3   -2.06    7.56
  17   9  -3    0.81    8.31
  17   9  -4    1.61    7.55
  17   9  -4    1.22    8.08
  17   9  -5    1.12    7.59
  17   9  -5    2.90    7.92
  17   9  -6    4.37    7.58
  17   9  -6   -2.54    7.94
  17   9  -7   -2.24    7.87
  17   9  -9    1.54    8.02
  17   8  -1    0.28    7.23
  17   8  -1   -3.05    8.43
  17   8  -2   -2.66    7.16
  17   8  -2    1.72    8.21
  17   8  -3   -2.28    7.13
  17   8  -3    2.02    8.05
  17   8  -4   -0.20    7.08
  17   8  -4   -2.05    7.97
  17   8  -5    0.56    7.28
  17   8  -5    3.63    7.84
  17   8  -6   -0.10    7.52
  17   8  -7    0.91    7.47
  17   8  -8    0.07    7.65
  17   8  -8    1.90    7.94
  17   8  -9    1.81    7.58
  17   8  -9    1.24    7.93
  17   8 -10   16.59    7.94
  17   8 -11    0.65    7.74
  17   7  -1   -2.53    7.18
  17   7  -1    0.05    8.22
  17   7  -2    5.02    7.06
  17   7  -2    1.31    8.01
  17   7  -3   18.76    7.17
  17   7  -3   16.80    8.11
  17   7  -4    6.68    7.25
  17   7  -4    9.94    7.70
  17   7  -5   16.07    7.44
  17   7  -6    1.19    7.24
  17   7  -6   -4.70    7.68
  17   7  -7   22.22    7.57
  17   7  -7   23.76    7.81
  17   7  -8    9.87    7.54
  17   7  -8    1.15    7.60
  17   7  -9   -2.29    7.45
  17   7  -9   -1.14    7.60
  17   7 -10   -6.16    7.36
  17   7 -10    5.82    7.64
  17   7 -11    4.06    7.52
  17   7 -11   -1.60    7.50
  17   7 -12   10.46    6.46
  17   7 -12   10.30    7.71
  17   6  -1    2.27    7.03
  17   6  -1    1.61    8.05
  17   6  -2    1.69    6.91
  17   6  -2    0.00    7.76
  17   6  -3   -1.71    7.11
  17   6  -3   -4.23    7.65
  17   6  -4    0.94    7.02
  17   6  -5   62.91    8.05
  17   6  -5   71.98    8.89
  17   6  -6   12.76    7.31
  17   6  -6   15.08    7.97
  17   6  -7   -0.54    7.13
  17   6  -7   -0.70    7.56
  17   6  -8   -2.60    7.16
  17   6  -8   -2.46    7.38
  17   6  -9    2.79    7.10
  17   6  -9   -1.84    7.44
  17   6 -10   -0.63    7.25
  17   6 -10    9.89    7.58
  17   6 -11   33.91    7.58
  17   6 -11   31.72    7.76
  17   6 -12    5.57    7.30
  17   6 -12    1.86    7.38
  17   6 -13    2.95    7.15
  17   6 -13    6.57    7.28
  17   5  -1    7.34    7.01
  17   5  -1    2.73    7.82
  17   5  -2   -4.57    6.95
  17   5  -2   -0.54    7.55
  17   5  -3    6.89    6.94
  17   5  -4    5.11    6.87
  17   5  -4   -0.43    7.54
  17   5  -5   -0.05    6.88
  17   5  -5   -5.50    7.56
  17   5  -6   -4.19    6.85
  17   5  -6   -1.08    7.29
  17   5  -7    6.41    6.71
  17   5  -7    0.92    7.34
  17   5  -8    3.67    6.84
  17   5  -8    1.03    7.00
  17   5  -9    6.80    6.92
  17   5  -9    0.53    7.23
  17   5 -10    2.98    6.77
  17   5 -10   -0.31    7.06
  17   5 -11   29.06    7.35
  17   5 -11   31.36    7.44
  17   5 -12    6.47    6.97
  17   5 -12   13.32    6.97
  17   5 -13   -1.90    7.02
  17   5 -13   -1.29    6.68
  17   5 -14    1.99    6.85
  17   5 -14   -0.90    6.78
  17   4  -1    0.25    7.05
  17   4  -1    0.00    7.09
  17   4  -2    0.44    6.94
  17   4  -3    2.83    6.87
  17   4  -3    3.61    7.64
  17   4  -4    1.49    6.54
  17   4  -4    4.05    7.39
  17   4  -5    1.79    6.73
  17   4  -5    2.29    7.42
  17   4  -6    0.31    6.55
  17   4  -6    0.73    7.23
  17   4  -7    3.66    6.53
  17   4  -7    4.60    7.22
  17   4  -8    1.69    6.37
  17   4  -8   -0.90    7.11
  17   4  -9   -3.65    6.68
  17   4  -9    5.54    6.95
  17   4 -10    4.11    6.81
  17   4 -10   -4.72    6.99
  17   4 -11   11.87    6.95
  17   4 -11   11.14    6.95
  17   4 -12    0.65    6.69
  17   4 -12    4.77    6.71
  17   4 -13   -1.81    6.76
  17   4 -13   -2.40    6.57
  17   4 -14   -0.71    6.63
  17   3  -1   -1.47    7.01
  17   3  -2    3.32    6.97
  17   3  -2    1.07    7.47
  17   3  -3    2.93    6.58
  17   3  -3   16.42    7.50
  17   3  -4   -0.85    6.69
  17   3  -4   -2.27    7.20
  17   3  -5   12.79    6.48
  17   3  -5    9.48    7.13
  17   3  -6   12.42    6.29
  17   3  -6    8.01    7.06
  17   3  -7    3.84    6.31
  17   3  -7    2.65    6.94
  17   3  -8    1.25    6.25
  17   3  -8   -1.50    6.86
  17   3  -9   38.12    6.81
  17   3  -9   40.17    7.29
  17   3 -10   18.41    6.78
  17   3 -10   19.44    6.88
  17   3 -11    2.45    6.57
  17   3 -11   -0.61    6.56
  17   3 -12    2.85    6.67
  17   3 -12    0.00    6.20
  17   3 -13    1.46    6.41
  17   3 -14    0.24    6.25
  17   3 -14    0.73    6.23
  17   2  -1   84.97    8.34
  17   2  -1   86.34    9.07
  17   2  -2    0.51    6.81
  17   2  -2    6.15    7.57
  17   2  -3   -1.45    6.73
  17   2  -3   -1.12    7.34
  17   2  -4   -0.81    6.61
  17   2  -4   -5.35    7.31
  17   2  -5    2.09    6.33
  17   2  -5   -0.61    7.18
  17   2  -6   -0.09    6.17
  17   2  -6   -6.31    6.84
  17   2  -7   17.68    6.25
  17   2  -7   20.93    6.96
  17   2  -8   -0.12    5.97
  17   2  -8   -1.55    6.51
  17   2  -9   -1.76    6.25
  17   2  -9    4.58    6.75
  17   2 -10    2.32    6.22
  17   2 -10    4.25    6.57
  17   2 -11    4.19    6.38
  17   2 -12    7.88    6.46
  17   2 -12    2.96    5.70
  17   2 -13   23.46    6.49
  17   2 -13    9.29    6.30
  17   2 -14    0.00    6.04
  17   2 -14    0.45    6.14
  17   1  -1   -2.35    6.78
  17   1  -1    8.42    7.71
  17   1  -2   -1.06    6.54
  17   1  -2    2.13    7.25
  17   1  -3   10.10    6.60
  17   1  -3    4.88    7.32
  17   1  -4   -0.18    6.57
  17   1  -4   -3.53    7.17
  17   1  -5    1.53    6.19
  17   1  -5   -5.25    6.80
  17   1  -6    0.00    5.91
  17   1  -6    0.57    6.55
  17   1  -7    1.95    5.90
  17   1  -7    0.00    6.64
  17   1  -8    2.09    6.03
  17   1  -8   -0.09    6.50
  17   1  -9   -0.96    5.86
  17   1  -9    2.06    6.46
  17   1 -10    0.05    5.85
  17   1 -11   60.95    6.98
  17   1 -11   51.90    7.11
  17   1 -12   10.76    6.17
  17   1 -12    6.96    6.31
  17   1 -13    8.03    6.07
  17   1 -13    6.65    6.16
  17   1 -14    1.52    6.16
  17   0  -1   13.45    6.30
  17   0  -1    1.91    7.24
  17   0  -2   14.75    6.77
  17   0  -2    1.17    7.22
  17   0  -3   94.37    8.23
  17   0  -3   93.27    8.79
  17   0  -4    6.74    6.46
  17   0  -4   -1.02    7.17
  17   0  -5    3.29    6.16
  17   0  -5    4.14    6.68
  17   0  -6    4.44    6.08
  17   0  -6   -0.90    6.54
  17   0  -7   10.02    6.06
  17   0  -7   12.47    6.60
  17   0  -8   -0.51    5.84
  17   0  -8    7.29    6.49
  17   0  -9   24.86    6.13
  17   0 -10   -0.13    5.68
  17   0 -10   -0.64    6.48
  17   0 -11    5.94    5.73
  17   0 -11    4.81    6.24
  17   0 -12    5.66    5.75
  17   0 -12   -3.05    6.22
  17   0 -13   31.57    6.43
  17   0 -14    4.10    5.59
  17   0 -14    5.49    6.00
 -17   1   1    4.06    4.88
  17  -1  -1   -9.07   12.53
  17  -1  -1   14.26    7.23
  17  -1  -2    6.34    5.49
  17  -1  -2    0.37    7.22
  17  -1  -3   77.62    7.82
  17  -1  -3   89.22    8.49
  17  -1  -4    0.42    6.27
  17  -1  -4    1.91    6.75
  17  -1  -5   11.36    6.15
  17  -1  -5   16.27    6.67
  17  -1  -6    0.64    6.01
  17  -1  -6   -2.34    6.39
  17  -1  -7   -1.50    5.74
  17  -1  -7    0.43    6.40
  17  -1  -8   -0.15    5.52
  17  -1  -9    2.66    5.48
  17  -1  -9    3.75    6.36
  17  -1 -10    0.13    5.29
  17  -1 -10   -1.08    6.16
  17  -1 -11   24.04    5.68
  17  -1 -11   27.05    6.24
  17  -1 -12    6.26    6.09
  17  -1 -13   23.26    5.72
  17  -1 -13   14.77    6.05
  17  -1 -14   11.83    5.33
  17  -1 -14    6.81    5.75
 -17   2   1   11.89    6.89
  17  -2  -1   17.43    7.14
 -17   2   2    0.60    5.42
  17  -2  -2    1.75    6.82
  17  -2  -3   54.43    5.66
  17  -2  -3   43.13    7.26
  17  -2  -4    1.72    5.58
  17  -2  -4    3.15    6.36
  17  -2  -5   18.10    6.25
  17  -2  -5   12.66    6.46
  17  -2  -6   -3.22    5.97
  17  -2  -6   -1.64    6.26
  17  -2  -7   41.77    6.24
  17  -2  -8   -2.08    5.46
  17  -2  -8   -6.19    6.17
  17  -2  -9    6.79    5.40
  17  -2  -9    3.08    6.12
  17  -2 -10    1.26    5.07
  17  -2 -10    0.43    5.80
  17  -2 -11   16.36    4.75
  17  -2 -11   23.05    5.99
  17  -2 -12   10.79    5.28
  17  -2 -12    9.48    5.89
  17  -2 -13   19.68    5.37
  17  -2 -13   20.24    5.69
 -17   3   1   73.39    8.48
  17  -3  -1   70.83    8.06
 -17   3   2    2.31    7.24
  17  -3  -2   -0.88    6.69
 -17   3   3   -0.02    5.93
  17  -3  -3    1.23    6.57
  17  -3  -4  -17.03    4.15
  17  -3  -4   -5.53    6.35
  17  -3  -5   -1.28    5.71
  17  -3  -5    1.34    6.16
  17  -3  -6   -1.79    5.91
  17  -3  -7    7.82    5.54
  17  -3  -7   -1.04    6.09
  17  -3  -8    2.18    5.26
  17  -3  -8   -2.17    6.03
  17  -3  -9   16.58    5.26
  17  -3  -9   17.60    5.91
  17  -3 -10    0.96    5.03
  17  -3 -10    2.79    5.63
  17  -3 -11    1.78    4.89
  17  -3 -11   -0.05    5.52
  17  -3 -12    0.21    4.80
  17  -3 -12    0.70    5.45
  17  -3 -13    1.52    4.82
  17  -3 -13    0.56    5.22
 -17   4   1    2.00    7.41
  17  -4  -1    0.84    6.69
 -17   4   2    6.47    7.23
  17  -4  -2    5.12    6.56
 -17   4   3   22.11    7.24
  17  -4  -3   35.54    6.85
 -17   4   4   -3.48    5.81
  17  -4  -4   -3.32    6.14
 -17   4   5   70.37   13.07
  17  -4  -5   36.88    4.45
  17  -4  -5   57.36    6.64
  17  -4  -6   -0.07    4.75
  17  -4  -7    9.41    5.65
  17  -4  -7   10.11    6.07
  17  -4  -8   -0.58    5.22
  17  -4  -8    0.94    5.78
  17  -4  -9    0.61    4.97
  17  -4  -9    3.56    5.61
  17  -4 -10    4.15    4.76
  17  -4 -10    0.00    5.44
  17  -4 -11    6.60    4.59
  17  -4 -11   10.28    5.45
  17  -4 -12    1.99    4.46
  17  -4 -12    0.01    5.26
 -17   5   1   -2.20    7.03
  17  -5  -1    0.68    6.47
 -17   5   2   -3.00    7.11
  17  -5  -2    0.93    6.33
 -17   5   3   16.72    7.18
  17  -5  -3   13.68    6.54
 -17   5   4    5.63    6.88
  17  -5  -4    4.08    6.39
 -17   5   5   42.85    6.23
 -17   5   6   -1.07   10.77
  17  -5  -6    0.00    3.58
  17  -5  -6    4.76    6.03
  17  -5  -7    3.07    4.48
  17  -5  -7    6.95    5.69
  17  -5  -8    1.34    5.17
  17  -5  -8    5.20    5.58
  17  -5  -9    5.79    4.63
  17  -5  -9    5.95    5.42
  17  -5 -10   -2.50    4.58
  17  -5 -10   -0.61    5.42
  17  -5 -11   15.63    4.53
  17  -5 -11   16.57    5.37
 -17   6   1   -3.24    7.14
  17  -6  -1   -5.51    6.40
 -17   6   2    2.96    6.92
  17  -6  -2    4.35    6.27
 -17   6   3   28.41    7.18
  17  -6  -3   34.31    6.64
 -17   6   4    5.21    6.82
 -17   6   5    7.00    6.58
  17  -6  -5    8.26    6.07
  17  -6  -6    6.14    5.75
 -17   6   7   -6.67   11.72
  17  -6  -7   -9.85    3.56
  17  -6  -7    0.44    5.68
  17  -6  -8    2.66    5.56
  17  -6  -9    6.69    4.81
  17  -6  -9   12.18    5.41
  17  -6 -10    0.00    4.37
  17  -6 -10    3.93    5.28
  17  -6 -11    4.33    4.21
  17  -6 -11    5.75    5.07
 -17   7   1   -3.52    7.20
  17  -7  -1   -0.06    6.32
 -17   7   2   -1.35    6.82
  17  -7  -2    1.97    6.20
 -17   7   3    4.53    6.69
  17  -7  -3    7.40    6.14
 -17   7   4    2.90    6.70
 -17   7   5    2.21    6.46
  17  -7  -5    0.04    5.89
  17  -7  -6    0.15    5.60
 -17   7   7    6.25    5.07
  17  -7  -7    8.62    5.67
  17  -7  -8   -0.40    3.62
  17  -7  -8   -0.06    5.53
  17  -7  -9   14.73    4.37
  17  -7  -9   14.50    5.30
  17  -7 -10   -2.13    4.30
  17  -7 -10   -1.71    5.10
 -17   8   1   -2.92    7.01
  17  -8  -1   -5.11    6.44
 -17   8   2    2.00    6.65
  17  -8  -2    2.38    6.34
 -17   8   3   -3.57    6.69
 -17   8   4    0.25    6.42
  17  -8  -4    1.08    6.01
  17  -8  -5    0.17    5.77
 -17   8   6    0.03    6.11
  17  -8  -6    4.41    5.72
 -17   8   7    0.89    5.95
  17  -8  -7    0.33    5.52
 -17   8   8   -2.48    4.39
  17  -8  -8   -0.69    5.43
 -17   9   1    6.00    6.95
  17  -9  -1   13.71    6.57
 -17   9   2    1.67    6.75
  17  -9  -2    4.32    6.01
 -17   9   3    2.21    6.53
 -17   9   4    2.18    6.54
  17  -9  -4    4.36    5.96
  17  -9  -5   32.95    6.29
 -17   9   6   -0.20    6.18
  17  -9  -6   -1.92    5.74
 -17   9   7    1.14    6.02
  17  -9  -7    4.56    5.47
 -17  10   1    3.12    6.87
  17 -10  -1   -1.05    6.46
 -17  10   2    1.69    6.80
 -17  10   3    0.00    6.46
  17 -10  -3    8.01    6.18
  17 -10  -4    2.01    5.99
 -17  10   5   13.51    6.28
  17 -10  -5   15.53    5.97
 -17  11   1   -1.49    6.95
  17 -11  -1    2.20    6.36
 -17  11   2    2.12    6.79
 -17  11   3    6.93    6.56
  17 -11  -3    7.98    6.16
  16  12  -4   -0.39    7.98
  16  12  -4    0.74    8.92
  16  12  -5    1.61    7.91
  16  12  -5   -0.15    8.85
  16  12  -6   -2.32    7.86
  16  12  -6   -1.42    8.52
  16  12  -7    3.79    8.30
  16  12  -7   -4.09    8.32
  16  12  -8   -0.65    7.59
  16  12  -8    0.83    8.15
  16  12  -9    0.11    8.07
  16  11  -1    2.05    7.22
  16  11  -1    2.07    8.89
  16  11  -2   -1.26    7.60
  16  11  -2    4.04    8.87
  16  11  -3   -0.25    7.45
  16  11  -3    0.07    8.91
  16  11  -4   -1.39    7.66
  16  11  -4    2.40    8.66
  16  11  -5   -2.27    7.83
  16  11  -5   -1.43    8.44
  16  11  -6    2.32    7.89
  16  11  -6    4.16    8.12
  16  11  -7    5.98    7.95
  16  11  -7    3.42    7.99
  16  11  -8    2.89    7.81
  16  11  -8   -5.01    8.06
  16  11  -9   -8.79    8.00
  16  11  -9   -0.74    7.90
  16  11 -10    5.31    8.13
  16  11 -12    1.82    6.00
  16  10  -1   -0.41    7.24
  16  10  -1    0.14    8.54
  16  10  -2    3.97    7.22
  16  10  -2   11.90    8.73
  16  10  -3   -1.92    7.32
  16  10  -3   -2.12    8.37
  16  10  -4    3.13    7.59
  16  10  -4    6.89    8.26
  16  10  -5    2.22    7.52
  16  10  -5    2.78    8.29
  16  10  -6   -1.03    7.54
  16  10  -6   -0.56    8.00
  16  10  -7    2.02    7.62
  16  10  -7    2.11    8.03
  16  10  -8    9.96    7.77
  16  10  -8   10.43    7.77
  16  10  -9    0.59    7.74
  16  10 -10    4.64    7.72
  16  10 -10   -6.51    7.83
  16  10 -11    5.47    7.72
  16  10 -11    3.98    7.77
  16  10 -12   -1.36    7.77
  16  10 -12   -3.70    7.21
  16  10 -13   12.11    5.87
 -16 -10  14   -5.31   11.70
  16  10 -14  -10.38    5.15
  16   9  -1    6.74    7.28
  16   9  -1    1.38    8.54
  16   9  -2    8.23    7.27
  16   9  -2    6.78    8.30
  16   9  -3   -1.49    7.26
  16   9  -3    4.83    8.01
  16   9  -4   -1.30    7.34
  16   9  -4   -1.09    7.88
  16   9  -5    8.22    7.43
  16   9  -5   11.34    7.97
  16   9  -6    7.88    7.56
  16   9  -6   13.33    7.96
  16   9  -7    7.30    7.69
  16   9  -8    2.36    7.56
  16   9  -9    3.03    7.45
  16   9  -9    1.38    7.91
  16   9 -10    0.99    7.57
  16   9 -10    3.37    7.68
  16   9 -11    1.07    7.59
  16   9 -11    3.63    7.67
  16   9 -12   -0.22    7.49
  16   9 -12   -2.53    7.64
  16   9 -13    4.57    7.31
  16   9 -13    4.25    7.03
  16   9 -14    1.63    7.35
  16   9 -14    2.29    6.37
  16   9 -15    4.22    5.63
  16   8  -1    6.38    7.00
  16   8  -1    2.24    8.08
  16   8  -2    3.39    7.22
  16   8  -2    5.77    7.90
  16   8  -3    1.83    6.93
  16   8  -3    2.13    7.92
  16   8  -4   -0.69    6.96
  16   8  -4    0.49    7.69
  16   8  -5    0.92    7.14
  16   8  -5    1.46    7.65
  16   8  -6    1.33    7.36
  16   8  -7   -1.91    7.32
  16   8  -7    4.94    7.77
  16   8  -8    8.75    7.43
  16   8  -8   -0.77    7.68
  16   8  -9    3.83    7.34
  16   8  -9   -2.93    7.64
  16   8 -10   13.34    7.38
  16   8 -10   12.00    7.70
  16   8 -11    4.13    7.23
  16   8 -11    0.76    7.62
  16   8 -12    6.32    7.20
  16   8 -12    5.52    7.43
  16   8 -13   12.86    7.24
  16   8 -13   16.62    7.65
  16   8 -14   -1.86    6.98
  16   8 -14   -0.06    7.32
  16   8 -15    2.46    6.97
  16   8 -15    1.72    6.55
  16   8 -16   -1.07    7.05
  16   8 -16    4.24    5.87
  16   7  -1    8.20    7.04
  16   7  -1    6.39    8.03
  16   7  -2    2.08    6.87
  16   7  -2    5.25    7.80
  16   7  -3    1.32    6.75
  16   7  -3    1.41    7.70
  16   7  -4   -2.28    6.90
  16   7  -5   -0.26    6.85
  16   7  -6    6.60    7.11
  16   7  -6    5.65    7.91
  16   7  -7    1.91    6.92
  16   7  -7    1.94    7.51
  16   7  -8   13.33    7.10
  16   7  -8   -1.20    7.65
  16   7  -9   -1.21    7.16
  16   7  -9    1.21    7.50
  16   7 -10    8.19    7.09
  16   7 -10    8.28    7.23
  16   7 -11   -2.83    7.12
  16   7 -11   -2.80    7.33
  16   7 -12   -8.11    7.25
  16   7 -12    3.25    7.43
  16   7 -13    7.62    7.05
  16   7 -13    7.05    7.41
  16   7 -14    3.63    6.87
  16   7 -14    2.39    7.08
  16   7 -15    2.08    6.83
  16   7 -15   -2.29    6.94
  16   7 -16    0.75    6.66
  16   7 -16   -0.34    6.81
  16   6  -1   -3.01    6.92
  16   6  -1   -1.12    7.57
  16   6  -2    6.73    6.97
  16   6  -2    6.49    7.51
  16   6  -3   -4.14    6.89
  16   6  -4    8.63    6.91
  16   6  -4    8.36    7.61
  16   6  -5    0.00    6.68
  16   6  -5   -3.16    7.42
  16   6  -6    8.08    6.89
  16   6  -6    9.98    7.55
  16   6  -7   25.15    7.22
  16   6  -7   29.89    7.72
  16   6  -8   50.00    7.65
  16   6  -8   46.80    7.90
  16   6  -9   17.31    7.17
  16   6  -9   20.46    7.26
  16   6 -10    1.90    6.93
  16   6 -10    1.28    7.11
  16   6 -11    1.09    6.66
  16   6 -11   -5.37    7.04
  16   6 -12    1.71    6.87
  16   6 -12    6.67    7.04
  16   6 -13    9.75    6.88
  16   6 -13    6.69    7.17
  16   6 -14    3.73    6.70
  16   6 -14   -0.66    7.11
  16   6 -15   -1.04    6.64
  16   6 -15   -1.59    6.89
  16   6 -16   -0.51    6.49
  16   6 -16    1.75    6.68
  16   6 -17    1.60    6.45
  16   5  -1    3.87    6.85
  16   5  -1   -1.22    7.32
  16   5  -2   34.51    7.23
  16   5  -3    8.70    6.72
  16   5  -3   11.10    7.62
  16   5  -4   32.12    7.03
  16   5  -4   28.42    7.75
  16   5  -5    3.75    6.61
  16   5  -5    7.00    7.33
  16   5  -6   39.17    7.07
  16   5  -6   43.49    7.69
  16   5  -7    3.01    6.51
  16   5  -7   -0.70    7.07
  16   5  -8    5.19    6.71
  16   5  -8   -0.11    6.92
  16   5  -9    8.00    6.75
  16   5  -9    9.14    7.01
  16   5 -10    4.18    6.64
  16   5 -10    2.90    6.79
  16   5 -11   -1.53    6.46
  16   5 -11   -0.53    6.71
  16   5 -12    2.98    6.51
  16   5 -12   -1.40    6.85
  16   5 -13   36.04    7.16
  16   5 -13   39.93    7.32
  16   5 -14   18.70    6.88
  16   5 -14   22.30    6.96
  16   5 -15   25.96    6.94
  16   5 -16    0.21    6.22
  16   5 -16    0.00    6.23
  16   5 -17   -0.03    6.15
  16   5 -17    6.75    6.36
  16   4  -1   -1.33    7.04
  16   4  -2   44.56    7.30
  16   4  -2   35.54    7.84
  16   4  -3    5.48    6.76
  16   4  -3    4.65    7.36
  16   4  -4   28.60    6.98
  16   4  -4   16.74    7.25
  16   4  -5   -5.16    6.64
  16   4  -5    0.68    7.15
  16   4  -6    3.51    6.35
  16   4  -6    0.65    6.99
  16   4  -7    0.32    6.23
  16   4  -7    4.21    6.97
  16   4  -8   31.38    6.64
  16   4  -8   30.84    7.15
  16   4  -9   20.27    6.64
  16   4  -9   21.35    6.72
  16   4 -10    2.81    6.46
  16   4 -10    1.80    6.56
  16   4 -11   -0.46    6.42
  16   4 -11   -2.34    6.36
  16   4 -12    6.40    6.43
  16   4 -12   12.24    6.62
  16   4 -13    2.74    6.61
  16   4 -13    0.00    6.11
  16   4 -14    2.05    6.32
  16   4 -15   -0.05    6.12
  16   4 -15   -0.29    6.27
  16   4 -16    0.29    5.95
  16   4 -16    0.58    6.33
  16   4 -17    1.24    5.94
  16   4 -17    6.66    6.06
  16   3  -1   -5.36    6.90
  16   3  -1   -0.27    7.52
  16   3  -2   -2.60    6.72
  16   3  -2    1.95    7.29
  16   3  -3   -2.46    6.63
  16   3  -3   -3.72    7.25
  16   3  -4   34.66    6.93
  16   3  -4   27.03    7.37
  16   3  -5    2.07    6.36
  16   3  -5    3.93    6.91
  16   3  -6    9.42    6.35
  16   3  -6   10.98    6.92
  16   3  -7   -4.86    6.31
  16   3  -7   -5.35    6.74
  16   3  -8   -1.65    6.09
  16   3  -8    3.05    6.62
  16   3  -9   11.17    6.23
  16   3  -9    7.15    6.49
  16   3 -10   -0.60    6.15
  16   3 -10    2.80    6.27
  16   3 -11    1.73    6.31
  16   3 -11    0.77    6.31
  16   3 -12   16.28    6.39
  16   3 -13   -4.95    6.28
  16   3 -13    1.64    5.80
  16   3 -14    1.69    6.19
  16   3 -14    7.20    6.11
  16   3 -15    7.12    6.05
  16   3 -15   11.95    6.06
  16   3 -16   12.05    5.95
  16   3 -16   11.51    6.00
  16   3 -17    3.31    5.87
  16   2  -1   13.09    6.95
  16   2  -1    8.37    7.34
  16   2  -2   14.51    6.75
  16   2  -2    3.22    7.01
  16   2  -3   -2.47    6.54
  16   2  -3    0.63    7.08
  16   2  -4   27.92    6.72
  16   2  -4   28.46    7.31
  16   2  -5    1.49    6.29
  16   2  -5    2.20    6.89
  16   2  -6    1.05    6.09
  16   2  -6    2.40    6.67
  16   2  -7    0.99    6.04
  16   2  -7   -4.75    6.71
  16   2  -8   16.60    6.07
  16   2  -8   11.74    6.39
  16   2  -9    0.77    5.95
  16   2  -9    1.38    6.25
  16   2 -10    3.00    6.06
  16   2 -10    0.78    6.12
  16   2 -11    0.00    6.04
  16   2 -12   27.32    6.39
  16   2 -12   21.73    6.24
  16   2 -13   -4.80    6.01
  16   2 -13    1.65    5.90
  16   2 -14    8.60    5.84
  16   2 -14    6.20    5.92
  16   2 -15    0.00    5.84
  16   2 -15    1.12    5.75
  16   2 -16    1.18    4.77
  16   2 -16   13.61    5.67
  16   2 -17    7.19    5.38
  16   2 -17    3.11    5.71
  16   1  -1    3.91    6.80
  16   1  -1    4.81    7.21
  16   1  -2   -0.11    6.45
  16   1  -2    2.42    6.99
  16   1  -3    3.87    6.41
  16   1  -3    1.63    6.98
  16   1  -4   32.52    6.66
  16   1  -4   41.73    7.35
  16   1  -5    3.81    6.29
  16   1  -5    9.79    6.80
  16   1  -6  114.20    8.31
  16   1  -6  124.96    9.11
  16   1  -7   24.45    6.23
  16   1  -7   25.53    6.76
  16   1  -8    2.54    5.85
  16   1  -8   -1.97    6.27
  16   1  -9    3.20    5.63
  16   1  -9   -3.35    6.32
  16   1 -10   12.71    5.85
  16   1 -11    0.52    5.90
  16   1 -11   -0.12    6.06
  16   1 -12    0.00    5.65
  16   1 -12   -0.81    5.82
  16   1 -13    3.65    5.68
  16   1 -13    0.36    5.85
  16   1 -14    0.43    5.69
  16   1 -14    5.12    5.66
  16   1 -15   -1.22    5.35
  16   1 -15   -2.90    5.65
  16   1 -16    5.67    5.24
  16   1 -16    7.86    5.58
  16   1 -17    0.25    5.10
  16   1 -17    1.37    5.35
  16   0  -1    7.21    4.95
  16   0  -1    1.66    7.15
  16   0  -2   69.74    7.04
  16   0  -2   66.34    7.94
  16   0  -3    3.77    6.39
  16   0  -3    6.05    6.91
  16   0  -4   30.56    6.50
  16   0  -4   32.07    7.12
  16   0  -5   -3.83    6.25
  16   0  -5    0.23    6.67
  16   0  -6   64.58    6.98
  16   0  -6   57.85    7.36
  16   0  -7   13.58    6.03
  16   0  -7    9.82    6.58
  16   0  -8    5.05    5.70
  16   0  -8    8.80    6.23
  16   0  -9    2.88    5.64
  16   0 -10  153.33    9.14
  16   0 -10  153.12    9.40
  16   0 -11   12.22    5.65
  16   0 -11   11.90    5.86
  16   0 -12    0.04    5.42
  16   0 -12    2.18    5.65
  16   0 -13    1.60    5.43
  16   0 -13    5.83    5.67
  16   0 -14    6.23    5.39
  16   0 -14   -3.28    5.64
  16   0 -15    0.00    5.10
  16   0 -15   -1.87    5.45
  16   0 -16   27.21    5.17
  16   0 -16   26.63    5.61
  16   0 -17    3.66    4.84
  16   0 -17    9.21    5.26
 -16   1   1   11.60    6.17
  16  -1  -1    7.69    7.00
 -16   1   2   31.57   12.60
  16  -1  -2   15.60    4.30
  16  -1  -2   44.62    7.49
  16  -1  -3   -1.43    5.23
  16  -1  -3    1.48    6.67
  16  -1  -4   -2.18    6.01
  16  -1  -4    0.28    6.54
  16  -1  -5    2.06    6.05
  16  -1  -5    3.92    6.54
  16  -1  -6  183.03   10.39
  16  -1  -6  194.49   11.10
  16  -1  -7    6.63    5.90
  16  -1  -7   -0.95    6.44
  16  -1  -8  129.95    8.33
  16  -1  -9   12.74    5.47
  16  -1  -9   19.06    6.13
  16  -1 -10   18.77    5.44
  16  -1 -10   14.12    5.66
  16  -1 -11    1.70    5.18
  16  -1 -11    0.44    5.66
  16  -1 -12   -0.30    5.35
  16  -1 -12    1.27    5.65
  16  -1 -13    4.01    5.13
  16  -1 -13   15.19    5.61
  16  -1 -14    1.99    4.99
  16  -1 -14    4.76    5.50
  16  -1 -15   -2.73    4.92
  16  -1 -15    0.28    5.20
  16  -1 -16    0.10    4.71
  16  -1 -16   -1.40    5.13
  16  -1 -17   -0.55    4.54
  16  -1 -17    0.61    5.01
 -16   2   1    9.18    7.27
  16  -2  -1   10.54    6.89
 -16   2   2    5.17    6.41
  16  -2  -2    4.01    6.61
 -16   2   3    0.15    4.99
  16  -2  -3    0.19    6.46
  16  -2  -4   23.56    5.31
  16  -2  -4   21.88    6.66
  16  -2  -5   -2.70    5.96
  16  -2  -5   -0.71    6.48
  16  -2  -6  299.94   14.48
  16  -2  -6  310.57   15.20
  16  -2  -7    1.47    5.64
  16  -2  -8   23.47    5.49
  16  -2  -8   17.37    5.85
  16  -2  -9    2.04    5.10
  16  -2  -9    5.03    5.54
  16  -2 -10    5.13    4.89
  16  -2 -10    5.57    5.50
  16  -2 -11    1.18    4.87
  16  -2 -11    2.70    5.47
  16  -2 -12   80.63    6.39
  16  -2 -12   68.38    6.50
  16  -2 -13    5.80    4.82
  16  -2 -13    1.86    5.16
  16  -2 -14   30.48    5.11
  16  -2 -14   23.62    5.31
  16  -2 -15   11.17    4.65
  16  -2 -15   10.48    5.02
  16  -2 -16   30.55    4.60
  16  -2 -16   34.41    5.17
 -16   3   1    0.41    7.01
  16  -3  -1   -5.81    6.76
 -16   3   2    6.19    6.96
  16  -3  -2    4.85    6.46
 -16   3   3   -2.61    6.35
  16  -3  -3    0.39    6.29
 -16   3   4   91.67    6.80
  16  -3  -4   92.67    7.86
  16  -3  -5   -1.11    4.39
  16  -3  -5    0.05    6.28
  16  -3  -6   36.24    5.94
  16  -3  -7   -3.45    5.26
  16  -3  -7   -1.52    5.60
  16  -3  -8   -2.30    5.10
  16  -3  -8   -0.73    5.31
  16  -3  -9    0.62    4.88
  16  -3  -9    0.31    5.28
  16  -3 -10    0.00    4.69
  16  -3 -10    4.01    5.27
  16  -3 -11   -1.48    4.71
  16  -3 -11   -0.62    5.33
  16  -3 -12   39.78    5.11
  16  -3 -12   34.41    5.46
  16  -3 -13   -1.31    4.66
  16  -3 -13    1.90    4.87
  16  -3 -14    0.48    4.48
  16  -3 -14    0.00    4.73
  16  -3 -15    4.69    4.24
  16  -3 -15    0.00    4.39
  16  -3 -16    9.05    4.04
  16  -3 -16    9.12    4.34
 -16   4   1    0.00    6.91
  16  -4  -1    2.65    6.40
 -16   4   2    2.92    7.00
  16  -4  -2    0.60    6.27
 -16   4   3    0.19    6.69
  16  -4  -3   -3.34    6.10
 -16   4   4   56.07    7.19
  16  -4  -4   61.77    6.99
 -16   4   5    3.36    4.64
  16  -4  -6   12.37    4.15
  16  -4  -6   16.52    5.73
  16  -4  -7    0.02    4.77
  16  -4  -7    7.26    5.35
  16  -4  -8    2.27    4.99
  16  -4  -8   -0.15    5.14
  16  -4  -9   -1.57    4.70
  16  -4  -9    0.81    5.20
  16  -4 -10    1.50    5.27
  16  -4 -11    2.92    4.34
  16  -4 -11   -1.55    5.04
  16  -4 -12   -0.16    4.31
  16  -4 -12    4.71    4.89
  16  -4 -13    0.79    4.32
  16  -4 -13    2.78    4.80
  16  -4 -14   43.93    4.76
  16  -4 -14   32.81    4.66
  16  -4 -15   -1.14    3.76
  16  -4 -15   -1.73    3.61
 -16   5   1   -2.85    6.96
  16  -5  -1    0.00    6.27
 -16   5   2   -1.36    6.82
  16  -5  -2   -0.12    6.03
 -16   5   3    0.00    6.55
  16  -5  -3    2.55    6.04
 -16   5   4   -0.02    6.40
 -16   5   5    1.05    6.29
  16  -5  -5   -1.37    5.36
 -16   5   6    5.60    4.67
  16  -5  -6    6.97    5.41
  16  -5  -7    0.13    3.72
  16  -5  -7    0.67    5.27
  16  -5  -8    0.00    4.76
  16  -5  -8    4.13    5.24
  16  -5  -9   -1.15    5.07
  16  -5 -10    3.44    4.45
  16  -5 -10    5.75    4.96
  16  -5 -11   -1.32    4.16
  16  -5 -11    0.00    4.70
  16  -5 -12    2.35    3.97
  16  -5 -12    4.39    4.71
  16  -5 -13    0.00    3.99
  16  -5 -13    0.31    4.58
  16  -5 -14   16.11    3.92
  16  -5 -14   13.75    4.36
 -16   6   1    7.52    6.94
  16  -6  -1    3.93    6.31
 -16   6   2   48.33    7.23
  16  -6  -2   49.25    6.66
 -16   6   3    1.27    6.52
  16  -6  -3   -4.35    6.01
 -16   6   4    5.60    6.48
 -16   6   5    0.17    6.09
  16  -6  -5    0.08    5.50
  16  -6  -6    7.41    5.34
 -16   6   7    1.57    4.25
  16  -6  -7   -0.03    5.19
  16  -6  -8    1.92    5.14
  16  -6  -9    3.34    4.49
  16  -6  -9    2.69    5.05
  16  -6 -10    2.72    4.25
  16  -6 -10    2.50    4.86
  16  -6 -11   -1.77    3.94
  16  -6 -11    0.52    4.74
  16  -6 -12    2.55    3.78
  16  -6 -12   -0.48    4.54
  16  -6 -13    1.78    3.66
  16  -6 -14   18.51    3.62
 -16   7   1    6.19    6.74
  16  -7  -1    4.30    6.17
 -16   7   2    0.71    6.62
  16  -7  -2    5.63    6.07
 -16   7   3   -0.14    6.34
 -16   7   4   -1.46    6.32
  16  -7  -4    0.95    5.68
  16  -7  -5   -0.22    5.25
 -16   7   6   -1.05    5.99
  16  -7  -6    0.75    5.27
 -16   7   7   -2.88    5.34
  16  -7  -7    1.24    5.28
 -16   7   8   33.91    4.61
  16  -7  -8   28.46    5.47
  16  -7  -9    1.82    3.78
  16  -7  -9   -0.27    4.96
  16  -7 -10    1.81    4.08
  16  -7 -10    6.15    4.95
  16  -7 -11   -1.60    3.85
  16  -7 -11   -2.86    4.60
  16  -7 -12    7.77    3.58
  16  -7 -13   -0.48    3.35
  16  -7 -13   -0.99    4.02
 -16   8   1   17.89    6.66
  16  -8  -1   20.44    6.17
 -16   8   2   28.28    6.75
  16  -8  -2   33.83    6.22
 -16   8   3   11.94    6.33
 -16   8   4   26.17    6.56
  16  -8  -4   32.96    5.92
  16  -8  -5   -3.02    5.44
 -16   8   6   17.52    6.02
  16  -8  -6   22.18    5.56
 -16   8   7    4.91    5.75
  16  -8  -7    4.69    5.42
 -16   8   8   -2.27    5.20
  16  -8  -8   -2.03    4.98
 -16   8   9    0.95    8.83
  16  -8  -9    4.68    2.86
  16  -8  -9   -3.24    4.81
  16  -8 -10   14.41    3.84
  16  -8 -10   21.63    4.83
  16  -8 -11    3.64    3.69
  16  -8 -12   10.63    3.27
  16  -8 -12   16.97    4.22
 -16   9   1    2.07    6.32
  16  -9  -1   -3.14    5.93
 -16   9   2   -3.28    6.47
 -16   9   3    4.46    6.33
  16  -9  -3    0.56    5.70
  16  -9  -4   11.39    5.70
 -16   9   5    0.62    6.02
  16  -9  -5   -2.75    5.48
 -16   9   6   -1.95    5.86
  16  -9  -6   -6.02    5.38
 -16   9   7    4.93    5.70
  16  -9  -7    2.65    5.20
 -16   9   8   24.48    5.84
  16  -9  -8   27.72    5.24
 -16   9   9   -2.94    4.43
  16  -9  -9    1.98    4.93
  16  -9 -10    1.58    2.94
  16  -9 -10   -0.07    4.63
  16  -9 -11    2.92    3.26
 -16  10   1   12.46    6.70
  16 -10  -1    6.73    6.10
 -16  10   2    4.79    6.59
 -16  10   3    3.82    6.23
  16 -10  -3   -4.69    5.80
  16 -10  -4    7.87    5.65
 -16  10   5   -0.82    5.69
  16 -10  -5    1.85    5.57
 -16  10   6   -0.80    5.71
  16 -10  -6    3.72    5.35
 -16  10   7    0.54    5.64
  16 -10  -7    0.84    5.23
 -16  10   8   12.79    5.67
  16 -10  -8   14.28    5.06
 -16  10   9    8.26    4.89
  16 -10  -9    5.73    4.64
 -16  11   1   15.60    6.93
 -16  11   2   50.27    7.21
  16 -11  -2   49.51    6.48
 -16  11   3    2.55    6.04
  16 -11  -3   -1.02    5.86
 -16  11   4    0.00    5.56
  16 -11  -4    1.24    5.57
 -16  11   5    0.00    5.78
  16 -11  -5    3.79    5.35
 -16  11   6   15.50    5.73
  16 -11  -6   13.19    5.43
 -16  11   7    2.06    5.61
  16 -11  -7    1.21    5.05
 -16  11   8    0.74    5.30
  16 -11  -8   -0.01    4.85
 -16  12   1    0.50    6.91
 -16  12   2    9.95    6.60
  16 -12  -2   15.09    6.23
  16 -12  -3    8.95    5.92
 -16  12   4    0.00    6.14
  16 -12  -4    0.30    5.69
 -16  12   5    2.30    5.96
  16 -12  -5    1.80    5.44
 -16  12   6   -1.40    5.71
  16 -12  -6   -1.02    5.21
 -16  13   1    4.87    6.72
 -16  13   2   -3.13    6.70
  16 -13  -2   -6.99    6.06
  16 -13  -3    6.26    5.84
 -16  13   4    7.32    6.20
  16 -13  -4    9.32    5.59
  15  14  -4    0.98    8.16
  15  14  -4   -0.70    8.91
  15  14  -5   -5.41    8.17
  15  14  -5    1.46    8.82
  15  14  -6    1.02    7.96
  15  14  -6   -5.31    7.52
  15  14  -7   -0.87    7.87
  15  14  -7    6.63    6.49
 -15 -14   8    5.58    5.30
  15  14  -8    3.53    8.10
 -15 -14   9   -2.67    6.51
  15  14  -9   -6.69    8.17
 -15 -14  10   -3.17    7.03
  15  14 -10   -0.79    7.78
  15  13  -1    6.36    9.46
  15  13  -2   -0.98    7.80
  15  13  -2    0.53    9.22
  15  13  -3    1.07    7.92
  15  13  -3    6.00    9.05
  15  13  -4    5.86    7.81
  15  13  -4    7.68    9.00
  15  13  -5   -5.58    7.77
  15  13  -5    2.45    8.66
  15  13  -6   -0.50    7.93
  15  13  -6    3.09    8.51
  15  13  -7    6.95    8.10
  15  13  -7   16.30    7.15
 -15 -13   8   -7.00   12.07
  15  13  -8   -2.39    8.05
  15  13  -8   -8.36    5.47
 -15 -13   9    3.00    5.14
  15  13  -9   -1.32    8.11
 -15 -13  10    8.23    6.47
  15  13 -10    5.29    7.99
 -15 -13  11    5.11    6.74
  15  13 -11    2.09    8.02
 -15 -13  12    6.78    6.85
  15  13 -12    0.60    7.88
 -15 -13  13    6.00    6.92
  15  12  -1   11.69    7.59
  15  12  -1   16.46    9.22
  15  12  -2   11.67    7.67
  15  12  -2   10.67    9.09
  15  12  -3    1.76    7.74
  15  12  -3    0.57    8.91
  15  12  -4   -0.57    7.84
  15  12  -4    1.33    8.60
  15  12  -5    1.30    7.54
  15  12  -5    0.51    8.51
  15  12  -6   -0.03    7.68
  15  12  -6    0.93    8.33
  15  12  -7    1.86    7.70
  15  12  -7    5.12    7.45
  15  12  -8    4.06    7.75
  15  12  -8    2.90    6.84
 -15 -12   9   -1.22    4.46
  15  12  -9    0.00    7.72
  15  12  -9   -4.90    5.12
 -15 -12  10   -0.14    5.81
  15  12 -10    1.59    7.75
 -15 -12  11   -1.46    6.29
  15  12 -11    8.12    7.77
 -15 -12  12    0.23    6.60
  15  12 -12    0.86    7.76
 -15 -12  13   -2.54    6.59
  15  12 -13    0.42    7.59
 -15 -12  14    3.19    6.59
  15  12 -14   -2.04    7.41
 -15 -12  15   14.92    5.77
  15  11  -1    0.63    7.31
  15  11  -1    2.37    8.65
  15  11  -2    1.47    7.32
  15  11  -2    0.27    8.81
  15  11  -3    2.72    7.35
  15  11  -3    9.48    8.73
  15  11  -4    0.63    7.32
  15  11  -4    8.37    8.27
  15  11  -5   -5.04    7.48
  15  11  -5   -1.13    8.33
  15  11  -6    8.93    7.67
  15  11  -6    8.23    7.97
  15  11  -7   -2.85    7.63
  15  11  -7   -1.86    7.71
  15  11  -8    4.49    7.67
  15  11  -8   12.10    7.14
  15  11  -9    0.01    7.59
  15  11  -9    0.32    6.58
 -15 -11  10   12.27    4.58
  15  11 -10    4.46    7.55
 -15 -11  11   -3.64    5.60
  15  11 -11    1.56    7.46
 -15 -11  12   -1.85    6.08
  15  11 -12    1.72    7.53
 -15 -11  13   16.45    6.71
  15  11 -13    0.24    7.54
  15  11 -14    2.30    7.57
 -15 -11  15   25.40    5.61
  15  11 -15   -3.66    7.45
 -15 -11  16    0.14    6.34
  15  10  -1   25.04    7.37
  15  10  -1   24.66    8.83
  15  10  -2    5.34    7.18
  15  10  -2    6.61    8.55
  15  10  -3    0.76    7.28
  15  10  -3    3.31    8.43
  15  10  -4   -0.02    7.16
  15  10  -4    6.93    7.92
  15  10  -5   -0.23    7.20
  15  10  -5    8.58    7.96
  15  10  -6    3.99    7.37
  15  10  -6    1.27    7.88
  15  10  -7   -3.49    7.32
  15  10  -7    1.08    7.68
  15  10  -8    1.04    7.30
  15  10  -9    3.35    7.45
  15  10 -10    0.67    7.56
  15  10 -10    1.88    6.35
 -15 -10  11  -20.75   11.98
  15  10 -11   -0.81    7.38
  15  10 -11  -14.91    4.99
 -15 -10  12    7.09    4.55
  15  10 -12    0.00    7.43
  15  10 -13    9.01    7.38
 -15 -10  14   22.12    6.51
  15  10 -14   19.16    7.48
 -15 -10  15   -1.86    6.27
  15  10 -15   -3.26    7.42
 -15 -10  16    9.78    6.24
  15  10 -16    7.39    7.36
 -15 -10  17   -4.09    6.08
  15  10 -17   -0.52    7.26
  15   9  -1    2.24    7.08
  15   9  -1   -3.93    8.16
  15   9  -2    2.50    7.09
  15   9  -2   -0.16    8.15
  15   9  -3   12.53    7.27
  15   9  -3   13.97    8.35
  15   9  -4   -0.03    7.25
  15   9  -4    5.20    8.03
  15   9  -5    6.56    7.24
  15   9  -5    1.56    7.82
  15   9  -6   -1.46    7.21
  15   9  -7    6.51    7.32
  15   9  -8   26.93    7.44
  15   9  -8   20.26    7.88
  15   9  -9    4.50    7.33
  15   9  -9    5.65    7.60
  15   9 -10    0.35    7.13
  15   9 -10    3.25    7.31
  15   9 -11    1.24    7.08
  15   9 -11    4.47    6.00
  15   9 -12    3.25    7.05
  15   9 -12    3.10    5.43
 -15  -9  13    5.98    4.78
  15   9 -13   -1.73    7.04
 -15  -9  14    3.86    5.13
  15   9 -14    0.20    7.13
 -15  -9  15    0.99    5.63
  15   9 -15    1.30    7.00
 -15  -9  16    7.42    6.16
  15   9 -16    5.33    6.96
 -15  -9  17    1.49    5.83
  15   9 -17    8.58    7.09
 -15  -9  18    2.99    5.95
  15   9 -18    1.24    7.02
  15   8  -1   39.16    7.40
  15   8  -1   29.30    8.36
  15   8  -2    8.34    7.07
  15   8  -2    3.06    7.89
  15   8  -3   39.82    7.38
  15   8  -3   42.00    8.16
  15   8  -4   10.08    6.92
  15   8  -4    7.21    7.62
  15   8  -5   13.16    7.07
  15   8  -6    1.59    7.00
  15   8  -6   -1.32    7.73
  15   8  -7   21.47    7.36
  15   8  -7   13.36    7.87
  15   8  -8    0.66    6.86
  15   8  -8    2.94    7.52
  15   8  -9    4.92    6.99
  15   8  -9    7.98    7.55
  15   8 -10    6.82    7.18
  15   8 -10    5.95    7.39
  15   8 -11    1.62    6.87
  15   8 -11    6.90    7.10
  15   8 -12    2.27    6.89
  15   8 -12   -2.00    6.60
  15   8 -13   -2.31    6.75
  15   8 -13    2.35    5.28
 -15  -8  14    2.90   10.12
  15   8 -14   15.60    7.01
  15   8 -14    0.84    4.46
 -15  -8  15    0.90    4.55
  15   8 -15    0.00    6.70
 -15  -8  16   10.16    4.95
  15   8 -16    3.45    6.78
 -15  -8  17    1.57    5.45
  15   8 -17    0.14    6.86
 -15  -8  18    0.76    5.68
  15   8 -18    7.80    6.80
 -15  -8  19    3.70    5.66
  15   8 -19    0.41    7.06
  15   7  -1    7.73    6.88
  15   7  -1   10.61    7.83
  15   7  -2    0.00    6.86
  15   7  -2   -3.63    7.64
  15   7  -3   26.74    7.02
  15   7  -3   14.80    7.17
  15   7  -4    4.17    6.83
  15   7  -5   39.31    7.45
  15   7  -5   44.85    8.17
  15   7  -6    5.43    6.96
  15   7  -6   14.07    7.55
  15   7  -7    2.50    6.80
  15   7  -7   -0.09    7.23
  15   7  -8    2.71    6.83
  15   7  -8    2.70    7.45
  15   7  -9    9.52    7.01
  15   7  -9    8.47    7.33
  15   7 -10    5.71    6.84
  15   7 -10    9.94    7.16
  15   7 -11   10.43    6.71
  15   7 -11    2.46    7.16
  15   7 -12    4.39    6.59
  15   7 -12    0.20    6.86
  15   7 -13   13.47    6.75
  15   7 -13   11.31    6.71
  15   7 -14   -4.41    6.66
  15   7 -14    4.45    5.53
  15   7 -15    1.61    6.70
  15   7 -15    2.40    5.07
 -15  -7  16   12.46    4.00
  15   7 -16    7.70    6.50
  15   7 -16   -0.44    4.37
 -15  -7  17    0.03    4.31
  15   7 -17    3.96    6.55
 -15  -7  18    3.31    4.63
  15   7 -18   -0.62    6.64
 -15  -7  19    2.31    5.04
  15   7 -19   -0.44    6.44
  15   6  -1   11.19    6.72
  15   6  -1   -0.21    7.27
  15   6  -2   -1.41    6.53
  15   6  -3    2.96    6.73
  15   6  -4   -3.64    6.69
  15   6  -4    1.16    7.30
  15   6  -5    1.27    6.59
  15   6  -5    5.85    7.32
  15   6  -6    2.92    6.69
  15   6  -6   -0.91    7.12
  15   6  -7    1.98    6.53
  15   6  -7    7.24    7.11
  15   6  -8   -3.29    6.51
  15   6  -8   -1.10    7.06
  15   6  -9    0.77    6.70
  15   6  -9    4.17    7.13
  15   6 -10   21.84    6.99
  15   6 -10   13.14    7.13
  15   6 -11   44.08    7.41
  15   6 -11   49.01    7.54
  15   6 -12   14.35    6.77
  15   6 -12   14.17    6.97
  15   6 -13   12.27    6.54
  15   6 -13   11.88    6.78
  15   6 -14    0.56    6.58
  15   6 -14    2.52    6.63
  15   6 -15    0.81    6.56
  15   6 -15    5.50    6.19
  15   6 -16    1.99    6.40
  15   6 -17    2.80    6.37
 -15  -6  18  -11.39   10.03
  15   6 -18    1.94    6.14
  15   6 -18    0.00    4.07
 -15  -6  19   -1.72    3.93
  15   6 -19    3.52    6.37
  15   5  -1   17.29    6.72
  15   5  -2   -0.59    6.41
  15   5  -2    6.35    7.11
  15   5  -3   -2.12    6.45
  15   5  -3   -1.55    7.14
  15   5  -4    0.00    6.39
  15   5  -4   -1.15    7.10
  15   5  -5    3.98    6.33
  15   5  -5   -2.23    7.09
  15   5  -6    2.44    6.28
  15   5  -6    1.61    6.86
  15   5  -7    0.56    6.21
  15   5  -7    5.48    6.99
  15   5  -8    0.00    6.30
  15   5  -8    1.81    6.80
  15   5  -9    0.82    6.39
  15   5  -9    3.62    6.77
  15   5 -10    2.12    6.48
  15   5 -10    4.63    6.85
  15   5 -11   19.96    6.77
  15   5 -11   17.70    6.97
  15   5 -12    6.81    6.55
  15   5 -12    3.95    6.53
  15   5 -13   25.56    6.55
  15   5 -13   21.34    6.66
  15   5 -14    8.36    6.35
  15   5 -14   12.02    6.59
  15   5 -15    6.08    6.29
  15   5 -16   16.82    6.41
  15   5 -16   12.48    6.57
  15   5 -17   19.36    6.30
  15   5 -17   17.24    6.46
  15   5 -18    1.81    6.08
  15   5 -18   -0.11    5.65
  15   5 -19    1.28    6.03
  15   5 -19   -4.08    5.12
  15   5 -20   -0.47    4.59
  15   4  -1    3.51    6.59
  15   4  -1   -1.04    7.14
  15   4  -2    0.53    6.44
  15   4  -2   -1.36    7.06
  15   4  -3   17.24    6.62
  15   4  -3    8.29    7.18
  15   4  -4   10.87    6.39
  15   4  -4    6.17    6.95
  15   4  -5   32.68    6.50
  15   4  -5   50.13    7.48
  15   4  -6    2.17    6.04
  15   4  -6   -0.65    6.76
  15   4  -7    5.36    6.11
  15   4  -7    2.96    6.69
  15   4  -8    5.90    6.08
  15   4  -8    3.82    6.61
  15   4  -9   14.31    6.11
  15   4  -9   10.61    6.66
  15   4 -10    9.59    6.16
  15   4 -10   11.05    6.68
  15   4 -11   -2.57    6.24
  15   4 -11    1.34    6.38
  15   4 -12    0.00    6.26
  15   4 -12    3.14    6.37
  15   4 -13    5.98    6.19
  15   4 -14   -1.25    6.02
  15   4 -14    0.00    5.50
  15   4 -15    5.91    5.94
  15   4 -15    8.77    6.04
  15   4 -16    4.72    5.99
  15   4 -16    4.74    6.11
  15   4 -17   38.40    6.23
  15   4 -17   42.55    6.70
  15   4 -18    4.52    5.96
  15   4 -18   10.35    6.09
  15   4 -19    1.83    5.74
  15   4 -19    8.40    5.86
  15   4 -20    0.00    5.97
  15   4 -20    1.49    5.71
  15   3  -1    0.54    6.36
  15   3  -1   -3.16    6.89
  15   3  -2   -0.29    6.26
  15   3  -2    1.34    6.88
  15   3  -3   61.63    7.26
  15   3  -3   67.31    7.89
  15   3  -4    1.63    6.26
  15   3  -4   -3.32    6.79
  15   3  -5   41.07    6.58
  15   3  -5   49.25    7.37
  15   3  -6   -0.53    6.00
  15   3  -6    1.69    6.55
  15   3  -7    0.81    5.92
  15   3  -7    0.73    6.42
  15   3  -8   -0.14    5.84
  15   3  -8    5.67    6.49
  15   3  -9   -3.53    5.91
  15   3  -9    3.26    6.35
  15   3 -10   12.52    5.98
  15   3 -10   14.71    6.51
  15   3 -11   24.18    6.16
  15   3 -11   37.14    6.58
  15   3 -12   39.11    6.35
  15   3 -13   29.34    6.27
  15   3 -13   24.98    6.19
  15   3 -14   -1.17    5.81
  15   3 -14    3.51    5.79
  15   3 -15   24.09    5.93
  15   3 -15   25.42    6.07
  15   3 -16   18.40    5.87
  15   3 -16   18.65    6.03
  15   3 -17    7.70    5.31
  15   3 -17   12.86    5.99
  15   3 -18   -0.85    5.41
  15   3 -18    1.97    5.85
  15   3 -19    8.97    5.68
  15   3 -19   11.31    5.72
  15   3 -20   -1.16    5.83
  15   3 -20    2.36    5.42
  15   2  -1   15.97    6.59
  15   2  -1   24.18    7.02
  15   2  -2    3.98    6.29
  15   2  -2   -4.93    6.79
  15   2  -3   75.17    7.46
  15   2  -3   87.97    8.24
  15   2  -4    0.43    6.05
  15   2  -4    0.47    6.57
  15   2  -5   11.27    6.08
  15   2  -5    5.50    6.56
  15   2  -6   20.95    6.03
  15   2  -6   15.21    6.52
  15   2  -7   72.03    7.05
  15   2  -7   79.59    7.72
  15   2  -8   -7.16    5.78
  15   2  -8   -2.90    6.43
  15   2  -9   68.04    6.81
  15   2  -9   63.38    7.08
  15   2 -10    2.09    5.72
  15   2 -11   -2.19    5.69
  15   2 -12    1.40    5.57
  15   2 -12    1.56    5.79
  15   2 -13   10.27    5.59
  15   2 -13    6.79    5.68
  15   2 -14    3.52    5.48
  15   2 -14   -0.97    5.41
  15   2 -15   23.35    5.70
  15   2 -15   20.15    5.67
  15   2 -16   13.49    5.43
  15   2 -17   -0.65    5.13
  15   2 -17   -1.90    5.61
  15   2 -18    4.60    5.29
  15   2 -18   -1.78    5.32
  15   2 -19    8.42    5.46
  15   2 -19    5.78    5.31
  15   2 -20   -0.14    5.71
  15   2 -20    0.38    5.23
  15   1  -1   10.22    5.84
  15   1  -1    6.91    6.93
  15   1  -2   16.35    6.32
  15   1  -2   16.61    6.91
  15   1  -3   35.56    6.45
  15   1  -3   42.72    7.17
  15   1  -4    2.10    5.88
  15   1  -4    3.91    6.46
  15   1  -5   14.06    5.85
  15   1  -5   16.89    6.39
  15   1  -6    8.55    5.90
  15   1  -6    1.09    6.42
  15   1  -7  148.85    9.08
  15   1  -7  150.54    9.52
  15   1  -8   -1.26    5.62
  15   1  -8    3.22    6.18
  15   1  -9   45.82    6.05
  15   1 -10   -1.76    5.40
  15   1 -10    2.83    5.69
  15   1 -11   -0.93    5.45
  15   1 -11   -0.27    5.62
  15   1 -12    0.17    5.40
  15   1 -12    0.96    5.38
  15   1 -13   19.08    5.64
  15   1 -13   10.60    5.56
  15   1 -14   -2.81    5.32
  15   1 -14    0.00    5.40
  15   1 -15   10.44    5.25
  15   1 -16   -0.91    4.88
  15   1 -16   -3.76    5.25
  15   1 -17    3.65    4.84
  15   1 -17    2.42    5.14
  15   1 -18    3.60    4.89
  15   1 -18    4.02    4.98
  15   1 -19    6.45    5.09
  15   1 -19    9.70    5.01
 -15   0   1    9.84    4.63
  15   0  -1    1.28   10.87
  15   0  -1    0.00    6.56
  15   0  -2   -2.63    4.94
  15   0  -2   -3.71    6.66
  15   0  -3    8.13    5.75
  15   0  -3    6.63    6.46
  15   0  -4    2.60    5.79
  15   0  -4    2.25    6.37
  15   0  -5   28.70    6.04
  15   0  -5   33.18    6.65
  15   0  -6    3.70    5.65
  15   0  -6    1.85    6.23
  15   0  -7   39.04    6.03
  15   0  -7   38.11    6.61
  15   0  -8   -1.04    5.25
  15   0  -9  108.11    7.46
  15   0  -9   99.69    7.75
  15   0 -10    7.52    5.24
  15   0 -10    3.62    5.82
  15   0 -11   -0.14    5.20
  15   0 -11    1.68    5.48
  15   0 -12   -2.84    5.10
  15   0 -12   -0.78    5.44
  15   0 -13   97.96    7.07
  15   0 -13   87.66    6.88
  15   0 -14    1.14    5.38
  15   0 -15    9.98    4.79
  15   0 -15    7.24    5.09
  15   0 -16    5.72    4.60
  15   0 -16    6.11    5.02
  15   0 -17    7.06    4.60
  15   0 -17   16.02    4.97
  15   0 -18    2.37    4.55
  15   0 -18    7.14    4.79
  15   0 -19    5.75    4.94
 -15   1   1   37.35    6.76
  15  -1  -1   36.84    6.94
 -15   1   2    3.65    4.90
  15  -1  -2   -0.64    6.46
  15  -1  -3   17.44    4.50
  15  -1  -3   11.51    6.33
  15  -1  -4    4.71    5.17
  15  -1  -4    3.26    6.24
  15  -1  -5   59.35    6.47
  15  -1  -5   69.87    7.20
  15  -1  -6   -0.29    5.48
  15  -1  -6    1.88    5.99
  15  -1  -7   -0.80    5.32
  15  -1  -8    1.05    5.18
  15  -1  -8   -5.79    6.01
  15  -1  -9   89.03    6.74
  15  -1  -9   84.22    7.14
  15  -1 -10    3.79    4.96
  15  -1 -10   -2.04    5.58
  15  -1 -11   12.00    5.00
  15  -1 -11   10.81    5.47
  15  -1 -12    0.43    4.93
  15  -1 -12    1.03    5.40
  15  -1 -13   84.54    6.68
  15  -1 -14    1.45    4.79
  15  -1 -14    4.60    5.14
  15  -1 -15    3.79    4.47
  15  -1 -15    0.00    4.85
  15  -1 -16   -1.43    4.47
  15  -1 -16   -2.50    4.92
  15  -1 -17    1.84    4.20
  15  -1 -17   -1.16    4.76
  15  -1 -18    0.00    4.31
  15  -1 -19    0.25    3.96
  15  -1 -19    1.60    4.32
 -15   2   1    7.61    7.01
  15  -2  -1    9.72    6.59
 -15   2   2   -0.41    6.71
  15  -2  -2   -0.47    6.12
 -15   2   3    9.42    5.41
  15  -2  -3   11.93    6.29
  15  -2  -4    6.26    3.66
  15  -2  -4   -2.28    6.13
  15  -2  -5   12.25    5.09
  15  -2  -5   10.37    6.03
  15  -2  -6    0.05    5.30
  15  -2  -7    4.36    5.22
  15  -2  -7   -1.78    5.79
  15  -2  -8    1.33    5.05
  15  -2  -8   -0.64    5.68
  15  -2  -9   70.21    6.09
  15  -2  -9   85.70    6.98
  15  -2 -10    1.32    4.76
  15  -2 -10    1.40    5.31
  15  -2 -11   28.48    4.93
  15  -2 -11   34.08    5.55
  15  -2 -12   10.05    5.30
  15  -2 -13    5.57    4.50
  15  -2 -13    4.95    5.03
  15  -2 -14   -2.05    4.43
  15  -2 -14    0.18    4.75
  15  -2 -15   50.61    4.93
  15  -2 -15   48.70    5.27
  15  -2 -16   -0.17    4.02
  15  -2 -17   42.42    4.42
  15  -2 -17   44.48    4.18
  15  -2 -18   -0.43    3.88
 -15   3   1    4.79    6.77
  15  -3  -1    9.87    6.33
 -15   3   2    0.60    6.60
  15  -3  -2    3.61    6.05
 -15   3   3   91.78    7.93
  15  -3  -3   83.65    7.44
 -15   3   4    1.16    5.68
  15  -3  -4    3.32    5.87
 -15   3   5   -4.50    3.87
  15  -3  -5  -13.81    8.48
  15  -3  -6    0.95    4.27
  15  -3  -6    0.95    5.39
  15  -3  -7   44.65    5.67
  15  -3  -7   47.52    6.19
  15  -3  -8    2.84    5.02
  15  -3  -8    0.10    5.44
  15  -3  -9   63.45    5.71
  15  -3  -9   56.09    6.16
  15  -3 -10    9.26    4.59
  15  -3 -10    5.98    5.13
  15  -3 -11    0.94    5.01
  15  -3 -12    3.00    4.27
  15  -3 -12    3.64    4.73
  15  -3 -13    1.83    4.22
  15  -3 -13    1.03    4.49
  15  -3 -14    4.14    4.25
  15  -3 -14    3.68    4.45
  15  -3 -15   66.86    5.07
  15  -3 -16   -0.16    4.03
  15  -3 -17   34.02    3.86
  15  -3 -17   25.94    3.00
  15  -3 -18   -7.24    1.91
 -15   4   1   50.42    7.43
  15  -4  -1   50.30    6.80
 -15   4   2   -0.84    6.64
  15  -4  -2    0.97    6.05
 -15   4   3   32.52    6.69
  15  -4  -3   43.21    6.43
 -15   4   4    1.50    6.21
  15  -4  -4    5.84    5.76
 -15   4   5   13.34    5.60
 -15   4   6   -5.47    3.86
  15  -4  -6   -7.95    8.66
  15  -4  -6    0.39    5.51
  15  -4  -7  131.46    7.39
  15  -4  -7  123.34    7.99
  15  -4  -8   10.73    4.84
  15  -4  -8    8.50    5.32
  15  -4  -9   13.77    4.69
  15  -4  -9   12.82    5.11
  15  -4 -10    3.63    4.83
  15  -4 -11    0.34    4.15
  15  -4 -11    0.31    4.77
  15  -4 -12    4.10    4.02
  15  -4 -12    2.15    4.62
  15  -4 -13   25.89    4.23
  15  -4 -13   26.16    4.62
  15  -4 -14    6.30    3.84
  15  -4 -15    8.93    3.40
  15  -4 -16    3.09    3.45
 -15   5   1   52.63    7.34
  15  -5  -1   59.52    6.92
 -15   5   2    4.74    6.25
  15  -5  -2    8.33    5.88
 -15   5   3   15.45    6.40
  15  -5  -3   18.31    5.95
 -15   5   4    2.03    6.20
 -15   5   5    3.37    5.96
  15  -5  -5   -2.18    5.59
  15  -5  -6   -1.31    5.40
 -15   5   7   -8.99    3.68
  15  -5  -7  -20.92    7.93
  15  -5  -7    3.84    5.18
  15  -5  -8    0.49    4.27
  15  -5  -8   -2.45    5.13
  15  -5  -9    5.89    5.03
  15  -5 -10   -1.08    4.21
  15  -5 -10    0.50    4.82
  15  -5 -11   85.29    5.68
  15  -5 -11   86.92    6.14
  15  -5 -12    3.01    3.80
  15  -5 -12    6.28    4.38
  15  -5 -13   19.84    3.88
  15  -5 -14    1.87    3.85
  15  -5 -15    1.90    3.02
  15  -5 -15    4.88    2.54
  15  -5 -16   -7.55    1.53
 -15   6   1   14.08    6.41
  15  -6  -1   12.07    6.05
 -15   6   2    5.79    6.29
  15  -6  -2    3.40    5.83
 -15   6   3   18.33    6.32
 -15   6   4    6.71    6.05
  15  -6  -4    6.04    5.53
 -15   6   5   39.14    6.29
  15  -6  -5   45.36    5.95
  15  -6  -6    2.55    5.28
 -15   6   7   12.70    4.56
  15  -6  -7   11.02    5.19
 -15   6   8    6.75    9.54
  15  -6  -8    4.47    3.04
  15  -6  -8    0.89    4.97
  15  -6  -9  103.95    6.31
  15  -6  -9  104.07    6.92
  15  -6 -10   -1.13    4.07
  15  -6 -10    0.45    4.66
  15  -6 -11   12.63    3.76
  15  -6 -11    9.78    4.43
  15  -6 -12    2.95    3.48
  15  -6 -12    3.58    4.15
  15  -6 -13    4.27    3.38
  15  -6 -13    0.12    3.23
  15  -6 -14    1.44    3.38
 -15   7   1    7.80    6.34
  15  -7  -1    2.12    6.01
 -15   7   2    1.68    6.13
  15  -7  -2   -2.60    5.82
 -15   7   3   -2.92    6.08
 -15   7   4   -0.97    6.08
  15  -7  -4    1.21    5.40
  15  -7  -5   17.66    5.40
 -15   7   6    1.40    5.53
  15  -7  -6    0.00    5.04
 -15   7   7    6.86    5.44
  15  -7  -7   11.70    5.05
 -15   7   8    6.06    4.44
  15  -7  -8    2.11    4.87
  15  -7  -9   99.66    5.63
  15  -7  -9  100.08    6.66
  15  -7 -10    3.29    3.63
  15  -7 -10    5.19    4.53
  15  -7 -11    8.48    3.68
  15  -7 -11    7.36    4.26
  15  -7 -12    2.00    3.18
  15  -7 -13   46.98    3.74
  15  -7 -13   43.42    3.39
 -15   8   1    7.02    6.34
  15  -8  -1    7.64    5.89
 -15   8   2    3.68    6.23
 -15   8   3   38.71    6.39
  15  -8  -3   40.12    6.17
 -15   8   4    4.33    5.32
  15  -8  -4   12.15    5.35
 -15   8   5    0.00    5.07
  15  -8  -5    3.34    5.15
 -15   8   6    2.15    5.47
  15  -8  -6    0.24    4.94
 -15   8   7    8.01    5.33
  15  -8  -7    6.78    4.98
 -15   8   8    0.85    5.15
  15  -8  -8    2.01    4.85
 -15   8   9   15.40    3.93
  15  -8  -9   12.39    4.71
  15  -8 -10   -0.09    3.16
  15  -8 -10   -0.06    4.25
  15  -8 -11    3.80    3.40
  15  -8 -12   -2.80    2.99
  15  -8 -13    4.10    3.18
 -15   9   1   18.46    6.42
  15  -9  -1   19.53    6.00
 -15   9   2   -2.41    6.17
 -15   9   3    3.77    5.94
  15  -9  -3    4.85    5.53
  15  -9  -4    0.72    5.26
 -15   9   5   15.59    5.55
  15  -9  -5   16.25    5.31
 -15   9   6    0.00    5.31
  15  -9  -6    0.00    5.04
 -15   9   7   -2.16    5.36
  15  -9  -7   -5.40    4.98
 -15   9   8   -1.60    5.24
  15  -9  -8   -2.14    4.75
 -15   9   9   16.05    4.72
  15  -9  -9   20.71    4.61
 -15   9  10    0.88    3.02
  15  -9 -10   -5.34    5.95
  15  -9 -10    0.99    4.20
  15  -9 -11   -0.02    2.78
  15  -9 -11    5.27    3.71
  15  -9 -12    1.32    2.77
  15  -9 -12    0.00    3.31
  15  -9 -13    9.63    1.42
 -15  10   1    3.86    6.22
  15 -10  -1    1.41    5.47
 -15  10   2   -4.89    6.11
 -15  10   3    1.09    5.99
  15 -10  -3    2.87    5.44
  15 -10  -4    1.77    5.21
 -15  10   5    7.63    5.65
  15 -10  -5   11.58    5.12
 -15  10   6   -0.55    5.46
  15 -10  -6    1.92    4.95
 -15  10   7    4.75    5.38
  15 -10  -7    7.43    5.00
 -15  10   8    4.06    5.14
  15 -10  -8   -1.31    4.67
 -15  10   9    2.44    4.94
  15 -10  -9    0.77    4.33
 -15  10  10    3.33    4.02
  15 -10 -11    9.42    2.44
  15 -10 -11  134.54    6.11
  15 -10 -12   -0.28    2.48
  15 -10 -12    0.81    3.46
 -15  11   1   -0.35    6.33
 -15  11   2   -3.43    6.16
  15 -11  -2    1.70    5.52
  15 -11  -3   14.64    5.52
 -15  11   4    1.24    5.86
  15 -11  -4    2.78    5.21
 -15  11   5   23.93    5.79
  15 -11  -5   25.66    5.44
 -15  11   6    3.98    5.40
  15 -11  -6    5.10    5.07
 -15  11   7   -0.60    5.19
  15 -11  -7    3.01    4.82
 -15  11   8   -3.17    5.12
  15 -11  -8    0.00    4.60
 -15  11   9   -2.14    4.80
  15 -11  -9   -1.04    4.39
 -15  11  10    0.09    4.27
  15 -11 -11   20.07    4.06
 -15  12   1   -1.47    6.56
 -15  12   2    9.30    6.40
  15 -12  -2    0.43    5.61
  15 -12  -3    2.21    5.30
 -15  12   4    0.21    6.01
  15 -12  -4    0.89    5.22
 -15  12   5   -1.62    5.55
  15 -12  -5    3.91    5.18
 -15  12   6    0.24    5.48
  15 -12  -6    3.20    4.97
 -15  12   7    3.42    5.25
  15 -12  -7    5.98    4.86
 -15  12   8    0.33    4.93
  15 -12  -8   -0.16    4.68
 -15  12   9   16.20    4.94
  15 -12  -9   12.85    4.61
 -15  13   1    5.63    6.53
 -15  13   2   -0.29    6.43
  15 -13  -2    1.50    5.57
  15 -13  -3    6.53    5.41
 -15  13   4    1.35    6.06
  15 -13  -4    4.48    5.43
 -15  13   5    2.88    5.86
  15 -13  -5    0.03    5.18
 -15  13   6    3.85    5.66
  15 -13  -6    0.00    5.02
 -15  13   7    9.11    5.55
  15 -13  -7    7.46    5.00
 -15  13   8    0.50    5.02
  15 -13  -8    0.00    4.88
 -15  14   1   19.09    6.81
  15 -14  -1    8.28    5.41
 -15  14   2    5.77    6.47
  15 -14  -2    2.53    5.64
  15 -14  -3    1.13    5.41
 -15  14   4    4.87    6.09
  15 -14  -4    0.48    5.36
 -15  14   5    0.05    6.02
  15 -14  -5   -3.58    5.38
 -15  14   6    0.86    5.85
  15 -14  -6    1.61    5.31
 -15  15   1    0.00    6.73
  15 -15  -1    9.45    5.92
  15 -15  -2    2.99    5.72
 -15  15   3    2.95    6.33
  15 -15  -3   -0.75    5.75
 -14 -16   7    7.62    6.90
  14  16  -7    0.00    7.98
 -14 -16   8    3.81    6.95
  14  16  -8    4.75    8.19
  14  15  -1   16.87    8.12
  14  15  -2    2.81    7.90
  14  15  -3    0.00    7.80
  14  15  -3   -2.94    8.71
  14  15  -4    4.53    6.84
 -14 -15   5    2.03    5.33
  14  15  -5   -3.81    8.01
 -14 -15   6    2.79    6.48
  14  15  -6   -2.79    7.77
 -14 -15   7   -1.82    7.02
  14  15  -7   -4.32    7.95
 -14 -15   8    1.41    6.99
  14  15  -8    0.83    7.86
 -14 -15   9    4.92    6.83
  14  15  -9    9.24    8.13
 -14 -15  10    3.11    6.81
  14  15 -10    8.93    8.16
 -14 -15  11    0.98    6.94
  14  15 -11    1.78    7.84
 -14 -15  12    0.90    6.84
  14  15 -12   -1.71    7.82
 -14 -15  13    0.00    6.84
  14  15 -13    0.84    7.99
  14  14  -1    0.12    7.60
  14  14  -1    3.23    9.37
  14  14  -2    3.09    9.08
  14  14  -3   -1.23    7.73
  14  14  -3   -5.30    9.19
  14  14  -4   -0.26    7.83
  14  14  -4    2.30    7.47
  14  14  -5   -3.37    7.64
  14  14  -5    3.76    5.72
 -14 -14   6    0.67    5.20
  14  14  -6    1.80    7.95
 -14 -14   7    4.04    6.46
  14  14  -7    4.09    7.96
 -14 -14   8    7.85    6.94
  14  14  -8    2.44    7.77
 -14 -14   9   -1.33    6.77
  14  14  -9    2.70    7.99
 -14 -14  10    6.17    6.89
  14  14 -10    9.32    7.96
 -14 -14  11    0.61    6.82
  14  14 -11   -4.70    7.71
 -14 -14  12   -3.55    6.82
  14  14 -12   -1.74    7.83
 -14 -14  13   -7.09    6.80
  14  14 -13    1.10    7.62
 -14 -14  14   -2.95    6.76
  14  14 -14    1.23    7.85
 -14 -14  15    1.43    6.71
  14  14 -15    4.83    7.18
 -14 -14  16   -0.66    6.68
  14  13  -1   -0.06    9.10
  14  13  -2    8.48    7.63
  14  13  -2   11.48    9.07
  14  13  -3   11.04    7.80
  14  13  -3   15.14    8.89
  14  13  -4   -4.24    7.60
  14  13  -4    6.57    8.58
  14  13  -5    0.78    7.48
  14  13  -5   -1.63    7.11
 -14 -13   6   10.02    4.61
  14  13  -6    0.36    7.65
  14  13  -6   -7.84   13.87
 -14 -13   7    0.00    5.47
  14  13  -7    2.73    7.48
 -14 -13   8   -6.54    6.58
  14  13  -8   -2.03    7.72
 -14 -13   9    6.78    6.83
  14  13  -9    5.53    7.66
 -14 -13  10    2.29    6.72
  14  13 -10   -1.23    7.63
 -14 -13  11    1.67    6.73
  14  13 -11   10.46    7.74
 -14 -13  12    3.70    6.82
  14  13 -12   -2.82    7.66
 -14 -13  13    1.65    6.54
  14  13 -13   -1.39    7.75
 -14 -13  14   -3.45    6.47
  14  13 -14    5.36    7.81
 -14 -13  15    2.03    6.54
  14  13 -15   -1.21    7.62
 -14 -13  16    0.55    6.51
  14  13 -16   -3.55    7.70
 -14 -13  17   10.49    5.18
  14  12  -1    3.48    7.39
  14  12  -1    2.88    8.95
  14  12  -2    3.79    7.32
  14  12  -2    2.75    8.72
  14  12  -3    1.43    7.51
  14  12  -3    5.62    8.62
  14  12  -4   -1.49    7.54
  14  12  -4   -3.62    8.34
  14  12  -5    6.59    7.53
  14  12  -5    7.89    7.64
  14  12  -6    0.00    7.44
  14  12  -6    2.60    5.90
 -14 -12   7    3.01    5.00
  14  12  -7   -0.30    7.51
 -14 -12   8    7.52    5.44
  14  12  -8    5.61    7.65
 -14 -12   9    7.42    6.63
  14  12  -9   11.02    7.61
 -14 -12  10   -1.66    6.40
  14  12 -10    4.58    7.64
 -14 -12  11    0.00    6.60
  14  12 -11    1.41    7.39
 -14 -12  12    0.44    6.43
  14  12 -12    0.24    7.17
 -14 -12  13   -1.37    6.53
  14  12 -13   -1.04    7.34
 -14 -12  14   -1.72    6.32
  14  12 -14    3.74    7.28
 -14 -12  15    5.71    6.22
  14  12 -15    4.99    7.39
  14  12 -16   -1.35    7.48
 -14 -12  17   37.83    6.13
  14  12 -17    6.92    7.69
 -14 -12  18    2.14    6.33
  14  12 -18    1.66    6.87
  14  11  -1   -4.02    7.12
  14  11  -1   -3.87    8.68
  14  11  -2    0.48    7.02
  14  11  -2    3.97    8.53
  14  11  -3    7.20    7.18
  14  11  -3   10.05    8.44
  14  11  -4    8.40    7.42
  14  11  -4    8.95    8.10
  14  11  -5   -1.32    7.54
  14  11  -5    5.28    7.76
  14  11  -6   18.53    7.57
  14  11  -6    7.88    7.05
  14  11  -7    8.38    7.52
  14  11  -7   14.62    5.90
 -14 -11   8    0.20    4.69
  14  11  -8   -1.94    7.26
 -14 -11   9    0.01    5.92
  14  11  -9   12.30    7.26
 -14 -11  10    0.77    6.22
  14  11 -10    1.23    7.36
 -14 -11  11    8.21    6.46
  14  11 -11    2.76    7.45
 -14 -11  12    0.65    6.28
  14  11 -12    1.25    7.22
 -14 -11  13   -1.17    6.21
  14  11 -13    2.37    7.14
 -14 -11  14   13.05    5.14
  14  11 -14   -3.09    7.08
 -14 -11  15   -3.55    4.56
  14  11 -15    8.38    7.23
 -14 -11  16    1.32    5.97
  14  11 -16    0.00    7.34
 -14 -11  17   -6.64    6.19
  14  11 -17    2.63    7.28
 -14 -11  18   -1.17    6.21
  14  11 -18   -6.02    7.52
 -14 -11  19    3.51    5.96
  14  11 -19   -0.74    7.74
  14  10  -1    0.00    6.86
  14  10  -1   -1.38    8.50
  14  10  -2   13.95    7.05
  14  10  -2   29.10    8.54
  14  10  -3    0.26    6.99
  14  10  -3   -3.07    8.13
  14  10  -4   12.54    7.01
  14  10  -4   11.70    7.77
  14  10  -5   20.66    7.31
  14  10  -5   12.87    8.00
  14  10  -6    0.00    7.20
  14  10  -6    6.76    7.63
  14  10  -7    1.47    7.25
  14  10  -8    4.30    7.12
 -14 -10   9    0.68    4.71
  14  10  -9   -3.12    7.17
 -14 -10  10   -0.43    5.19
  14  10 -10    2.06    6.97
 -14 -10  11   -0.44    6.17
  14  10 -11    3.07    6.96
 -14 -10  12    0.00    6.03
  14  10 -12   -3.70    7.11
  14  10 -13    4.35    6.99
 -14 -10  14   14.63    5.49
  14  10 -14   -0.49    6.99
 -14 -10  15    6.21    6.11
  14  10 -15   -1.13    6.80
 -14 -10  16    2.93    6.21
  14  10 -16   -3.01    6.93
 -14 -10  17   12.01    6.13
  14  10 -17    9.96    7.25
 -14 -10  18    4.20    6.00
  14  10 -18    4.29    7.11
 -14 -10  19    0.79    5.69
  14  10 -19    0.88    7.28
 -14 -10  20    2.16    5.69
  14  10 -20    3.08    7.80
  14   9  -1    3.18    6.73
  14   9  -1    1.61    7.98
  14   9  -2   -3.66    6.80
  14   9  -2    2.39    7.87
  14   9  -3    0.29    6.72
  14   9  -3    3.10    7.53
  14   9  -4   14.45    6.87
  14   9  -4   14.97    7.88
  14   9  -5   12.52    7.02
  14   9  -5   11.65    7.56
  14   9  -6    1.04    6.83
  14   9  -7    0.73    6.96
  14   9  -7   -1.71    7.58
  14   9  -8   -3.81    6.93
  14   9  -8   -1.24    6.55
  14   9  -9    2.29    7.00
  14   9  -9    6.11    5.37
 -14  -9  10   14.55    4.12
  14   9 -10    9.72    7.13
 -14  -9  11   30.71    4.90
  14   9 -11   13.93    7.16
  14   9 -12   -1.00    6.79
 -14  -9  13    8.88    5.87
  14   9 -13    2.07    6.73
 -14  -9  14    0.00    5.92
  14   9 -14    2.73    6.74
 -14  -9  15   -0.74    5.87
  14   9 -15    6.92    6.62
 -14  -9  16   -0.81    5.96
  14   9 -16   -5.69    6.82
 -14  -9  17    8.37    6.03
  14   9 -17    5.62    6.78
 -14  -9  18   -2.80    6.02
  14   9 -18    0.21    6.90
 -14  -9  19    6.37    5.82
  14   9 -19   12.07    7.15
 -14  -9  20    6.26    5.65
  14   9 -20    4.98    7.38
 -14  -9  21    0.73    5.49
  14   9 -21   -1.98    7.68
  14   8  -1   -0.18    6.60
  14   8  -1   -2.48    7.75
  14   8  -2   62.70    7.54
  14   8  -2   66.97    8.48
  14   8  -3   12.30    6.68
  14   8  -3    6.17    7.66
  14   8  -4   -1.79    6.62
  14   8  -5    4.68    6.61
  14   8  -6    1.37    6.77
  14   8  -6    3.60    7.46
  14   8  -7   -2.46    6.82
  14   8  -7    1.81    7.23
  14   8  -8   12.89    6.72
  14   8  -8   11.03    7.10
  14   8  -9    1.05    6.64
  14   8  -9    3.33    6.37
  14   8 -10   -1.16    6.73
  14   8 -10    0.88    5.80
  14   8 -11   21.24    6.86
  14   8 -11   14.81    4.63
 -14  -8  12    1.98    4.29
  14   8 -12    0.47    6.74
 -14  -8  13    1.51    5.52
  14   8 -13   -3.21    6.83
 -14  -8  14    7.86    5.94
  14   8 -14    6.19    6.71
 -14  -8  15   -0.68    5.68
  14   8 -15   -0.41    6.44
 -14  -8  16    0.85    5.74
  14   8 -16   -4.50    6.56
 -14  -8  17    6.21    5.79
  14   8 -17    3.17    6.73
 -14  -8  18   -2.07    5.82
  14   8 -18    1.66    6.66
 -14  -8  19   -0.72    5.64
  14   8 -19    1.06    6.83
 -14  -8  20    1.23    5.37
  14   8 -20   -4.31    7.28
 -14  -8  21   -0.14    5.34
  14   8 -21    0.60    7.46
  14   7  -1   -2.32    6.50
  14   7  -1    0.02    7.47
  14   7  -2   -3.85    6.51
  14   7  -2   -0.79    7.28
  14   7  -3   -3.25    6.39
  14   7  -4    1.60    6.38
  14   7  -4    3.94    7.30
  14   7  -5   11.82    6.63
  14   7  -5   11.80    7.35
  14   7  -6   56.44    7.31
  14   7  -6   58.67    8.13
  14   7  -7   11.57    6.64
  14   7  -7   18.12    7.40
  14   7  -8    6.75    6.57
  14   7  -8    4.63    7.09
  14   7  -9   10.29    6.50
  14   7  -9    8.57    6.96
  14   7 -10   -2.94    6.38
  14   7 -10    0.22    6.75
  14   7 -11   -1.19    6.42
  14   7 -11    0.00    5.71
  14   7 -12    0.80    6.57
  14   7 -12   -1.61    4.99
 -14  -7  13    1.98    4.28
  14   7 -13    1.43    6.45
 -14  -7  14   11.13    4.90
  14   7 -14   12.75    6.51
 -14  -7  15   -0.83    5.29
  14   7 -15    0.52    6.23
 -14  -7  16    3.43    5.65
  14   7 -16   11.21    6.44
 -14  -7  17   25.63    5.91
  14   7 -17   35.07    6.90
 -14  -7  18    2.60    5.61
  14   7 -18    5.82    6.59
 -14  -7  19    5.62    5.45
  14   7 -19    1.18    6.81
 -14  -7  20    2.07    5.17
  14   7 -20   -6.83    6.94
 -14  -7  21   -2.03    5.19
  14   7 -21   -0.97    7.14
  14   6  -1    6.27    6.27
  14   6  -2   -0.02    6.35
  14   6  -3   -0.86    6.30
  14   6  -3    0.33    7.11
  14   6  -4   99.87    8.16
  14   6  -4  100.38    8.99
  14   6  -5    5.52    6.44
  14   6  -5    7.19    6.96
  14   6  -6   13.32    6.47
  14   6  -6   10.80    7.04
  14   6  -7   22.52    6.47
  14   6  -7   18.02    7.21
  14   6  -8    3.69    6.13
  14   6  -8    4.70    6.97
  14   6  -9    6.17    6.27
  14   6  -9    1.15    6.83
  14   6 -10    3.05    6.31
  14   6 -10   -1.11    6.65
  14   6 -11   17.53    6.46
  14   6 -11   15.96    6.68
  14   6 -12   20.07    6.50
  14   6 -12   13.88    6.08
  14   6 -13   43.26    6.72
  14   6 -13   46.48    6.10
  14   6 -14   30.61    6.66
  14   6 -14   34.95    5.25
 -14  -6  15    1.38    4.27
  14   6 -15   -2.23    6.09
 -14  -6  16   19.55    4.85
  14   6 -16   18.93    6.39
 -14  -6  17    0.49    4.97
  14   6 -17   -1.38    6.33
 -14  -6  18   10.04    5.47
  14   6 -18    8.81    6.37
 -14  -6  19    6.06    5.26
  14   6 -19    1.57    6.42
 -14  -6  20    7.40    5.19
  14   6 -20    6.08    6.73
 -14  -6  21    3.83    4.95
  14   6 -21    2.27    6.96
  14   5  -1    1.62    6.36
  14   5  -2  123.95    8.98
  14   5  -2  135.25    9.76
  14   5  -3    3.90    6.33
  14   5  -3    5.41    6.99
  14   5  -4    0.22    6.18
  14   5  -4   -5.75    6.81
  14   5  -5    1.38    6.06
  14   5  -5   -0.05    6.86
  14   5  -6   18.78    6.21
  14   5  -6   13.98    6.97
  14   5  -7    7.30    6.05
  14   5  -7    4.01    6.74
  14   5  -8   42.99    6.62
  14   5  -8   32.05    7.21
  14   5  -9   -1.19    6.16
  14   5  -9   -0.85    6.72
  14   5 -10   83.84    7.60
  14   5 -10   91.50    8.10
  14   5 -11    7.77    6.18
  14   5 -11    5.10    6.51
  14   5 -12   11.21    6.15
  14   5 -12    4.58    6.40
  14   5 -13   14.17    6.17
  14   5 -13   16.41    6.52
  14   5 -14   39.43    6.47
  14   5 -15   19.22    6.12
  14   5 -16   14.26    6.00
  14   5 -16   23.52    4.64
 -14  -5  17  -13.78    3.61
  14   5 -17    3.14    5.88
  14   5 -17  -19.95   10.29
 -14  -5  18    2.15    3.80
  14   5 -18    0.72    5.95
 -14  -5  19   19.94    4.57
  14   5 -19   27.20    6.46
  14   5 -20   11.63    6.47
 -14  -5  21    0.95    4.41
  14   5 -21    7.46    6.59
 -14  -5  22    2.28    4.67
  14   5 -22    1.91    6.72
  14   4  -1   -0.93    6.40
  14   4  -1    2.08    7.02
  14   4  -2   16.53    6.31
  14   4  -2   14.99    6.89
  14   4  -3    5.37    6.18
  14   4  -3    2.76    6.78
  14   4  -4    0.70    5.96
  14   4  -4   -2.98    6.57
  14   4  -5    1.85    5.97
  14   4  -5   -1.91    6.68
  14   4  -6   38.08    6.31
  14   4  -6   40.49    7.03
  14   4  -7    0.02    5.87
  14   4  -7    0.00    6.59
  14   4  -8   93.57    7.60
  14   4  -8   98.09    8.19
  14   4  -9   10.58    6.12
  14   4  -9   12.59    6.65
  14   4 -10   47.89    6.51
  14   4 -10   55.99    7.19
  14   4 -11    0.55    5.78
  14   4 -11    3.39    6.34
  14   4 -12    1.22    5.79
  14   4 -12   -2.32    6.21
  14   4 -13    5.85    5.83
  14   4 -14    1.67    5.72
  14   4 -14   -1.78    6.11
  14   4 -15    1.88    5.67
  14   4 -15    1.81    5.81
  14   4 -16   15.63    5.64
  14   4 -16   17.79    5.91
  14   4 -17   -1.64    5.50
  14   4 -17   -2.05    4.76
  14   4 -18    3.86    5.71
  14   4 -18   -5.57    4.83
  14   4 -19    7.71    4.38
 -14  -4  20   15.56    3.26
  14   4 -20   28.04    6.46
  14   4 -20   34.41    4.26
 -14  -4  21    3.19    3.46
  14   4 -21    0.00    6.48
 -14  -4  22   11.40    3.42
  14   4 -22   11.23    6.42
  14   3  -1    5.68    6.35
  14   3  -1    6.09    6.87
  14   3  -2    5.78    6.24
  14   3  -2    9.13    6.68
  14   3  -3   -0.35    6.01
  14   3  -3    0.20    6.62
  14   3  -4   34.23    6.34
  14   3  -4   18.18    6.52
  14   3  -5    1.21    5.58
  14   3  -5    1.51    6.36
  14   3  -6    2.73    5.86
  14   3  -6    4.35    6.38
  14   3  -7   -1.93    5.75
  14   3  -7    0.85    6.35
  14   3  -8   46.70    6.31
  14   3  -8   44.12    6.91
  14   3  -9   -2.42    5.67
  14   3  -9   -0.33    6.24
  14   3 -10   49.58    6.28
  14   3 -10   50.45    6.73
  14   3 -11    0.70    5.61
  14   3 -12    2.77    5.49
  14   3 -13   15.03    5.70
  14   3 -13   15.61    6.04
  14   3 -14   31.93    5.82
  14   3 -14   20.11    6.03
  14   3 -15    4.00    5.33
  14   3 -15    0.04    5.73
  14   3 -16   25.30    5.44
  14   3 -16   26.60    5.75
  14   3 -17   -2.79    5.29
  14   3 -17    2.38    5.52
  14   3 -18    8.36    5.41
  14   3 -19   -2.58    5.70
  14   3 -19    1.63    5.23
  14   3 -20   15.91    6.00
  14   3 -20   17.76    5.15
  14   3 -21    6.51    6.03
  14   3 -21    5.25    4.50
  14   3 -22   11.42    6.07
  14   3 -22   11.35    4.14
  14   2  -1    0.62    5.98
  14   2  -1   -0.53    6.66
  14   2  -2   23.14    6.19
  14   2  -2   13.20    6.61
  14   2  -3    2.20    6.00
  14   2  -3    2.11    6.32
  14   2  -4    9.72    5.73
  14   2  -4    7.84    6.30
  14   2  -5    2.69    5.59
  14   2  -5    4.66    6.24
  14   2  -6   47.96    6.30
  14   2  -6   68.86    7.15
  14   2  -7    3.66    5.65
  14   2  -7    3.27    6.24
  14   2  -8   17.63    5.54
  14   2  -8   18.05    6.09
  14   2  -9    0.85    5.48
  14   2  -9    1.70    5.95
  14   2 -10  146.20    8.85
  14   2 -12   21.93    5.57
  14   2 -12   25.08    5.88
  14   2 -13   10.68    5.44
  14   2 -13    9.74    5.74
  14   2 -14   47.12    5.70
  14   2 -14   48.51    6.19
  14   2 -15    3.66    5.04
  14   2 -15    4.40    5.48
  14   2 -16    0.73    4.96
  14   2 -16    6.24    5.34
  14   2 -17    8.38    4.98
  14   2 -17    7.55    5.31
  14   2 -18    9.89    5.13
  14   2 -18   13.92    5.28
  14   2 -19    2.54    5.48
  14   2 -19    5.28    5.25
  14   2 -20    9.62    5.64
  14   2 -20    6.88    5.25
  14   2 -21    2.29    5.63
  14   2 -21    0.82    4.93
  14   1  -1   -2.50    5.05
  14   1  -1    4.46    6.61
  14   1  -2   39.18    6.22
  14   1  -2   32.46    6.82
  14   1  -3    0.10    5.55
  14   1  -3    0.47    6.28
  14   1  -4    6.37    5.64
  14   1  -4    7.86    6.25
  14   1  -5    8.97    5.79
  14   1  -5    5.10    6.00
  14   1  -6   43.23    6.02
  14   1  -6   45.16    6.61
  14   1  -7    5.30    5.33
  14   1  -7    2.91    6.07
  14   1  -8    5.74    5.30
  14   1  -8   11.96    5.95
  14   1  -9   10.79    5.44
  14   1 -10  315.58   14.85
  14   1 -10  306.23   14.66
  14   1 -11    0.00    5.25
  14   1 -11    1.29    5.60
  14   1 -12  139.61    8.38
  14   1 -12  134.82    8.34
  14   1 -13    2.90    5.16
  14   1 -13    1.91    5.43
  14   1 -14   21.02    5.11
  14   1 -14   15.45    5.18
  14   1 -15    2.80    5.07
  14   1 -16    0.46    4.66
  14   1 -16    0.55    4.89
  14   1 -17    2.89    4.68
  14   1 -17    6.31    4.80
  14   1 -18   12.02    4.93
  14   1 -18   18.62    4.96
  14   1 -19    1.08    5.15
  14   1 -19    0.03    4.75
  14   1 -20    2.02    5.18
  14   1 -20    6.05    4.80
  14   1 -21    1.76    4.99
 -14   0   1   -0.41    5.65
  14   0  -1    4.19    6.44
  14   0  -2   35.93    4.82
  14   0  -2   42.63    6.90
  14   0  -3    0.84    5.11
  14   0  -3    3.82    6.03
  14   0  -4   30.86    5.78
  14   0  -4   27.54    6.27
  14   0  -5    6.08    5.34
  14   0  -5    4.69    5.95
  14   0  -6   16.04    5.45
  14   0  -6   15.00    5.99
  14   0  -7   12.10    5.23
  14   0  -7    6.97    5.42
  14   0  -8   81.84    6.63
  14   0  -9    4.55    5.19
  14   0  -9   -2.38    5.76
  14   0 -10  168.31    9.19
  14   0 -10  159.56    9.24
  14   0 -11   17.47    5.07
  14   0 -11   13.04    5.50
  14   0 -12   92.25    6.61
  14   0 -12   82.82    6.61
  14   0 -13    1.83    4.78
  14   0 -13    2.36    5.23
  14   0 -14    0.06    4.90
  14   0 -15   15.42    4.61
  14   0 -15   12.49    4.88
  14   0 -16   18.31    4.40
  14   0 -16   28.81    4.90
  14   0 -17   -0.16    4.40
  14   0 -17    1.93    4.56
  14   0 -18   42.45    5.11
  14   0 -18   39.24    4.90
  14   0 -19    4.57    4.77
  14   0 -20    0.52    4.44
  14   0 -20   -0.11    4.20
  14   0 -21    2.28    4.05
  14   0 -21    1.22    3.97
 -14   1   1    4.99    6.69
  14  -1  -1    0.49    6.34
 -14   1   2   11.90    5.91
  14  -1  -2   10.48    6.28
 -14   1   3    4.77    4.25
  14  -1  -3   -7.00    9.87
  14  -1  -3    7.48    6.13
  14  -1  -4  192.93    9.85
  14  -1  -4  188.18   10.52
  14  -1  -5    6.30    5.28
  14  -1  -5    3.94    5.76
  14  -1  -6    3.34    5.27
  14  -1  -6    1.54    5.33
  14  -1  -7    2.24    5.17
  14  -1  -8  175.40    9.36
  14  -1  -8  188.11   10.21
  14  -1  -9    1.93    4.79
  14  -1  -9    2.01    5.33
  14  -1 -10   -3.51    4.69
  14  -1 -10    2.38    5.23
  14  -1 -11   -2.23    4.51
  14  -1 -11    0.02    5.11
  14  -1 -12   64.80    5.65
  14  -1 -12   61.40    5.97
  14  -1 -13    1.00    4.91
  14  -1 -14    1.73    4.32
  14  -1 -14    0.61    4.76
  14  -1 -15   -1.66    4.14
  14  -1 -15   -1.62    4.63
  14  -1 -16   43.74    4.67
  14  -1 -16   45.23    4.99
  14  -1 -17   11.19    4.15
  14  -1 -17    8.65    4.34
  14  -1 -18   35.46    4.30
  14  -1 -19   13.96    4.15
  14  -1 -19   14.17    4.04
  14  -1 -20    0.00    1.37
  14  -1 -20   -0.07    3.69
  14  -1 -21   -7.00    2.26
 -14   2   1    2.96    6.74
  14  -2  -1    5.70    6.24
 -14   2   2   86.54    7.85
  14  -2  -2   89.48    7.57
 -14   2   3    4.19    5.78
  14  -2  -3   -2.18    5.83
 -14   2   4   11.66    4.71
  14  -2  -4   13.72    5.98
  14  -2  -5    1.52    4.23
  14  -2  -5    1.96    5.67
  14  -2  -6   18.96    5.30
  14  -2  -7    4.89    4.86
  14  -2  -7   -2.58    5.39
  14  -2  -8   33.91    5.12
  14  -2  -8   38.28    5.65
  14  -2  -9    0.92    4.46
  14  -2  -9   -0.78    5.10
  14  -2 -10    4.33    4.40
  14  -2 -10    2.83    4.90
  14  -2 -11    2.81    4.45
  14  -2 -11    1.43    5.01
  14  -2 -12   75.41    5.97
  14  -2 -13    1.95    4.22
  14  -2 -13    0.27    4.52
  14  -2 -14    5.08    4.06
  14  -2 -14    4.10    4.48
  14  -2 -15   -3.38    3.95
  14  -2 -15    0.27    4.26
  14  -2 -16   -1.77    3.55
  14  -2 -17    6.79    3.72
  14  -2 -18    0.00    3.25
 -14   3   1   -0.79    6.44
  14  -3  -1   -2.35    5.98
 -14   3   2  115.46    8.60
  14  -3  -2  122.34    8.44
 -14   3   3    6.78    6.33
  14  -3  -3   -1.64    5.83
 -14   3   4   -2.27    6.07
  14  -3  -4    7.41    5.76
 -14   3   5    8.60    4.38
  14  -3  -6   53.52    4.62
  14  -3  -6   36.39    5.88
  14  -3  -7   -3.50    4.80
  14  -3  -7   -4.09    5.10
  14  -3  -8   10.32    4.72
  14  -3  -8    8.84    5.05
  14  -3  -9    0.13    4.32
  14  -3  -9    3.19    4.92
  14  -3 -10   10.50    4.19
  14  -3 -10   11.37    4.89
  14  -3 -11    3.44    4.65
  14  -3 -12   20.04    4.28
  14  -3 -12   18.26    4.59
  14  -3 -13    2.70    3.84
  14  -3 -13   -2.32    4.29
  14  -3 -14   10.87    4.11
  14  -3 -16    9.57    3.58
  14  -3 -17    0.77    1.94
 -14   4   1    1.76    6.57
  14  -4  -1   -4.02    5.84
 -14   4   2   23.45    6.69
  14  -4  -2   26.16    6.16
 -14   4   3    0.26    6.25
  14  -4  -3    3.36    5.56
 -14   4   4   18.82    6.06
 -14   4   5    0.08    5.81
  14  -4  -5   -0.71    5.40
  14  -4  -6   22.19    5.37
  14  -4  -7    2.09    3.46
  14  -4  -7    0.05    4.96
  14  -4  -8   16.04    4.50
  14  -4  -8   15.75    5.02
  14  -4  -9    2.10    4.31
  14  -4  -9    0.83    4.83
  14  -4 -10   68.21    5.70
  14  -4 -11    4.01    3.65
  14  -4 -11    3.11    4.34
  14  -4 -12   27.42    4.46
  14  -4 -13    1.39    3.97
  14  -4 -16   -6.99    1.94
  14  -4 -17   -1.38    2.31
 -14   5   1   -2.06    6.12
  14  -5  -1    1.71    5.79
 -14   5   2    2.81    6.26
  14  -5  -2    6.52    5.60
 -14   5   3    0.02    5.89
 -14   5   4   99.85    7.68
 -14   5   5    3.05    5.75
  14  -5  -5   -0.38    5.25
  14  -5  -6   11.77    5.13
 -14   5   7    6.68    3.94
  14  -5  -7    5.32    4.90
  14  -5  -8   -1.73    3.68
  14  -5  -8    0.83    4.72
  14  -5  -9   -0.95    4.22
  14  -5  -9    0.24    4.64
  14  -5 -10   10.00    3.92
  14  -5 -10   14.36    4.54
  14  -5 -11    0.57    4.23
  14  -5 -12   81.04    5.45
 -14   6   1   10.53    6.25
  14  -6  -1   10.56    5.84
 -14   6   2   75.17    7.02
  14  -6  -2   78.16    6.95
 -14   6   3    7.55    6.06
 -14   6   4   10.55    5.85
  14  -6  -4   19.82    5.51
  14  -6  -5   10.48    5.15
 -14   6   6   81.55    6.87
  14  -6  -6   86.41    6.57
 -14   6   7    0.90    5.12
  14  -6  -7   -3.02    4.85
 -14   6   8   19.10    3.97
  14  -6  -8   20.57    4.87
  14  -6  -9    0.71    3.47
  14  -6  -9    0.80    4.49
  14  -6 -10  121.44    6.57
  14  -6 -10  122.39    7.05
  14  -6 -11   -3.55    4.13
  14  -6 -13    4.11    3.46
  14  -6 -14   -2.36    1.43
 -14   7   1   -2.15    5.92
  14  -7  -1   -1.61    5.68
 -14   7   2    5.68    5.96
 -14   7   3    8.93    5.75
  14  -7  -3   13.23    5.22
 -14   7   4   41.29    6.20
  14  -7  -4   52.71    5.93
  14  -7  -5    0.40    5.04
 -14   7   6    1.27    5.36
  14  -7  -6   -0.70    4.89
 -14   7   7    1.87    5.32
  14  -7  -7    0.75    4.80
 -14   7   8   94.85    6.48
  14  -7  -8  113.23    6.96
 -14   7   9   -8.73    3.23
  14  -7  -9    3.33    4.43
  14  -7 -10   34.20    3.86
  14  -7 -10   31.43    4.54
  14  -7 -11    0.54    3.89
  14  -7 -12   59.91    4.51
  14  -7 -13    0.70    2.75
 -14   8   1    1.70    5.87
  14  -8  -1   -1.08    5.57
 -14   8   2   -1.20    5.76
 -14   8   3    3.45    5.67
  14  -8  -3   -1.22    5.27
  14  -8  -4   11.32    5.25
 -14   8   5    4.84    5.24
  14  -8  -5    4.07    5.00
 -14   8   6   29.01    5.58
  14  -8  -6   27.44    5.18
 -14   8   7   -0.36    5.14
  14  -8  -7   -0.09    4.77
 -14   8   8   -0.39    5.08
  14  -8  -8    2.35    4.48
 -14   8   9   -0.75    4.03
  14  -8  -9    4.04    4.30
  14  -8 -10    2.63    2.67
  14  -8 -10    0.00    4.00
  14  -8 -12    5.15    3.26
  14  -8 -13    3.40    1.43
 -14   9   1   -1.25    5.95
  14  -9  -1    2.33    5.38
 -14   9   2    0.53    5.82
 -14   9   3    1.64    5.66
  14  -9  -3   -0.32    5.30
  14  -9  -4   10.03    5.17
 -14   9   5    4.86    5.33
  14  -9  -5   -2.43    5.04
 -14   9   6   15.79    5.33
  14  -9  -6   18.81    5.04
 -14   9   7   -1.40    4.97
  14  -9  -7    5.30    4.65
 -14   9   8   -0.36    4.90
  14  -9  -8   -0.11    4.46
 -14   9   9   -2.06    4.66
  14  -9  -9   -0.49    4.24
 -14   9  10    2.43    3.29
  14  -9 -10    1.76    3.95
  14  -9 -11    2.54    2.34
  14  -9 -11    0.04    3.40
  14  -9 -13    2.70    0.69
 -14  10   1    1.85    6.10
 -14  10   2    1.83    5.89
  14 -10  -2    5.80    5.43
  14 -10  -3   -0.38    5.26
 -14  10   4    1.48    5.39
  14 -10  -4    2.76    5.15
 -14  10   5   -2.14    5.29
  14 -10  -5   -3.61    4.94
 -14  10   6    0.00    5.07
  14 -10  -6    8.98    4.82
 -14  10   7    1.07    4.84
  14 -10  -7    2.03    4.59
 -14  10   8    3.35    4.80
  14 -10  -8   -2.24    4.36
 -14  10   9   -2.12    4.63
  14 -10  -9   -0.26    4.04
 -14  10  10   11.70    4.14
 -14  10  11  -16.01    6.62
  14 -10 -11   -6.21    1.94
  14 -10 -11   -0.78    3.53
 -14  11   1    7.97    6.22
 -14  11   2    9.06    6.07
  14 -11  -2    8.31    5.44
  14 -11  -3    3.74    5.22
 -14  11   4    1.60    5.52
  14 -11  -4    1.96    5.11
 -14  11   5    0.84    5.38
  14 -11  -5   -0.05    4.84
 -14  11   6   14.13    5.34
  14 -11  -6   19.61    4.93
 -14  11   7   17.51    5.20
  14 -11  -7   19.04    4.71
 -14  11   8   38.80    5.29
  14 -11  -8   47.53    4.95
 -14  11   9    5.71    4.69
  14 -11  -9    6.79    4.33
 -14  11  10   17.60    4.43
  14 -11 -11   32.98    2.11
  14 -11 -12    2.46    1.29
 -14  12   1   12.11    6.27
 -14  12   2   11.47    6.19
  14 -12  -2    8.07    5.34
  14 -12  -3    0.28    5.21
 -14  12   4   20.74    5.86
  14 -12  -4   22.77    5.12
 -14  12   5    4.57    5.36
  14 -12  -5    0.00    4.89
 -14  12   6    8.10    5.24
  14 -12  -6    4.91    4.81
 -14  12   7   10.48    5.22
  14 -12  -7   13.86    4.72
 -14  12   8   40.95    5.41
  14 -12  -8   49.48    5.28
 -14  12   9    0.15    4.50
  14 -12  -9   -2.74    4.42
 -14  12  10    0.00    4.22
  14 -12 -10    1.05    3.97
  14 -12 -11   -0.78    3.13
 -14  12  12  -12.40    5.46
 -14  13   1    1.57    6.27
 -14  13   2   -2.45    5.96
  14 -13  -2    1.24    5.27
  14 -13  -3    8.81    5.10
 -14  13   4    3.12    5.66
  14 -13  -4    4.47    5.01
 -14  13   5    0.60    5.54
  14 -13  -5   -1.92    4.95
 -14  13   6    5.21    5.52
  14 -13  -6    3.73    4.95
 -14  13   7    3.05    5.28
  14 -13  -7    1.65    4.89
 -14  13   8   -1.27    5.07
  14 -13  -8   -2.27    4.74
 -14  13   9    3.30    4.73
 -14  13  10    1.26    4.30
  14 -13 -10    0.65    3.84
 -14  14   1   -4.42    6.23
  14 -14  -1   -2.90    5.51
 -14  14   2    0.96    5.68
  14 -14  -2    1.38    5.41
 -14  14   3    0.00    5.44
  14 -14  -3    1.63    5.28
 -14  14   4   -0.58    5.72
  14 -14  -4    0.02    5.22
 -14  14   5   -3.53    5.78
  14 -14  -5   -0.71    5.22
 -14  14   6   -3.80    5.48
  14 -14  -6    3.12    5.04
 -14  14   7    2.61    5.44
  14 -14  -7   -2.09    4.96
 -14  14   8    6.55    5.12
  14 -14  -8    3.92    4.77
 -14  14   9    2.94    4.74
 -14  15   1    4.29    6.34
  14 -15  -1    1.47    5.71
  14 -15  -2    4.20    5.60
 -14  15   3   -0.20    6.11
  14 -15  -3    4.81    5.62
 -14  15   4   -1.49    5.87
  14 -15  -4    1.10    5.43
 -14  15   5   11.21    5.77
  14 -15  -5    6.70    5.50
 -14  15   6    4.49    5.60
  14 -15  -6    5.17    5.29
 -14  15   7   -4.44    5.54
  14 -15  -7   -0.62    5.12
 -14  16   1    5.95    6.35
  14 -16  -1    4.67    6.04
  14 -16  -2   -1.63    5.79
 -14  16   3   10.01    6.25
  14 -16  -3   11.24    5.80
 -14  16   4    2.15    6.06
  14 -16  -4    2.46    5.85
 -14  17   1    3.99    6.60
  14 -17  -1    0.44    6.20
 -13 -17   3    0.35    5.99
  13  17  -3   -4.83    8.02
 -13 -17   4    1.32    6.97
  13  17  -4    2.88    7.99
 -13 -17   5    1.64    6.83
  13  17  -5   -1.62    8.04
  13  17  -6   -4.26    7.92
 -13 -17   7    3.97    7.01
  13  17  -7    0.24    6.94
 -13 -17   8   -3.11    6.96
  13  17  -8   -2.93    8.03
 -13 -17   9    2.21    6.86
  13  17  -9   -1.73    7.95
 -13 -17  10   -0.93    6.82
  13  17 -10   -4.10    7.95
 -13 -17  11    3.98    6.86
  13  17 -11    5.76    7.92
 -13 -17  12    0.00    6.65
  13  17 -12    0.76    8.07
  13  16  -1   -3.51    7.95
  13  16  -1   -4.00    8.80
  13  16  -2   -4.95    7.97
 -13 -16   3    2.55    5.26
  13  16  -3    6.43    7.98
 -13 -16   4   -3.83    6.90
  13  16  -4    1.49    7.89
 -13 -16   6   -2.89    6.78
  13  16  -6    4.67    7.80
 -13 -16   7   -0.90    6.86
  13  16  -7    0.50    7.85
 -13 -16   8    3.07    6.87
  13  16  -8   -0.82    7.75
 -13 -16   9    0.64    6.82
  13  16  -9    1.56    7.86
 -13 -16  10    1.03    6.92
  13  16 -10   -5.46    7.94
 -13 -16  11   11.07    6.81
  13  16 -11    5.10    8.02
 -13 -16  12    1.76    6.66
  13  16 -12   -0.91    8.03
 -13 -16  13    0.50    6.80
  13  16 -13    0.70    8.06
 -13 -16  14    0.00    6.84
  13  16 -14    0.43    8.20
 -13 -16  15    3.31    6.84
  13  16 -15   -0.30    8.27
  13  15  -1    8.29    7.90
  13  15  -2    2.20    7.58
  13  15  -2    3.87    7.65
  13  15  -3   -1.89    7.62
 -13 -15   4    0.00    6.32
  13  15  -4    0.62    7.03
 -13 -15   5    0.20    6.70
  13  15  -5   -1.53    7.69
 -13 -15   6    2.85    6.87
  13  15  -6    4.15    7.80
 -13 -15   7   -0.25    6.67
  13  15  -7   -1.75    7.60
 -13 -15   8   -3.90    6.71
  13  15  -8   -2.95    7.65
 -13 -15   9    2.20    6.68
  13  15  -9    2.87    7.61
 -13 -15  10   -0.96    6.62
  13  15 -10    9.01    7.73
 -13 -15  11    3.32    6.65
  13  15 -11    0.21    7.53
 -13 -15  12    1.31    6.89
  13  15 -12   -5.86    7.85
 -13 -15  13   -3.90    6.73
  13  15 -13    2.59    7.73
 -13 -15  14   -0.56    6.62
  13  15 -14    3.84    7.77
 -13 -15  15   -2.91    6.68
  13  15 -15    3.90    7.79
 -13 -15  16    6.36    6.83
  13  15 -16    9.62    8.24
 -13 -15  17    6.08    6.83
  13  14  -1   -2.24    7.42
  13  14  -1   -5.71    9.07
  13  14  -2    1.07    8.09
  13  14  -3   -6.18    7.55
  13  14  -3   -0.74    6.44
 -13 -14   4   -6.14    5.14
  13  14  -4   -3.35    7.58
 -13 -14   5    4.69    6.67
  13  14  -5    3.33    7.64
 -13 -14   6    2.44    6.68
  13  14  -6    2.72    7.57
 -13 -14   7    3.36    6.57
  13  14  -7    0.77    7.64
 -13 -14   8    0.00    6.62
  13  14  -8    4.70    7.64
 -13 -14   9    3.77    6.60
  13  14  -9    4.44    7.64
 -13 -14  10   -0.57    6.46
  13  14 -10    3.44    7.53
 -13 -14  11    1.18    6.59
  13  14 -11   -0.53    7.36
 -13 -14  12    0.06    6.52
  13  14 -12   -0.08    7.50
 -13 -14  13    2.85    6.66
  13  14 -13    2.10    7.61
 -13 -14  14    4.55    6.65
  13  14 -14   -3.57    7.45
 -13 -14  15   -1.26    6.63
  13  14 -15    2.71    7.77
 -13 -14  16   -2.53    6.43
  13  14 -16    0.00    7.81
 -13 -14  17   -0.89    6.35
  13  14 -17   -1.78    8.08
 -13 -14  18    0.24    6.50
  13  14 -18   -3.84    8.22
 -13 -14  19   16.32    5.61
  13  13  -1   12.32    8.83
  13  13  -2    0.71    7.49
  13  13  -2    3.41    8.69
  13  13  -3   11.72    7.48
  13  13  -3    3.36    7.10
 -13 -13   4  -13.19    4.61
  13  13  -4    2.52    7.42
  13  13  -4   39.21   14.35
 -13 -13   5    7.35    5.81
  13  13  -5   17.37    7.60
 -13 -13   6   27.68    6.96
  13  13  -6   20.18    7.89
 -13 -13   7   -0.19    6.65
  13  13  -7   -6.66    7.49
 -13 -13   8    1.32    6.58
  13  13  -8    1.66    7.35
 -13 -13   9    1.67    6.50
  13  13  -9   -1.41    7.47
 -13 -13  10   -1.07    6.48
  13  13 -10   -2.19    7.37
 -13 -13  11    1.08    6.49
  13  13 -11    3.24    7.43
 -13 -13  12    2.89    6.48
  13  13 -12    3.54    7.29
 -13 -13  13    2.70    6.50
  13  13 -13    1.16    7.34
 -13 -13  14    0.00    6.28
  13  13 -14   -0.68    7.23
 -13 -13  15   -2.52    6.43
  13  13 -15   -1.23    7.29
 -13 -13  16    4.93    6.35
  13  13 -16    1.23    7.38
 -13 -13  17    8.12    6.16
  13  13 -17    8.95    7.87
  13  13 -18   -1.98    7.89
 -13 -13  19   28.35    5.83
  13  13 -19   -2.82    8.18
 -13 -13  20    1.82    6.35
  13  12  -1   11.07    7.37
  13  12  -1    8.15    8.62
  13  12  -2   -1.07    6.92
  13  12  -2    0.00    8.32
  13  12  -3    0.00    6.95
  13  12  -3    5.69    8.12
  13  12  -4    0.00    7.25
  13  12  -4    2.63    5.94
 -13 -12   5    3.68    4.94
  13  12  -5    5.74    7.16
 -13 -12   6    8.12    5.94
  13  12  -6   16.63    7.33
 -13 -12   7    3.98    6.54
  13  12  -7    0.00    7.16
 -13 -12   8    1.76    6.51
  13  12  -8   -2.70    7.24
 -13 -12   9    2.18    6.31
  13  12  -9    0.50    7.21
 -13 -12  10    5.93    6.37
  13  12 -10   10.41    7.28
 -13 -12  11   -0.35    6.37
  13  12 -11   -2.89    7.38
 -13 -12  12    6.75    6.24
  13  12 -12    0.63    7.33
 -13 -12  13   -1.58    6.31
  13  12 -13    2.00    7.11
 -13 -12  14    9.00    6.20
  13  12 -14    0.63    7.04
 -13 -12  15    9.09    6.35
  13  12 -15    3.28    7.32
 -13 -12  16   -0.33    4.51
  13  12 -16   -3.88    7.18
 -13 -12  17   -0.40    4.66
  13  12 -17   -0.40    7.28
 -13 -12  18   10.18    6.28
  13  12 -18   20.08    7.81
 -13 -12  19   -2.55    6.45
  13  12 -19    0.23    7.91
 -13 -12  20    4.56    6.35
  13  12 -20   14.74    8.55
 -13 -12  21    1.29    6.36
  13  11  -1    1.29    6.71
  13  11  -1   -0.58    8.36
  13  11  -2    3.64    6.79
  13  11  -2    4.69    8.10
  13  11  -3   12.01    7.11
  13  11  -3    8.74    8.03
  13  11  -4   -0.28    6.92
  13  11  -4    1.48    7.14
  13  11  -5   -0.31    6.87
  13  11  -5   -1.29    5.74
 -13 -11   6    1.36    4.80
  13  11  -6    3.06    7.02
 -13 -11   7   -1.92    5.81
  13  11  -7   -1.37    7.02
 -13 -11   8    6.49    6.24
  13  11  -8    3.04    7.12
 -13 -11   9    2.90    6.19
  13  11  -9    8.54    7.09
 -13 -11  10    0.55    6.09
  13  11 -10    1.43    6.94
 -13 -11  11    4.44    6.15
  13  11 -11    0.91    6.88
 -13 -11  12    8.73    6.19
  13  11 -12    7.14    7.08
 -13 -11  13   -1.43    6.04
  13  11 -13   -2.60    6.96
 -13 -11  14   11.62    5.76
  13  11 -14    1.60    6.94
  13  11 -15    0.00    6.98
 -13 -11  16   10.51    5.58
  13  11 -16    0.98    6.88
 -13 -11  17    2.13    5.89
  13  11 -17   -1.35    6.95
 -13 -11  18    0.00    5.95
  13  11 -18   -2.44    7.46
 -13 -11  19    3.50    5.97
  13  11 -19    5.22    7.54
 -13 -11  20    2.11    5.99
  13  11 -20    1.66    7.97
 -13 -11  21   -0.33    5.96
  13  11 -21   -3.45    8.27
  13  10  -1   49.77    7.45
  13  10  -1   49.84    8.90
  13  10  -2    3.22    6.84
  13  10  -2    6.73    7.85
  13  10  -3    5.56    6.77
  13  10  -3    3.24    7.73
  13  10  -4    0.00    6.74
  13  10  -4   -1.97    7.46
  13  10  -5   -3.40    6.80
  13  10  -5    1.62    6.66
  13  10  -6   28.60    7.14
  13  10  -6   29.64    5.27
 -13 -10   7   21.11    4.97
  13  10  -7   18.05    7.04
 -13 -10   8   22.24    5.85
  13  10  -8   15.30    7.09
 -13 -10   9   12.73    6.26
  13  10  -9    9.96    6.87
 -13 -10  10    0.30    5.97
  13  10 -10   -4.54    6.79
 -13 -10  11    0.84    5.96
  13  10 -11    0.00    6.64
 -13 -10  12    0.32    5.97
  13  10 -12   -3.32    6.77
 -13 -10  13   -2.64    4.49
  13  10 -13   -5.80    7.00
 -13 -10  14   13.15    4.80
  13  10 -14   14.36    6.89
 -13 -10  15   -0.30    5.86
  13  10 -15    0.16    6.68
 -13 -10  16    2.45    5.86
  13  10 -16   -2.69    6.84
 -13 -10  17    0.65    5.84
  13  10 -17    2.87    6.99
 -13 -10  18    5.69    5.92
  13  10 -18   -0.30    7.00
 -13 -10  19    2.99    6.00
  13  10 -19    4.39    7.31
 -13 -10  20   -1.87    5.94
  13  10 -20    6.64    7.72
 -13 -10  21   -1.55    5.94
  13  10 -21   -1.21    8.06
 -13 -10  22    0.61    5.76
  13  10 -22    0.38    8.18
  13   9  -1   80.46    8.08
  13   9  -1   75.53    8.90
  13   9  -2   16.06    6.72
  13   9  -2   25.13    7.93
  13   9  -3   -0.27    6.37
  13   9  -3   -0.42    7.33
  13   9  -4   -0.05    6.39
  13   9  -4    2.65    7.15
  13   9  -5   10.73    6.60
  13   9  -6    7.66    6.58
  13   9  -6    2.15    6.36
  13   9  -7   32.77    6.99
  13   9  -7   37.66    5.96
 -13  -9   8   28.79    5.02
  13   9  -8   22.73    6.95
 -13  -9   9    0.00    5.48
  13   9  -9   -1.15    6.73
 -13  -9  10    5.44    5.96
  13   9 -10    1.16    6.74
 -13  -9  11    5.11    5.66
  13   9 -11    1.93    6.53
  13   9 -12    9.37    6.55
 -13  -9  13    8.25    5.59
  13   9 -13    5.94    6.71
 -13  -9  14   25.41    6.09
  13   9 -14   17.49    6.83
 -13  -9  15    3.59    5.80
  13   9 -15    1.59    6.61
 -13  -9  16   -1.84    5.66
  13   9 -16    1.53    6.50
 -13  -9  17    2.26    5.63
  13   9 -17    0.79    6.58
 -13  -9  18    4.39    5.69
  13   9 -18    0.80    6.67
 -13  -9  19    7.40    5.91
  13   9 -19    2.63    7.15
 -13  -9  20   17.41    5.81
  13   9 -20   12.06    7.54
 -13  -9  21    2.22    5.62
  13   9 -21   -0.28    7.97
 -13  -9  22    3.48    5.52
  13   9 -22   -2.63    8.00
  13   8  -1   -1.37    6.44
  13   8  -1   -1.17    7.61
  13   8  -2    6.04    6.44
  13   8  -2    0.44    7.36
  13   8  -3    8.06    6.24
  13   8  -4    3.05    6.35
  13   8  -5    1.24    6.47
  13   8  -5    2.82    7.10
  13   8  -6    1.35    6.46
  13   8  -6   -3.42    7.11
  13   8  -7   18.66    6.59
  13   8  -7   10.40    6.27
  13   8  -8   15.22    6.65
  13   8  -8   12.22    5.12
 -13  -8   9    1.38    4.18
  13   8  -9   -4.57    6.46
 -13  -8  10    4.45    4.24
  13   8 -10    1.60    6.37
  13   8 -11    3.14    6.26
 -13  -8  12    1.36    5.55
  13   8 -12    1.00    6.24
 -13  -8  13    8.13    5.73
  13   8 -13   11.61    6.34
 -13  -8  14   29.72    6.16
  13   8 -14   29.07    6.63
 -13  -8  15    7.45    5.76
  13   8 -15    7.14    6.40
 -13  -8  16   15.89    5.80
  13   8 -16    8.03    6.50
 -13  -8  17   19.43    5.84
  13   8 -17   11.54    6.58
 -13  -8  18    0.00    5.61
  13   8 -18   -1.41    6.68
 -13  -8  19   23.65    5.82
  13   8 -19   20.12    7.02
 -13  -8  20   -1.15    5.43
  13   8 -20   -6.34    7.33
 -13  -8  21    2.06    5.48
  13   8 -21    0.08    7.51
 -13  -8  22    0.97    5.40
  13   8 -22   -5.33    7.69
 -13  -8  23    0.21    5.32
  13   8 -23    0.00    7.61
  13   7  -1    1.11    6.20
  13   7  -1    0.48    7.19
  13   7  -2    4.13    6.09
  13   7  -3    1.76    6.04
  13   7  -3    2.66    7.02
  13   7  -4    0.54    6.19
  13   7  -4   -6.15    7.35
  13   7  -5   30.77    6.47
  13   7  -5   32.67    7.50
  13   7  -6    0.23    6.07
  13   7  -6    0.72    6.96
  13   7  -7    1.61    6.12
  13   7  -7    0.06    6.61
  13   7  -8    8.40    6.35
  13   7  -8   15.66    6.15
  13   7  -9    8.96    6.27
  13   7  -9    6.43    5.63
  13   7 -10    2.14    6.18
  13   7 -10    7.58   11.34
 -13  -7  11   20.27    4.67
  13   7 -11   17.40    6.32
 -13  -7  12   -2.12    5.08
  13   7 -12   -0.77    6.11
 -13  -7  13    1.18    5.53
  13   7 -13    2.15    6.07
 -13  -7  14    3.53    5.58
  13   7 -14    2.31    5.99
 -13  -7  15   19.40    5.75
  13   7 -15    8.93    6.14
 -13  -7  16    0.32    5.65
  13   7 -16    2.64    6.22
 -13  -7  17   28.40    5.88
  13   7 -17   21.58    6.48
 -13  -7  18    4.11    5.34
  13   7 -18    3.94    6.57
 -13  -7  19    6.11    5.34
  13   7 -19    3.07    6.72
 -13  -7  20   14.07    5.42
[truncated: 3,468,508 more chars]
