# Supplementary material for: Synthesis of covalently linked knotted cage frameworks
Source: Nat Synth. 2025 Jun 25;4(10):1270–7. doi: 10.1038/s44160-025-00822-7 (PMC12513843; doi:10.1038/s44160-025-00822-7)
Supplement: Supplementary file 3 — Crystallographic data for 4; (CCDC reference 2415402). [file 44160_2025_822_MOESM3_ESM.cif]

 
data_yc36_sq

# start Validation Reply Form
_vrf_PLAT341_yc36_sq
;
PROBLEM: Low Bond Precision on  C-C Bonds ...............    0.01942 Ang.  
RESPONSE: The low bond precision arises from the significant amount of 
thermal motion present within the structure, especially around the 
flexible outer ligands.
;
_vrf_PLAT410_yc36_sq
;
PROBLEM: Short Intra H...H Contact  H14D     ..H32F     .       1.86 Ang.  
RESPONSE: Short intramolecular contacts involving protons from a flexible 
alkyl chain. They may be genuine features of the structure or due the 
large amount of thermal motion (or dynamic disorder) in these sections of 
the structure resulting in hydrogen positions not being very precisely 
determined.
;
_vrf_PLAT411_yc36_sq
;
PROBLEM: Short Inter H...H Contact  H11F     ..H12L     .       1.96 Ang.  
RESPONSE: Short intermolecular contacts involving protons from a flexible 
alkyl chain. They may arise from the large amount of thermal motion 
(or dynamic disorder) in these sections of the structure.
;
# end Validation Reply Form
 
_audit_creation_method            'SHELXL-2019/3'
_shelx_SHELXL_version_number      '2019/3'
_chemical_name_systematic         ?
_chemical_name_common             ?
_chemical_melting_point           ?
_chemical_formula_moiety          
;
'C240 H216 N24 O24 Zn4, 8(C F3 O3 S), 0.75(C4 H10 O), 3(C2 H3 N)' 
;
_chemical_formula_sum
 'C257 H232.50 F24 N27 O48.75 S8 Zn4' 
_chemical_formula_weight          5453.15

loop_
 _atom_type_symbol
 _atom_type_description
 _atom_type_scat_dispersion_real
 _atom_type_scat_dispersion_imag
 _atom_type_scat_source
 'C'  'C'   0.0032   0.0016
 'International Tables Vol C Tables 4.2.6.8 and 6.1.1.4'
 'H'  'H'   0.0000   0.0000
 'International Tables Vol C Tables 4.2.6.8 and 6.1.1.4'
 'N'  'N'   0.0061   0.0032
 'International Tables Vol C Tables 4.2.6.8 and 6.1.1.4'
 'O'  'O'   0.0106   0.0058
 'International Tables Vol C Tables 4.2.6.8 and 6.1.1.4'
 'F'  'F'   0.0168   0.0099
 'International Tables Vol C Tables 4.2.6.8 and 6.1.1.4'
 'S'  'S'   0.1203   0.1179
 'International Tables Vol C Tables 4.2.6.8 and 6.1.1.4'
 'Zn'  'Zn'   0.3032   1.3627
 'International Tables Vol C Tables 4.2.6.8 and 6.1.1.4'
 
_space_group_crystal_system       orthorhombic
_space_group_IT_number            19
_space_group_name_H-M_alt         'P 21 21 21'
_space_group_name_Hall            'P 2ac 2ab'
 
_shelx_space_group_comment
;
The symmetry employed for this shelxl refinement is uniquely defined
by the following loop, which should always be used as a source of
symmetry information in preference to the above space-group names.
They are only intended as comments.
;
 
loop_
 _space_group_symop_operation_xyz
 'x, y, z'
 '-x+1/2, -y, z+1/2'
 '-x, y+1/2, -z+1/2'
 'x+1/2, -y+1/2, -z'
 
_cell_length_a                    22.62310(10)
_cell_length_b                    28.63830(10)
_cell_length_c                    42.5374(2)
_cell_angle_alpha                 90
_cell_angle_beta                  90
_cell_angle_gamma                 90
_cell_volume                      27559.4(2)
_cell_formula_units_Z             4
_cell_measurement_temperature     100(2)
_cell_measurement_reflns_used     62145
_cell_measurement_theta_max       23.481035616125443
_cell_measurement_theta_min       0.9797882364677828
 
_exptl_crystal_description        block
_exptl_crystal_colour             yellow
_exptl_crystal_density_meas       ?
_exptl_crystal_density_method     ?
_exptl_crystal_density_diffrn     1.314          
_exptl_crystal_F_000              11270
_exptl_transmission_factor_min    ?
_exptl_transmission_factor_max    ?
_exptl_crystal_size_max           0.040
_exptl_crystal_size_mid           0.030
_exptl_crystal_size_min           0.030
_exptl_absorpt_coefficient_mu     0.454
_shelx_estimated_absorpt_T_min    0.982
_shelx_estimated_absorpt_T_max    0.987
_exptl_absorpt_correction_T_min   0.8451548134040332
_exptl_absorpt_correction_T_max   1.0
_exptl_absorpt_correction_type    empirical
_exptl_absorpt_process_details    
;
DIALS 3.21.1.1-g807743295-release
Scaling & analysis of unmerged intensities, absorption correction using spherical harmonics
;

_exptl_absorpt_special_details    ?
_diffrn_ambient_temperature       100(2)
_diffrn_radiation_wavelength      0.6889
_diffrn_radiation_type            Synchrotron
_diffrn_detector                  'Photon counting pixel array'
_diffrn_detector_type             'Dectris PILATUS 2M'
_diffrn_source                    Synchrotron
_diffrn_measurement_device        'Fixed \c 3-circle diffractometer'
_diffrn_measurement_device_type   'Fluid Film Devices'
_diffrn_measurement_method        'shutterless scans'
_diffrn_measurement_specimen_support 'MiTeGen MicroMount'
_diffrn_radiation_monochromator   'Silicon 111'
_diffrn_source_details            'Allan et al. (2017)'
_diffrn_source_type               'Diamond Light Source Beamline I19-1'
_diffrn_reflns_number             196072
_diffrn_reflns_av_unetI/netI      0.0953
_diffrn_reflns_av_R_equivalents   0.0464
_diffrn_reflns_limit_h_min        -26
_diffrn_reflns_limit_h_max        26
_diffrn_reflns_limit_k_min        -31
_diffrn_reflns_limit_k_max        32
_diffrn_reflns_limit_l_min        -50
_diffrn_reflns_limit_l_max        50
_diffrn_reflns_theta_min          0.831
_diffrn_reflns_theta_max          23.905
_diffrn_reflns_theta_full         23.906
_diffrn_measured_fraction_theta_max   0.987
_diffrn_measured_fraction_theta_full  0.987
_diffrn_reflns_Laue_measured_fraction_max    0.987
_diffrn_reflns_Laue_measured_fraction_full   0.987
_diffrn_reflns_point_group_measured_fraction_max   0.982
_diffrn_reflns_point_group_measured_fraction_full  0.982
_reflns_number_total              46126
_reflns_number_gt                 20720
_reflns_threshold_expression      'I > 2\s(I)'
_reflns_Friedel_coverage          0.870
_reflns_Friedel_fraction_max      0.976
_reflns_Friedel_fraction_full     0.976
 
_reflns_special_details
;
 Reflections were merged by SHELXL according to the crystal
 class for the calculation of statistics and refinement.
 
 Structure factors included contributions from the .fab file.
 
 _reflns_Friedel_fraction is defined as the number of unique
 Friedel pairs measured divided by the number that would be
 possible theoretically, ignoring centric projections and
 systematic absences. Completness statistics refer to single and
 composite reflections containing twin component 1 only.
;
 
_computing_data_collection        'GDA - generic data acquisition software'
_computing_cell_refinement        'XIA2 3.21.1 (Winter, G., 2010)'
_computing_data_reduction         
;
DIALS 3.21.1.1-g807743295-release (Winter, G. et al., 2018)
dials.scale (Beilsten-Edmands, J. et al., 2020)
XIA2 3.21.1 (Winter, G., 2010)
;
_computing_structure_solution     'SHELXT 2018/2 (Sheldrick, 2018)'
_computing_structure_refinement 'SHELXL-2019/2 (Sheldrick, 2019)'
_computing_molecular_graphics     ?
_computing_publication_material   ?
_refine_special_details
;
 Refined as a 2-component inversion twin.
;
_refine_ls_structure_factor_coef  Fsqd
_refine_ls_matrix_type            full
_refine_ls_weighting_scheme       calc
_refine_ls_weighting_details
'w=1/[\s^2^(Fo^2^)+(0.1210P)^2^] where P=(Fo^2^+2Fc^2^)/3'
_atom_sites_solution_primary      ?
_atom_sites_solution_secondary    ?
_atom_sites_solution_hydrogens    geom
_refine_ls_hydrogen_treatment     constr
_refine_ls_extinction_method      none
_refine_ls_extinction_coef        .
_refine_ls_abs_structure_details
;
 Refined as an inversion twin.
;
_refine_ls_abs_structure_Flack    0.149(16)
_chemical_absolute_configuration  ?
_refine_ls_number_reflns          46126
_refine_ls_number_parameters      3257
_refine_ls_number_restraints      7409
_refine_ls_R_factor_all           0.1251
_refine_ls_R_factor_gt            0.0877
_refine_ls_wR_factor_ref          0.2302
_refine_ls_wR_factor_gt           0.2201
_refine_ls_goodness_of_fit_ref    1.006
_refine_ls_restrained_S_all       6.760
_refine_ls_shift/su_max           0.004
_refine_ls_shift/su_mean          0.000
 
loop_
 _atom_site_label
 _atom_site_type_symbol
 _atom_site_fract_x
 _atom_site_fract_y
 _atom_site_fract_z
 _atom_site_U_iso_or_equiv
 _atom_site_adp_type
 _atom_site_occupancy
 _atom_site_site_symmetry_order  
 _atom_site_calc_flag
 _atom_site_refinement_flags_posn
 _atom_site_refinement_flags_adp
 _atom_site_refinement_flags_occupancy
 _atom_site_disorder_assembly
 _atom_site_disorder_group
Zn1 Zn 0.51136(5) 0.55875(4) 0.36878(3) 0.0794(3) Uani 1 1 d . . . . .
Zn2 Zn 0.73701(5) 0.20082(4) 0.40413(3) 0.0830(4) Uani 1 1 d . . . . .
Zn3 Zn 1.00005(6) 0.54121(4) 0.43939(3) 0.0846(4) Uani 1 1 d . . . . .
Zn4 Zn 0.85882(6) 0.42273(4) 0.19279(3) 0.0878(4) Uani 1 1 d . . . . .
N1A N 1.0308(4) 0.5100(3) 0.4826(2) 0.087(2) Uani 1 1 d D U . . .
N2A N 0.9971(4) 0.4673(3) 0.42922(19) 0.081(2) Uani 1 1 d D U . . .
N3A N 0.9212(4) 0.4205(3) 0.23063(19) 0.077(2) Uani 1 1 d D U . . .
N4A N 0.9312(4) 0.4651(3) 0.1755(2) 0.090(2) Uani 1 1 d D U . . .
N5A N 0.7997(3) 0.2201(3) 0.3692(2) 0.078(2) Uani 1 1 d D U . . .
N6A N 0.7323(4) 0.1430(2) 0.3713(2) 0.082(2) Uani 1 1 d D U . . .
C22H C 1.0458(6) 0.5337(4) 0.5118(3) 0.104(3) Uani 1 1 d D U . . .
C21H C 1.0066(6) 0.5406(5) 0.5353(3) 0.125(4) Uani 1 1 d D U . . .
C26H C 1.0229(8) 0.5635(6) 0.5634(3) 0.155(5) Uani 1 1 d D U . . .
H26H H 0.994896 0.569295 0.579616 0.186 Uiso 1 1 calc R U . . .
C25H C 1.0823(8) 0.5772(6) 0.5664(4) 0.152(6) Uani 1 1 d D U . . .
H25H H 1.094662 0.590739 0.585750 0.182 Uiso 1 1 calc R U . . .
C24H C 1.1231(7) 0.5722(4) 0.5432(3) 0.123(4) Uani 1 1 d D U . . .
H24H H 1.161963 0.584294 0.545458 0.147 Uiso 1 1 calc R U . . .
C23H C 1.1059(6) 0.5488(4) 0.5158(3) 0.115(4) Uani 1 1 d D U . . .
H23H H 1.134160 0.542814 0.499816 0.138 Uiso 1 1 calc R U . . .
C7A C 1.0263(5) 0.4653(3) 0.4827(3) 0.087(3) Uani 1 1 d D U . . .
H7A H 1.032708 0.448595 0.501708 0.104 Uiso 1 1 calc R U . . .
C8A C 1.0117(5) 0.4405(3) 0.4549(2) 0.080(2) Uani 1 1 d D U . . .
C9A C 1.0102(5) 0.3920(3) 0.4528(3) 0.088(3) Uani 1 1 d D U . . .
H9A H 1.019668 0.373785 0.470789 0.106 Uiso 1 1 calc R U . . .
C10A C 0.9955(5) 0.3704(3) 0.4256(2) 0.091(3) Uani 1 1 d D U . . .
H10A H 0.995743 0.337265 0.424419 0.109 Uiso 1 1 calc R U . . .
C11A C 0.9800(5) 0.3971(3) 0.3993(2) 0.082(3) Uani 1 1 d D U . . .
C12A C 0.9826(4) 0.4443(3) 0.4028(2) 0.077(2) Uani 1 1 d D U . . .
H12A H 0.973298 0.462761 0.384875 0.093 Uiso 1 1 calc R U . . .
C28F C 0.9405(5) 0.4838(4) 0.1443(3) 0.099(3) Uani 1 1 d D U . . .
C27F C 0.9051(6) 0.5194(5) 0.1335(3) 0.131(4) Uani 1 1 d D U . . .
C32F C 0.9073(7) 0.5318(6) 0.1018(3) 0.146(5) Uani 1 1 d D U . . .
H32F H 0.879244 0.552377 0.092725 0.175 Uiso 1 1 calc R U . . .
C31F C 0.9526(7) 0.5124(5) 0.0845(3) 0.130(4) Uani 1 1 d D U . . .
H31F H 0.956821 0.523756 0.063669 0.156 Uiso 1 1 calc R U . . .
C30F C 0.9939(7) 0.4774(5) 0.0940(3) 0.128(4) Uani 1 1 d D U . . .
H30F H 1.023544 0.464520 0.080789 0.154 Uiso 1 1 calc R U . . .
C29F C 0.9849(6) 0.4645(4) 0.1257(3) 0.111(4) Uani 1 1 d D U . . .
H29F H 1.010216 0.441610 0.134674 0.133 Uiso 1 1 calc R U . . .
C19A C 0.9740(5) 0.4686(3) 0.1947(2) 0.091(3) Uani 1 1 d D U . . .
H19A H 1.008702 0.485148 0.188834 0.109 Uiso 1 1 calc R U . . .
C20A C 0.9698(5) 0.4471(3) 0.2260(2) 0.082(3) Uani 1 1 d D U . . .
C21A C 1.0139(5) 0.4503(5) 0.2481(3) 0.106(4) Uani 1 1 d D U . . .
H21A H 1.047356 0.469344 0.244002 0.128 Uiso 1 1 calc R U . . .
C22A C 1.0105(5) 0.4266(4) 0.2760(2) 0.102(3) Uani 1 1 d D U . . .
H22A H 1.042075 0.427484 0.290712 0.122 Uiso 1 1 calc R U . . .
C23A C 0.9592(4) 0.4009(3) 0.2822(2) 0.078(2) Uani 1 1 d D U . . .
C24A C 0.9171(5) 0.3991(3) 0.2587(2) 0.078(3) Uani 1 1 d D U . . .
H24A H 0.882447 0.381409 0.262638 0.094 Uiso 1 1 calc R U . . .
C28E C 0.6972(5) 0.1021(3) 0.3721(3) 0.093(3) Uani 1 1 d D U . . .
C27E C 0.6362(5) 0.1063(4) 0.3649(4) 0.113(4) Uani 1 1 d D U . . .
C32E C 0.5997(6) 0.0666(4) 0.3668(4) 0.137(5) Uani 1 1 d D U . . .
H32E H 0.558439 0.068418 0.362809 0.165 Uiso 1 1 calc R U . . .
C31E C 0.6265(6) 0.0247(5) 0.3748(4) 0.149(6) Uani 1 1 d D U . . .
H31E H 0.603537 -0.002989 0.373842 0.178 Uiso 1 1 calc R U . . .
C30E C 0.6830(6) 0.0212(4) 0.3838(4) 0.134(5) Uani 1 1 d D U . . .
H30E H 0.698336 -0.007655 0.391147 0.161 Uiso 1 1 calc R U . . .
C29E C 0.7184(5) 0.0601(3) 0.3823(3) 0.104(4) Uani 1 1 d D U . . .
H29E H 0.758661 0.057759 0.388566 0.125 Uiso 1 1 calc R U . . .
C31A C 0.7676(5) 0.1470(3) 0.3480(3) 0.085(3) Uani 1 1 d D U . . .
H31A H 0.769360 0.123398 0.332265 0.102 Uiso 1 1 calc R U . . .
C32A C 0.8054(4) 0.1887(3) 0.3458(2) 0.081(3) Uani 1 1 d D U . . .
C33A C 0.8427(5) 0.1970(4) 0.3208(3) 0.100(3) Uani 1 1 d D U . . .
H33A H 0.844726 0.174728 0.304268 0.120 Uiso 1 1 calc R U . . .
C34A C 0.8763(5) 0.2359(4) 0.3189(3) 0.095(3) Uani 1 1 d D U . . .
H34A H 0.901699 0.241019 0.301501 0.114 Uiso 1 1 calc R U . . .
C35A C 0.8727(4) 0.2683(3) 0.3435(3) 0.084(3) Uani 1 1 d D U . . .
C36A C 0.8330(4) 0.2601(3) 0.3672(3) 0.080(3) Uani 1 1 d D U . . .
H36A H 0.828277 0.283154 0.383054 0.096 Uiso 1 1 calc R U . . .
C37A C 0.9607(4) 0.3757(3) 0.3693(2) 0.080(2) Uani 1 1 d D U . . .
C38A C 0.9703(4) 0.3960(3) 0.3403(2) 0.080(3) Uani 1 1 d D U . . .
H38A H 0.992025 0.424342 0.339576 0.096 Uiso 1 1 calc R U . . .
C39A C 0.9501(4) 0.3773(3) 0.3124(2) 0.080(3) Uani 1 1 d D U . . .
C40A C 0.9180(4) 0.3351(3) 0.3136(2) 0.080(3) Uani 1 1 d D U . . .
H40A H 0.902654 0.321540 0.294930 0.096 Uiso 1 1 calc R U . . .
C41A C 0.9088(4) 0.3132(3) 0.3431(3) 0.079(3) Uani 1 1 d D U . . .
C42A C 0.9283(4) 0.3324(3) 0.3701(3) 0.080(3) Uani 1 1 d D U . . .
H42A H 0.920782 0.317345 0.389567 0.096 Uiso 1 1 calc R U . . .
N1B N 1.0850(4) 0.5582(3) 0.4189(2) 0.097(3) Uani 1 1 d D U . . .
N2B N 0.9788(3) 0.5587(3) 0.39094(19) 0.079(2) Uani 1 1 d D U . . .
N3B N 0.5976(3) 0.5889(2) 0.3695(2) 0.076(2) Uani 1 1 d D U . . .
N4B N 0.5035(4) 0.6124(3) 0.4048(2) 0.087(2) Uani 1 1 d D U . . .
N5B N 0.8096(4) 0.4789(3) 0.2150(2) 0.082(2) Uani 1 1 d D U . . .
N6B N 0.7917(4) 0.4402(4) 0.1580(2) 0.104(3) Uani 1 1 d D U . . .
C34G C 1.1425(5) 0.5571(4) 0.4336(3) 0.105(3) Uani 1 1 d D U . . .
C33G C 1.1723(5) 0.5180(4) 0.4368(3) 0.126(4) Uani 1 1 d D U . . .
C38G C 1.2277(5) 0.5156(6) 0.4514(4) 0.155(6) Uani 1 1 d D U . . .
H38G H 1.250639 0.487783 0.451739 0.186 Uiso 1 1 calc R U . . .
C37G C 1.2466(7) 0.5566(6) 0.4651(4) 0.173(7) Uani 1 1 d D U . . .
H37G H 1.280907 0.555427 0.478029 0.208 Uiso 1 1 calc R U . . .
C36G C 1.2193(6) 0.5988(6) 0.4614(4) 0.157(6) Uani 1 1 d D U . . .
H36G H 1.236216 0.626779 0.469316 0.188 Uiso 1 1 calc R U . . .
C35G C 1.1665(6) 0.5989(5) 0.4459(4) 0.145(5) Uani 1 1 d D U . . .
H35G H 1.145619 0.627422 0.443238 0.174 Uiso 1 1 calc R U . . .
C7B C 1.0826(5) 0.5683(5) 0.3902(3) 0.110(4) Uani 1 1 d D U . . .
H7B H 1.117958 0.575465 0.379144 0.132 Uiso 1 1 calc R U . . .
C8B C 1.0256(4) 0.5691(4) 0.3736(3) 0.101(3) Uani 1 1 d D U . . .
C9B C 1.0208(5) 0.5816(6) 0.3423(3) 0.128(5) Uani 1 1 d D U . . .
H9B H 1.054653 0.591927 0.331119 0.154 Uiso 1 1 calc R U . . .
C10B C 0.9671(5) 0.5791(5) 0.3274(3) 0.117(4) Uani 1 1 d D U . . .
H10B H 0.964057 0.583827 0.305359 0.140 Uiso 1 1 calc R U . . .
C11B C 0.9162(4) 0.5692(3) 0.3457(2) 0.080(3) Uani 1 1 d D U . . .
C12B C 0.9246(4) 0.5584(3) 0.3770(2) 0.077(3) Uani 1 1 d D U . . .
H12B H 0.891113 0.550423 0.389342 0.092 Uiso 1 1 calc R U . . .
C34H C 0.4522(5) 0.6260(4) 0.4232(3) 0.097(3) Uani 1 1 d D U . . .
C33H C 0.4392(7) 0.6028(6) 0.4515(4) 0.152(5) Uani 1 1 d D U . . .
C38H C 0.3933(7) 0.6200(7) 0.4712(4) 0.157(6) Uani 1 1 d D U . . .
H38H H 0.384926 0.605977 0.490917 0.189 Uiso 1 1 calc R U . . .
C37H C 0.3610(6) 0.6581(6) 0.4604(4) 0.137(5) Uani 1 1 d D U . . .
H37H H 0.330735 0.670298 0.473569 0.164 Uiso 1 1 calc R U . . .
C36H C 0.3706(8) 0.6794(7) 0.4315(4) 0.170(7) Uani 1 1 d D U . . .
H36H H 0.345467 0.703432 0.423993 0.204 Uiso 1 1 calc R U . . .
C35H C 0.4197(8) 0.6635(6) 0.4139(4) 0.167(7) Uani 1 1 d D U . . .
H35H H 0.430123 0.679426 0.395109 0.201 Uiso 1 1 calc R U . . .
C19B C 0.5522(5) 0.6341(4) 0.4092(3) 0.096(3) Uani 1 1 d D U . . .
H19B H 0.554113 0.658297 0.424423 0.115 Uiso 1 1 calc R U . . .
C20B C 0.6043(5) 0.6225(4) 0.3913(3) 0.092(3) Uani 1 1 d D U . . .
C21B C 0.6579(5) 0.6448(4) 0.3974(3) 0.105(4) Uani 1 1 d D U . . .
H21B H 0.661720 0.667145 0.413832 0.126 Uiso 1 1 calc R U . . .
C22B C 0.7060(5) 0.6327(4) 0.3781(3) 0.105(4) Uani 1 1 d D U . . .
H22B H 0.742505 0.648640 0.380777 0.126 Uiso 1 1 calc R U . . .
C23B C 0.7020(4) 0.5988(3) 0.3557(2) 0.078(3) Uani 1 1 d D U . . .
C24B C 0.6457(4) 0.5779(3) 0.3518(2) 0.077(3) Uani 1 1 d D U . . .
H24B H 0.641307 0.554750 0.335960 0.093 Uiso 1 1 calc R U . . .
C34E C 0.7802(5) 0.4178(4) 0.1292(2) 0.149(5) Uani 1 1 d DG U . . .
C33E C 0.7357(6) 0.3844(5) 0.1281(3) 0.164(6) Uani 1 1 d DG U . . .
C38E C 0.7238(6) 0.3610(5) 0.1001(4) 0.250(10) Uani 1 1 d DG U . . .
H38E H 0.693409 0.338197 0.099365 0.300 Uiso 1 1 calc R U . . .
C37E C 0.7564(8) 0.3712(6) 0.0733(3) 0.256(11) Uani 1 1 d DG U . . .
H37E H 0.748242 0.355227 0.054152 0.307 Uiso 1 1 calc R U . . .
C36E C 0.8009(7) 0.4046(6) 0.0743(2) 0.234(10) Uani 1 1 d DG U . . .
H36E H 0.823139 0.411514 0.055989 0.280 Uiso 1 1 calc R U . . .
C35E C 0.8128(5) 0.4279(4) 0.1023(3) 0.167(6) Uani 1 1 d DG U . . .
H35E H 0.843204 0.450772 0.103039 0.200 Uiso 1 1 calc R U . . .
C31B C 0.7551(6) 0.4710(4) 0.1673(3) 0.111(4) Uani 1 1 d D U . . .
H31B H 0.722595 0.479318 0.154339 0.133 Uiso 1 1 calc R U . . .
C32B C 0.7628(5) 0.4938(4) 0.1980(3) 0.100(3) Uani 1 1 d D U . . .
C33B C 0.7246(5) 0.5267(5) 0.2091(3) 0.121(4) Uani 1 1 d D U . . .
H33B H 0.691580 0.535590 0.196646 0.145 Uiso 1 1 calc R U . . .
C34B C 0.7329(5) 0.5470(5) 0.2378(3) 0.112(4) Uani 1 1 d D U . . .
H34B H 0.706947 0.570636 0.245100 0.134 Uiso 1 1 calc R U . . .
C35B C 0.7811(4) 0.5320(3) 0.2563(2) 0.083(3) Uani 1 1 d D U . . .
C36B C 0.8174(4) 0.4982(3) 0.2429(2) 0.079(3) Uani 1 1 d D U . . .
H36B H 0.850574 0.488142 0.254875 0.095 Uiso 1 1 calc R U . . .
C37B C 0.8560(4) 0.5679(3) 0.3315(2) 0.078(2) Uani 1 1 d D U . . .
C38B C 0.8091(4) 0.5830(3) 0.3488(3) 0.081(3) Uani 1 1 d D U . . .
H38B H 0.815311 0.594284 0.369565 0.098 Uiso 1 1 calc R U . . .
C39B C 0.7527(4) 0.5822(3) 0.3366(2) 0.078(2) Uani 1 1 d D U . . .
C40B C 0.7448(4) 0.5666(3) 0.3066(2) 0.077(2) Uani 1 1 d D U . . .
H40B H 0.706214 0.566513 0.297809 0.092 Uiso 1 1 calc R U . . .
C41B C 0.7926(4) 0.5508(3) 0.2883(2) 0.075(2) Uani 1 1 d D U . . .
C42B C 0.8488(4) 0.5527(3) 0.3009(2) 0.074(2) Uani 1 1 d D U . . .
H42B H 0.882118 0.543755 0.288653 0.089 Uiso 1 1 calc R U . . .
N1C N 0.4750(3) 0.5991(3) 0.3287(2) 0.077(2) Uani 1 1 d D U . . .
N2C N 0.5313(4) 0.5145(3) 0.32759(19) 0.079(2) Uani 1 1 d D U . . .
N3C N 0.6672(3) 0.2429(3) 0.38287(19) 0.076(2) Uani 1 1 d D U . . .
N4C N 0.6602(4) 0.1800(3) 0.4306(2) 0.090(2) Uani 1 1 d D U . . .
N5C N 0.7975(4) 0.3730(3) 0.2145(2) 0.089(2) Uani 1 1 d D U . . .
N6C N 0.8825(4) 0.3576(3) 0.1713(2) 0.098(3) Uani 1 1 d D U . . .
C22F C 0.4425(5) 0.6409(3) 0.3311(3) 0.088(3) Uani 1 1 d D U . . .
C21F C 0.4691(5) 0.6830(4) 0.3366(3) 0.113(4) Uani 1 1 d D U . . .
C26F C 0.4339(6) 0.7233(4) 0.3388(3) 0.109(4) Uani 1 1 d D U . . .
H26F H 0.451142 0.752294 0.344636 0.131 Uiso 1 1 calc R U . . .
C25F C 0.3746(6) 0.7207(4) 0.3325(4) 0.122(4) Uani 1 1 d D U . . .
H25F H 0.351615 0.748280 0.334348 0.146 Uiso 1 1 calc R U . . .
C24F C 0.3471(6) 0.6808(4) 0.3239(4) 0.122(4) Uani 1 1 d D U . . .
H24F H 0.306391 0.680364 0.318466 0.146 Uiso 1 1 calc R U . . .
C23F C 0.3806(5) 0.6415(4) 0.3234(3) 0.102(3) Uani 1 1 d D U . . .
H23F H 0.362198 0.612894 0.317602 0.122 Uiso 1 1 calc R U . . .
C7C C 0.4768(5) 0.5769(3) 0.3036(2) 0.090(3) Uani 1 1 d D U . . .
H7C H 0.457564 0.589270 0.285537 0.108 Uiso 1 1 calc R U . . .
C8C C 0.5081(5) 0.5321(3) 0.3012(2) 0.090(3) Uani 1 1 d D U . . .
C9C C 0.5146(5) 0.5103(3) 0.2721(3) 0.096(3) Uani 1 1 d D U . . .
H9C H 0.498789 0.524167 0.253684 0.115 Uiso 1 1 calc R U . . .
C10C C 0.5440(5) 0.4685(3) 0.2705(3) 0.092(3) Uani 1 1 d D U . . .
H10C H 0.548322 0.452825 0.250891 0.111 Uiso 1 1 calc R U . . .
C11C C 0.5675(4) 0.4492(3) 0.2978(2) 0.076(2) Uani 1 1 d D U . . .
C12C C 0.5606(4) 0.4736(3) 0.3246(2) 0.074(2) Uani 1 1 d D U . . .
H12C H 0.577810 0.460941 0.343099 0.088 Uiso 1 1 calc R U . . .
C28H C 0.6579(5) 0.1435(4) 0.4548(3) 0.094(3) Uani 1 1 d D U . . .
C27H C 0.6738(6) 0.1559(5) 0.4856(3) 0.121(4) Uani 1 1 d D U . . .
C32H C 0.6726(7) 0.1207(6) 0.5086(4) 0.152(6) Uani 1 1 d D U . . .
H32H H 0.682506 0.127275 0.529860 0.183 Uiso 1 1 calc R U . . .
C31H C 0.6563(6) 0.0755(5) 0.4992(4) 0.135(5) Uani 1 1 d D U . . .
H31H H 0.654806 0.051498 0.514612 0.162 Uiso 1 1 calc R U . . .
C30H C 0.6424(7) 0.0644(5) 0.4686(4) 0.140(5) Uani 1 1 d D U . . .
H30H H 0.635646 0.032910 0.462613 0.168 Uiso 1 1 calc R U . . .
C29H C 0.6385(5) 0.1011(4) 0.4462(3) 0.108(4) Uani 1 1 d D U . . .
H29H H 0.622575 0.095709 0.425822 0.130 Uiso 1 1 calc R U . . .
C19C C 0.6122(5) 0.2007(4) 0.4223(3) 0.096(3) Uani 1 1 d D U . . .
H19C H 0.576044 0.193887 0.432659 0.115 Uiso 1 1 calc R U . . .
C20C C 0.6140(4) 0.2349(3) 0.3969(2) 0.082(3) Uani 1 1 d D U . . .
C21C C 0.5633(5) 0.2581(4) 0.3874(3) 0.108(4) Uani 1 1 d D U . . .
H21C H 0.526703 0.252886 0.397776 0.130 Uiso 1 1 calc R U . . .
C22C C 0.5675(5) 0.2894(4) 0.3623(3) 0.109(4) Uani 1 1 d D U . . .
H22C H 0.533114 0.305245 0.355236 0.130 Uiso 1 1 calc R U . . .
C23C C 0.6198(4) 0.2973(3) 0.3477(2) 0.076(2) Uani 1 1 d D U . . .
C24C C 0.6698(4) 0.2714(3) 0.3591(2) 0.078(3) Uani 1 1 d D U . . .
H24C H 0.706672 0.275404 0.348782 0.093 Uiso 1 1 calc R U . . .
C22G C 0.9209(5) 0.3482(3) 0.1462(2) 0.126(4) Uani 1 1 d DG U . . .
C21G C 0.9814(5) 0.3524(4) 0.1511(3) 0.148(5) Uani 1 1 d DG U . . .
C26G C 1.0205(4) 0.3472(4) 0.1262(4) 0.184(7) Uani 1 1 d DG U . . .
H26G H 1.061806 0.350078 0.129552 0.221 Uiso 1 1 calc R U . . .
C25G C 0.9990(6) 0.3378(3) 0.0962(3) 0.183(7) Uani 1 1 d DG U . . .
H25G H 1.025697 0.334283 0.079111 0.220 Uiso 1 1 calc R U . . .
C24G C 0.9385(6) 0.3337(3) 0.0912(2) 0.174(6) Uani 1 1 d DG U . . .
H24G H 0.923859 0.327240 0.070734 0.209 Uiso 1 1 calc R U . . .
C23G C 0.8995(4) 0.3389(3) 0.1162(3) 0.143(5) Uani 1 1 d DG U . . .
H23G H 0.858129 0.335992 0.112798 0.172 Uiso 1 1 calc R U . . .
C31C C 0.8468(6) 0.3248(4) 0.1776(3) 0.111(4) Uani 1 1 d D U . . .
H31C H 0.850342 0.295991 0.166728 0.133 Uiso 1 1 calc R U . . .
C32C C 0.8004(6) 0.3301(4) 0.2013(3) 0.108(4) Uani 1 1 d D U . . .
C33C C 0.7650(6) 0.2926(4) 0.2113(3) 0.112(4) Uani 1 1 d D U . . .
H33C H 0.769083 0.262705 0.201871 0.134 Uiso 1 1 calc R U . . .
C34C C 0.7245(5) 0.2995(4) 0.2348(3) 0.103(4) Uani 1 1 d D U . . .
H34C H 0.702558 0.273960 0.243008 0.123 Uiso 1 1 calc R U . . .
C35C C 0.7158(5) 0.3443(3) 0.2466(2) 0.085(3) Uani 1 1 d D U . . .
C36C C 0.7546(5) 0.3794(3) 0.2369(3) 0.085(3) Uani 1 1 d D U . . .
H36C H 0.751124 0.409325 0.246286 0.101 Uiso 1 1 calc R U . . .
C37C C 0.6004(4) 0.4041(3) 0.2969(2) 0.079(3) Uani 1 1 d D U . . .
C38C C 0.5948(5) 0.3717(3) 0.3210(3) 0.081(3) Uani 1 1 d D U . . .
H38C H 0.568203 0.377853 0.337746 0.097 Uiso 1 1 calc R U . . .
C39C C 0.6269(4) 0.3307(3) 0.3213(2) 0.074(2) Uani 1 1 d D U . . .
C40C C 0.6649(4) 0.3211(3) 0.2970(2) 0.081(3) Uani 1 1 d D U . . .
H40C H 0.686170 0.292543 0.296381 0.097 Uiso 1 1 calc R U . . .
C41C C 0.6720(5) 0.3550(3) 0.2726(2) 0.085(3) Uani 1 1 d D U . . .
C42C C 0.6399(5) 0.3948(3) 0.2724(2) 0.078(3) Uani 1 1 d D U . . .
H42C H 0.644208 0.416407 0.255576 0.094 Uiso 1 1 calc R U . . .
N1D N 0.8012(4) 0.1673(3) 0.4364(2) 0.086(2) Uani 1 1 d D U . . .
N2D N 0.7634(4) 0.2568(2) 0.4353(2) 0.080(2) Uani 1 1 d D U . . .
N3D N 0.5400(3) 0.5014(3) 0.39822(19) 0.077(2) Uani 1 1 d D U . . .
N4D N 0.4306(3) 0.5225(3) 0.37836(19) 0.078(2) Uani 1 1 d D U . . .
N5D N 0.9050(4) 0.5378(3) 0.4535(2) 0.080(2) Uani 1 1 d D U . . .
N6D N 0.9832(4) 0.6099(3) 0.4600(2) 0.098(3) Uani 1 1 d D U . . .
C28G C 0.8199(5) 0.1194(3) 0.4366(3) 0.104(3) Uani 1 1 d D U . . .
C27G C 0.8580(6) 0.1025(4) 0.4140(3) 0.124(4) Uani 1 1 d D U . . .
C32G C 0.8721(7) 0.0552(4) 0.4132(4) 0.141(5) Uani 1 1 d D U . . .
H32G H 0.897283 0.043024 0.397357 0.169 Uiso 1 1 calc R U . . .
C31G C 0.8482(7) 0.0257(4) 0.4366(4) 0.148(6) Uani 1 1 d D U . . .
H31G H 0.859594 -0.006180 0.437033 0.177 Uiso 1 1 calc R U . . .
C30G C 0.8091(8) 0.0418(4) 0.4587(4) 0.145(5) Uani 1 1 d D U . . .
H30G H 0.791693 0.020915 0.473323 0.174 Uiso 1 1 calc R U . . .
C29G C 0.7954(5) 0.0884(3) 0.4594(3) 0.121(4) Uani 1 1 d D U . . .
H29G H 0.769360 0.100081 0.475030 0.145 Uiso 1 1 calc R U . . .
C7D C 0.8189(5) 0.1941(3) 0.4582(3) 0.095(3) Uani 1 1 d D U . . .
H7D H 0.843987 0.182556 0.474338 0.114 Uiso 1 1 calc R U . . .
C8D C 0.8007(5) 0.2425(3) 0.4582(3) 0.093(3) Uani 1 1 d D U . . .
C9D C 0.8228(5) 0.2749(3) 0.4789(3) 0.097(3) Uani 1 1 d D U . . .
H9D H 0.851611 0.265070 0.493759 0.116 Uiso 1 1 calc R U . . .
C10D C 0.8057(5) 0.3204(3) 0.4793(3) 0.097(3) Uani 1 1 d D U . . .
H10D H 0.819602 0.341439 0.494921 0.117 Uiso 1 1 calc R U . . .
C11D C 0.7661(4) 0.3352(3) 0.4554(2) 0.081(3) Uani 1 1 d D U . . .
C12D C 0.7470(4) 0.3022(3) 0.4348(2) 0.073(2) Uani 1 1 d D U . . .
H12D H 0.720041 0.311771 0.418907 0.088 Uiso 1 1 calc R U . . .
C22E C 0.3709(4) 0.5329(3) 0.3691(3) 0.082(3) Uani 1 1 d D U . . .
C21E C 0.3515(5) 0.5157(4) 0.3396(3) 0.095(3) Uani 1 1 d D U . . .
C26E C 0.2956(5) 0.5277(4) 0.3303(3) 0.110(4) Uani 1 1 d D U . . .
H26E H 0.280990 0.515377 0.311103 0.132 Uiso 1 1 calc R U . . .
C25E C 0.2592(5) 0.5571(4) 0.3478(3) 0.113(4) Uani 1 1 d D U . . .
H25E H 0.221631 0.566009 0.339817 0.136 Uiso 1 1 calc R U . . .
C24E C 0.2774(5) 0.5733(5) 0.3765(3) 0.113(4) Uani 1 1 d D U . . .
H24E H 0.251992 0.591810 0.389120 0.136 Uiso 1 1 calc R U . . .
C23E C 0.3354(5) 0.5617(5) 0.3869(3) 0.112(4) Uani 1 1 d D U . . .
H23E H 0.349732 0.573960 0.406224 0.135 Uiso 1 1 calc R U . . .
C19D C 0.4376(4) 0.4844(3) 0.3938(2) 0.079(3) Uani 1 1 d D U . . .
H19D H 0.404308 0.465734 0.399047 0.095 Uiso 1 1 calc R U . . .
C20D C 0.4974(4) 0.4696(3) 0.4033(3) 0.086(3) Uani 1 1 d D U . . .
C21D C 0.5068(5) 0.4262(4) 0.4165(3) 0.101(3) Uani 1 1 d D U . . .
H21D H 0.476670 0.403157 0.417709 0.121 Uiso 1 1 calc R U . . .
C22D C 0.5639(5) 0.4186(4) 0.4279(3) 0.102(3) Uani 1 1 d D U . . .
H22D H 0.571620 0.389713 0.438074 0.123 Uiso 1 1 calc R U . . .
C23D C 0.6087(4) 0.4491(3) 0.4255(2) 0.069(2) Uani 1 1 d D U . . .
C24D C 0.5943(4) 0.4896(3) 0.4087(2) 0.073(2) Uani 1 1 d D U . . .
H24D H 0.625577 0.510692 0.404313 0.087 Uiso 1 1 calc R U . . .
C34F C 1.0245(5) 0.6462(4) 0.4637(3) 0.108(4) Uani 1 1 d D U . . .
C33F C 1.0356(6) 0.6758(4) 0.4380(4) 0.137(5) Uani 1 1 d D U . . .
C38F C 1.0787(8) 0.7098(6) 0.4391(5) 0.185(7) Uani 1 1 d D U . . .
H38F H 1.089336 0.727897 0.421283 0.222 Uiso 1 1 calc R U . . .
C37F C 1.1054(9) 0.7155(6) 0.4684(5) 0.193(8) Uani 1 1 d D U . . .
H37F H 1.134671 0.739191 0.470215 0.232 Uiso 1 1 calc R U . . .
C36F C 1.0930(8) 0.6900(6) 0.4944(5) 0.188(7) Uani 1 1 d D U . . .
H36F H 1.111209 0.696937 0.513957 0.226 Uiso 1 1 calc R U . . .
C35F C 1.0520(6) 0.6528(4) 0.4916(4) 0.133(5) Uani 1 1 d D U . . .
H35F H 1.043995 0.632889 0.509013 0.160 Uiso 1 1 calc R U . . .
C31D C 0.9307(5) 0.6152(4) 0.4682(3) 0.102(4) Uani 1 1 d D U . . .
H31D H 0.919019 0.644338 0.476924 0.123 Uiso 1 1 calc R U . . .
C32D C 0.8863(5) 0.5781(4) 0.4650(3) 0.096(3) Uani 1 1 d D U . . .
C33D C 0.8288(5) 0.5867(4) 0.4737(4) 0.116(4) Uani 1 1 d D U . . .
H33D H 0.817267 0.616211 0.481773 0.139 Uiso 1 1 calc R U . . .
C34D C 0.7876(5) 0.5502(3) 0.4702(3) 0.110(4) Uani 1 1 d D U . . .
H34D H 0.747486 0.554386 0.476175 0.132 Uiso 1 1 calc R U . . .
C35D C 0.8067(4) 0.5083(3) 0.4577(3) 0.080(3) Uani 1 1 d D U . . .
C36D C 0.8672(4) 0.5027(3) 0.4507(2) 0.073(2) Uani 1 1 d D U . . .
H36D H 0.881249 0.473107 0.443916 0.087 Uiso 1 1 calc R U . . .
C37D C 0.7452(4) 0.3850(3) 0.4521(2) 0.071(2) Uani 1 1 d D U . . .
C38D C 0.6884(4) 0.3938(3) 0.4413(2) 0.069(2) Uani 1 1 d D U . . .
H38D H 0.662578 0.368486 0.436885 0.083 Uiso 1 1 calc R U . . .
C39D C 0.6691(4) 0.4397(3) 0.4370(2) 0.074(2) Uani 1 1 d D U . . .
C40D C 0.7080(4) 0.4764(3) 0.4434(2) 0.078(3) Uani 1 1 d D U . . .
H40D H 0.695111 0.507805 0.441176 0.094 Uiso 1 1 calc R U . . .
C41D C 0.7651(4) 0.4671(3) 0.4531(2) 0.081(3) Uani 1 1 d D U . . .
C42D C 0.7832(4) 0.4220(3) 0.4587(2) 0.076(3) Uani 1 1 d D U . . .
H42D H 0.821437 0.416079 0.467085 0.091 Uiso 1 1 calc R U . . .
O1E O 0.4289(7) 0.3614(4) 0.2921(3) 0.197(6) Uani 1 1 d D U . . .
O2E O 0.5376(6) 0.2209(4) 0.2779(3) 0.171(5) Uani 1 1 d D U . . .
O3E O 0.5412(5) 0.3365(3) 0.1992(2) 0.140(3) Uani 1 1 d D U . . .
O4E O 0.3915(4) 0.4905(3) 0.3226(2) 0.121(3) Uani 1 1 d D U . . .
O5E O 0.6158(4) 0.1499(3) 0.3565(2) 0.125(3) Uani 1 1 d D U . . .
O6E O 0.7055(5) 0.3747(4) 0.1559(3) 0.176(5) Uani 1 1 d D U . . .
C1E C 0.4628(4) 0.3320(3) 0.2746(2) 0.149(5) Uani 1 1 d DG U . . .
C2E C 0.4817(4) 0.2885(3) 0.2850(2) 0.128(4) Uani 1 1 d DG U . . .
H2E H 0.468472 0.276756 0.304677 0.154 Uiso 1 1 calc R U . . .
C3E C 0.5199(4) 0.2620(3) 0.2666(2) 0.123(4) Uani 1 1 d DG U . . .
C4E C 0.5392(4) 0.2792(3) 0.2378(2) 0.130(4) Uani 1 1 d DG U . . .
H4E H 0.565308 0.261125 0.225209 0.156 Uiso 1 1 calc R U . . .
C5E C 0.5203(4) 0.3227(3) 0.22741(19) 0.123(4) Uani 1 1 d DG U . . .
C6E C 0.4821(5) 0.3491(3) 0.2458(2) 0.139(5) Uani 1 1 d DG U . . .
H6E H 0.469240 0.378883 0.238717 0.167 Uiso 1 1 calc R U . . .
C7E C 0.3994(13) 0.3416(7) 0.3199(5) 0.254(11) Uani 1 1 d D U . . .
H7EA H 0.425291 0.319521 0.331310 0.305 Uiso 1 1 calc R U . . .
H7EB H 0.361863 0.325886 0.314314 0.305 Uiso 1 1 calc R U . . .
C8E C 0.3887(14) 0.3860(7) 0.3387(5) 0.277(12) Uani 1 1 d D U . . .
H8EA H 0.374668 0.378420 0.360187 0.332 Uiso 1 1 calc R U . . .
H8EB H 0.425350 0.404654 0.340323 0.332 Uiso 1 1 calc R U . . .
C9E C 0.3434(11) 0.4113(6) 0.3212(7) 0.247(11) Uani 1 1 d D U . . .
H9EA H 0.313077 0.423021 0.336022 0.296 Uiso 1 1 calc R U . . .
H9EB H 0.323769 0.389675 0.306344 0.296 Uiso 1 1 calc R U . . .
C10E C 0.3689(8) 0.4512(4) 0.3035(4) 0.142(5) Uani 1 1 d D U . . .
H10E H 0.401649 0.439323 0.290307 0.171 Uiso 1 1 calc R U . . .
H10F H 0.338105 0.463426 0.289101 0.171 Uiso 1 1 calc R U . . .
C11E C 0.5724(10) 0.1905(6) 0.2563(4) 0.193(8) Uani 1 1 d D U . . .
H11A H 0.611920 0.204236 0.252547 0.232 Uiso 1 1 calc R U . . .
H11B H 0.551836 0.187528 0.235853 0.232 Uiso 1 1 calc R U . . .
C12E C 0.5784(11) 0.1430(6) 0.2717(4) 0.216(9) Uani 1 1 d D U . . .
H12E H 0.538203 0.130035 0.274486 0.259 Uiso 1 1 calc R U . . .
H12F H 0.599530 0.122282 0.256836 0.259 Uiso 1 1 calc R U . . .
C13E C 0.6090(10) 0.1403(7) 0.3023(4) 0.188(7) Uani 1 1 d D U . . .
H13A H 0.644268 0.160666 0.301194 0.226 Uiso 1 1 calc R U . . .
H13B H 0.623227 0.107872 0.305019 0.226 Uiso 1 1 calc R U . . .
C14E C 0.5747(7) 0.1534(5) 0.3311(3) 0.136(5) Uani 1 1 d D U . . .
H14A H 0.559334 0.185657 0.329269 0.163 Uiso 1 1 calc R U . . .
H14B H 0.541084 0.131835 0.334245 0.163 Uiso 1 1 calc R U . . .
C15E C 0.5142(7) 0.3773(5) 0.1851(4) 0.150(5) Uani 1 1 d D U . . .
H15A H 0.526472 0.406000 0.196229 0.180 Uiso 1 1 calc R U . . .
H15B H 0.470573 0.374867 0.185806 0.180 Uiso 1 1 calc R U . . .
C16E C 0.5370(7) 0.3780(7) 0.1496(4) 0.176(6) Uani 1 1 d D U . . .
H16A H 0.532971 0.346331 0.140448 0.211 Uiso 1 1 calc R U . . .
H16B H 0.511853 0.399449 0.137118 0.211 Uiso 1 1 calc R U . . .
C17E C 0.6023(7) 0.3938(7) 0.1471(5) 0.187(7) Uani 1 1 d D U . . .
H17A H 0.611412 0.401943 0.124963 0.224 Uiso 1 1 calc R U . . .
H17B H 0.608301 0.422113 0.160062 0.224 Uiso 1 1 calc R U . . .
C18E C 0.6427(7) 0.3565(6) 0.1578(6) 0.193(7) Uani 1 1 d D U . . .
H18A H 0.638241 0.328556 0.144297 0.232 Uiso 1 1 calc R U . . .
H18B H 0.633130 0.347572 0.179706 0.232 Uiso 1 1 calc R U . . .
O1F O 0.6855(6) 0.6960(7) 0.2775(5) 0.250(5) Uani 1 1 d D U . . .
O2F O 0.8641(8) 0.6502(7) 0.2286(4) 0.275(6) Uani 1 1 d D U . . .
O3F O 0.8758(8) 0.6912(6) 0.3341(4) 0.257(6) Uani 1 1 d D U . . .
O4F O 0.5270(4) 0.6805(3) 0.3442(2) 0.121(3) Uani 1 1 d D U . . .
O5F O 0.8621(6) 0.5354(4) 0.1529(3) 0.175(4) Uani 1 1 d D U . . .
O6F O 1.0060(7) 0.6664(4) 0.4106(3) 0.180(4) Uani 1 1 d D U . . .
C1F C 0.7470(5) 0.6953(6) 0.2808(5) 0.245(6) Uani 1 1 d DG U . . .
C2F C 0.7741(7) 0.6772(6) 0.2541(4) 0.249(6) Uani 1 1 d DG U . . .
H2F H 0.751946 0.673129 0.235320 0.299 Uiso 1 1 calc R U . . .
C3F C 0.8335(8) 0.6649(5) 0.2549(4) 0.248(6) Uani 1 1 d DG U . . .
C4F C 0.8659(5) 0.6708(5) 0.2824(4) 0.235(6) Uani 1 1 d DG U . . .
H4F H 0.906525 0.662427 0.282941 0.281 Uiso 1 1 calc R U . . .
C5F C 0.8389(7) 0.6890(5) 0.3091(4) 0.230(5) Uani 1 1 d DG U . . .
C6F C 0.7794(8) 0.7012(5) 0.3083(4) 0.234(6) Uani 1 1 d DG U . . .
H6F H 0.760960 0.713631 0.326490 0.281 Uiso 1 1 calc R U . . .
C7F C 0.6593(8) 0.7182(9) 0.3062(5) 0.221(6) Uani 1 1 d D U . . .
H7FA H 0.665169 0.697875 0.324807 0.266 Uiso 1 1 calc R U . . .
H7FB H 0.678385 0.748706 0.310374 0.266 Uiso 1 1 calc R U . . .
C8F C 0.5955(8) 0.7246(7) 0.2999(5) 0.196(5) Uani 1 1 d D U . . .
H8FA H 0.589812 0.741078 0.279645 0.235 Uiso 1 1 calc R U . . .
H8FB H 0.575602 0.693834 0.298533 0.235 Uiso 1 1 calc R U . . .
C9F C 0.5704(9) 0.7518(6) 0.3254(5) 0.176(5) Uani 1 1 d D U . . .
H9FA H 0.534126 0.767474 0.317723 0.212 Uiso 1 1 calc R U . . .
H9FB H 0.598919 0.776432 0.331405 0.212 Uiso 1 1 calc R U . . .
C10F C 0.5552(8) 0.7240(5) 0.3539(4) 0.151(4) Uani 1 1 d D U . . .
H10G H 0.591530 0.717132 0.366054 0.182 Uiso 1 1 calc R U . . .
H10H H 0.528058 0.742068 0.367534 0.182 Uiso 1 1 calc R U . . .
C11F C 0.8326(11) 0.6447(10) 0.1989(4) 0.273(7) Uani 1 1 d D U . . .
H11C H 0.818455 0.675466 0.191423 0.328 Uiso 1 1 calc R U . . .
H11D H 0.797861 0.624146 0.201934 0.328 Uiso 1 1 calc R U . . .
C12F C 0.8742(10) 0.6235(8) 0.1751(5) 0.273(7) Uani 1 1 d D U . . .
H12G H 0.889242 0.593447 0.183356 0.328 Uiso 1 1 calc R U . . .
H12H H 0.908514 0.644576 0.172270 0.328 Uiso 1 1 calc R U . . .
C13F C 0.8455(12) 0.6149(6) 0.1429(5) 0.256(7) Uani 1 1 d D U . . .
H13C H 0.813993 0.638349 0.139557 0.307 Uiso 1 1 calc R U . . .
H13D H 0.875593 0.619316 0.126288 0.307 Uiso 1 1 calc R U . . .
C14F C 0.8194(8) 0.5671(6) 0.1398(5) 0.225(6) Uani 1 1 d D U . . .
H14C H 0.781509 0.565025 0.151307 0.270 Uiso 1 1 calc R U . . .
H14D H 0.812108 0.559562 0.117365 0.270 Uiso 1 1 calc R U . . .
C15F C 0.8534(12) 0.7208(10) 0.3599(6) 0.274(7) Uani 1 1 d D U . . .
H15C H 0.811203 0.714019 0.364024 0.329 Uiso 1 1 calc R U . . .
H15D H 0.857563 0.754226 0.354510 0.329 Uiso 1 1 calc R U . . .
C16F C 0.8929(12) 0.7080(10) 0.3900(6) 0.276(7) Uani 1 1 d D U . . .
H16C H 0.871169 0.716771 0.409290 0.331 Uiso 1 1 calc R U . . .
H16D H 0.899598 0.673871 0.390507 0.331 Uiso 1 1 calc R U . . .
C17F C 0.9524(11) 0.7329(8) 0.3897(7) 0.265(7) Uani 1 1 d D U . . .
H17C H 0.952772 0.758065 0.373738 0.318 Uiso 1 1 calc R U . . .
H17D H 0.961090 0.746604 0.410537 0.318 Uiso 1 1 calc R U . . .
C18F C 0.9956(11) 0.6964(7) 0.3818(5) 0.233(6) Uani 1 1 d D U . . .
H18C H 1.033248 0.710820 0.374943 0.279 Uiso 1 1 calc R U . . .
H18D H 0.980433 0.676872 0.364317 0.279 Uiso 1 1 calc R U . . .
O1G O 1.0608(11) 0.2701(7) 0.2584(4) 0.300(6) Uani 1 1 d D U . . .
O2G O 1.0301(10) 0.2214(7) 0.3599(6) 0.308(7) Uani 1 1 d D U . . .
O3G O 1.1364(11) 0.3593(7) 0.3507(5) 0.338(7) Uani 1 1 d D U . . .
O4G O 1.0020(6) 0.3637(5) 0.1793(3) 0.186(4) Uani 1 1 d D U . . .
O5G O 0.8784(5) 0.1357(4) 0.3936(3) 0.163(4) Uani 1 1 d D U . . .
O6G O 1.1511(6) 0.4762(4) 0.4221(3) 0.203(5) Uani 1 1 d D U . . .
C1G C 1.0729(9) 0.2824(8) 0.2887(4) 0.294(6) Uani 1 1 d DG U . . .
C2G C 1.0446(8) 0.2505(6) 0.3081(5) 0.295(7) Uani 1 1 d DG U . . .
H2G H 1.023790 0.224834 0.299280 0.354 Uiso 1 1 calc R U . . .
C3G C 1.0467(8) 0.2561(7) 0.3406(5) 0.293(6) Uani 1 1 d DG U . . .
C4G C 1.0772(9) 0.2936(8) 0.3535(4) 0.295(7) Uani 1 1 d DG U . . .
H4G H 1.078613 0.297389 0.375715 0.353 Uiso 1 1 calc R U . . .
C5G C 1.1055(8) 0.3255(6) 0.3341(5) 0.306(7) Uani 1 1 d DG U . . .
C6G C 1.1033(8) 0.3199(7) 0.3016(5) 0.297(7) Uani 1 1 d DG U . . .
H6G H 1.122693 0.341709 0.288316 0.356 Uiso 1 1 calc R U . . .
C7G C 1.0938(14) 0.3040(11) 0.2390(6) 0.289(7) Uani 1 1 d D U . . .
H7GA H 1.136528 0.296868 0.237519 0.347 Uiso 1 1 calc R U . . .
H7GB H 1.087622 0.336775 0.245535 0.347 Uiso 1 1 calc R U . . .
C8G C 1.0602(13) 0.2913(10) 0.2097(6) 0.271(7) Uani 1 1 d D U . . .
H8GA H 1.062127 0.257308 0.205454 0.325 Uiso 1 1 calc R U . . .
H8GB H 1.018317 0.301053 0.211062 0.325 Uiso 1 1 calc R U . . .
C9G C 1.0925(11) 0.3183(9) 0.1856(6) 0.253(7) Uani 1 1 d D U . . .
H9GA H 1.087774 0.303900 0.164570 0.303 Uiso 1 1 calc R U . . .
H9GB H 1.135147 0.319969 0.190688 0.303 Uiso 1 1 calc R U . . .
C10G C 1.0654(8) 0.3650(8) 0.1865(6) 0.223(6) Uani 1 1 d D U . . .
H10I H 1.071108 0.378705 0.207629 0.267 Uiso 1 1 calc R U . . .
H10J H 1.085555 0.385464 0.171078 0.267 Uiso 1 1 calc R U . . .
C11G C 1.0133(16) 0.2213(10) 0.3924(7) 0.294(7) Uani 1 1 d D U . . .
H11E H 0.981502 0.244899 0.394252 0.353 Uiso 1 1 calc R U . . .
H11F H 1.047677 0.234295 0.403884 0.353 Uiso 1 1 calc R U . . .
C12G C 0.9927(13) 0.1801(9) 0.4119(6) 0.281(7) Uani 1 1 d D U . . .
H12I H 0.953649 0.188268 0.420880 0.338 Uiso 1 1 calc R U . . .
H12J H 1.020383 0.176755 0.429808 0.338 Uiso 1 1 calc R U . . .
C13G C 0.9867(10) 0.1318(9) 0.3964(7) 0.252(6) Uani 1 1 d D U . . .
H13E H 1.021921 0.125770 0.383204 0.302 Uiso 1 1 calc R U . . .
H13F H 0.985126 0.107515 0.412920 0.302 Uiso 1 1 calc R U . . .
C14G C 0.9335(8) 0.1287(8) 0.3769(5) 0.212(6) Uani 1 1 d D U . . .
H14E H 0.936303 0.152343 0.359962 0.254 Uiso 1 1 calc R U . . .
H14F H 0.932525 0.097594 0.366811 0.254 Uiso 1 1 calc R U . . .
C15G C 1.1414(18) 0.4022(8) 0.3328(6) 0.327(8) Uani 1 1 d D U . . .
H15E H 1.102268 0.411223 0.324338 0.392 Uiso 1 1 calc R U . . .
H15F H 1.168826 0.397714 0.314920 0.392 Uiso 1 1 calc R U . . .
C16G C 1.1648(17) 0.4407(7) 0.3546(6) 0.315(8) Uani 1 1 d D U . . .
H16E H 1.196106 0.458652 0.343667 0.378 Uiso 1 1 calc R U . . .
H16F H 1.132380 0.462497 0.359965 0.378 Uiso 1 1 calc R U . . .
C17G C 1.1898(14) 0.4193(7) 0.3844(5) 0.293(7) Uani 1 1 d D U . . .
H17E H 1.160554 0.396783 0.392899 0.351 Uiso 1 1 calc R U . . .
H17F H 1.225883 0.401508 0.379013 0.351 Uiso 1 1 calc R U . . .
C18G C 1.2044(8) 0.4528(7) 0.4091(5) 0.257(7) Uani 1 1 d D U . . .
H18E H 1.231387 0.476726 0.400372 0.308 Uiso 1 1 calc R U . . .
H18F H 1.225376 0.436446 0.426255 0.308 Uiso 1 1 calc R U . . .
O1H O 0.7404(6) 0.4528(6) 0.5416(4) 0.261(6) Uani 1 1 d D U . . .
O2H O 0.6380(12) 0.3180(7) 0.5482(6) 0.338(7) Uani 1 1 d D U . . .
O3H O 0.5419(8) 0.4568(7) 0.5017(4) 0.284(6) Uani 1 1 d D U . . .
O4H O 0.9492(5) 0.5254(4) 0.5290(2) 0.157(4) Uani 1 1 d D U . . .
O5H O 0.6893(6) 0.2008(4) 0.4901(2) 0.160(4) Uani 1 1 d D U . . .
O6H O 0.4718(7) 0.5655(6) 0.4567(4) 0.235(6) Uani 1 1 d D U . . .
C1H C 0.6860(7) 0.4366(7) 0.5343(4) 0.266(6) Uani 1 1 d DG U . . .
C2H C 0.6856(8) 0.3894(7) 0.5417(4) 0.281(7) Uani 1 1 d DG U . . .
H2H H 0.719268 0.375469 0.551237 0.337 Uiso 1 1 calc R U . . .
C3H C 0.6361(10) 0.3624(5) 0.5351(4) 0.301(6) Uani 1 1 d DG U . . .
C4H C 0.5869(8) 0.3827(7) 0.5211(4) 0.288(7) Uani 1 1 d DG U . . .
H4H H 0.552983 0.364330 0.516581 0.345 Uiso 1 1 calc R U . . .
C5H C 0.5872(7) 0.4300(7) 0.5137(3) 0.268(6) Uani 1 1 d DG U . . .
C6H C 0.6368(9) 0.4570(5) 0.5203(4) 0.249(6) Uani 1 1 d DG U . . .
H6H H 0.637035 0.489296 0.515279 0.299 Uiso 1 1 calc R U . . .
C7H C 0.7516(8) 0.4981(7) 0.5544(6) 0.248(6) Uani 1 1 d D U . . .
H7HA H 0.720148 0.507407 0.569340 0.297 Uiso 1 1 calc R U . . .
H7HB H 0.754641 0.521897 0.537617 0.297 Uiso 1 1 calc R U . . .
C8H C 0.8103(7) 0.4917(9) 0.5711(4) 0.232(6) Uani 1 1 d D U . . .
H8HA H 0.813251 0.460188 0.580594 0.279 Uiso 1 1 calc R U . . .
H8HB H 0.815699 0.515448 0.587789 0.279 Uiso 1 1 calc R U . . .
C9H C 0.8554(7) 0.4980(8) 0.5448(4) 0.208(6) Uani 1 1 d D U . . .
H9HA H 0.871300 0.467098 0.538663 0.250 Uiso 1 1 calc R U . . .
H9HB H 0.835543 0.511631 0.526179 0.250 Uiso 1 1 calc R U . . .
C10H C 0.9056(7) 0.5292(7) 0.5545(4) 0.189(5) Uani 1 1 d D U . . .
H10K H 0.891997 0.561824 0.556861 0.227 Uiso 1 1 calc R U . . .
H10L H 0.922821 0.518598 0.574663 0.227 Uiso 1 1 calc R U . . .
C11H C 0.6875(15) 0.2936(10) 0.5669(8) 0.320(8) Uani 1 1 d D U . . .
H11G H 0.695804 0.310748 0.586641 0.384 Uiso 1 1 calc R U . . .
H11H H 0.724264 0.292093 0.554323 0.384 Uiso 1 1 calc R U . . .
C12H C 0.6638(16) 0.2430(9) 0.5742(5) 0.291(7) Uani 1 1 d D U . . .
H12K H 0.694769 0.224430 0.584852 0.349 Uiso 1 1 calc R U . . .
H12L H 0.628933 0.244796 0.588274 0.349 Uiso 1 1 calc R U . . .
C13H C 0.6463(11) 0.2197(9) 0.5425(5) 0.239(6) Uani 1 1 d D U . . .
H13G H 0.631806 0.187574 0.546414 0.287 Uiso 1 1 calc R U . . .
H13H H 0.614127 0.237669 0.532434 0.287 Uiso 1 1 calc R U . . .
C14H C 0.6977(10) 0.2181(8) 0.5215(4) 0.195(5) Uani 1 1 d D U . . .
H14G H 0.713863 0.250090 0.520007 0.235 Uiso 1 1 calc R U . . .
H14H H 0.728221 0.198499 0.531736 0.235 Uiso 1 1 calc R U . . .
C15H C 0.4809(10) 0.4388(9) 0.5034(7) 0.289(7) Uani 1 1 d D U . . .
H15G H 0.471453 0.429552 0.525249 0.347 Uiso 1 1 calc R U . . .
H15H H 0.476686 0.411061 0.489715 0.347 Uiso 1 1 calc R U . . .
C16H C 0.4380(13) 0.4784(10) 0.4923(7) 0.301(7) Uani 1 1 d D U . . .
H16G H 0.446870 0.484076 0.469817 0.361 Uiso 1 1 calc R U . . .
H16H H 0.397610 0.465180 0.493136 0.361 Uiso 1 1 calc R U . . .
C17H C 0.4351(13) 0.5261(9) 0.5081(7) 0.278(7) Uani 1 1 d D U . . .
H17G H 0.394196 0.538364 0.506839 0.334 Uiso 1 1 calc R U . . .
H17H H 0.445780 0.523089 0.530536 0.334 Uiso 1 1 calc R U . . .
C18H C 0.4756(12) 0.5589(9) 0.4927(5) 0.262(7) Uani 1 1 d D U . . .
H18G H 0.516434 0.548903 0.497693 0.314 Uiso 1 1 calc R U . . .
H18H H 0.469801 0.589908 0.502495 0.314 Uiso 1 1 calc R U . . .
S1I S 0.7646(3) 0.38046(17) 0.36121(13) 0.1466(19) Uani 0.566(4) 1 d G U P A 1
O1I O 0.7032(3) 0.3813(3) 0.37071(19) 0.145(4) Uani 0.566(4) 1 d G U P A 1
O2I O 0.8070(4) 0.3769(3) 0.38649(16) 0.147(4) Uani 0.566(4) 1 d G U P A 1
O3I O 0.7775(4) 0.35289(18) 0.33361(17) 0.139(3) Uani 0.566(4) 1 d G U P A 1
C1I C 0.7764(2) 0.44081(16) 0.34695(12) 0.151(2) Uani 0.566(4) 1 d G U P A 1
F1I F 0.8318(3) 0.4474(2) 0.33686(18) 0.147(3) Uani 0.566(4) 1 d G U P A 1
F2I F 0.7405(3) 0.4513(2) 0.32297(15) 0.145(3) Uani 0.566(4) 1 d G U P A 1
F3I F 0.7664(4) 0.47244(18) 0.36951(17) 0.158(3) Uani 0.566(4) 1 d G U P A 1
S1S S 0.7916(3) 0.4262(2) 0.31909(12) 0.153(2) Uani 0.307(3) 1 d G U P B 3
O10S O 0.8478(3) 0.4502(3) 0.3198(2) 0.143(5) Uiso 0.307(3) 1 d G U P B 3
O11S O 0.7444(4) 0.4505(3) 0.30304(15) 0.149(5) Uiso 0.307(3) 1 d G U P B 3
O12S O 0.7945(4) 0.3765(2) 0.31353(15) 0.141(5) Uiso 0.307(3) 1 d G U P B 3
C1SS C 0.7678(2) 0.42914(17) 0.36068(11) 0.150(2) Uiso 0.307(3) 1 d G U P B 3
F3S F 0.7154(2) 0.4084(2) 0.36513(16) 0.145(4) Uiso 0.307(3) 1 d G U P B 3
F1S F 0.8064(3) 0.4081(2) 0.37987(13) 0.146(4) Uiso 0.307(3) 1 d G U P B 3
F2S F 0.7623(4) 0.47327(19) 0.37064(17) 0.157(4) Uiso 0.307(3) 1 d G U P B 3
S1N S 0.7733(2) 0.42624(16) 0.34813(11) 0.149(2) Uani 0.126(3) 1 d G U P C 2
O3N O 0.7905(3) 0.4152(2) 0.31627(12) 0.149(4) Uiso 0.126(3) 1 d G U P C 2
O2N O 0.8190(3) 0.4467(2) 0.36746(16) 0.143(4) Uiso 0.126(3) 1 d G U P C 2
O1N O 0.7151(3) 0.4463(2) 0.35172(17) 0.147(4) Uiso 0.126(3) 1 d G U P C 2
C1N C 0.7642(3) 0.36770(18) 0.36593(15) 0.147(3) Uiso 0.126(3) 1 d G U P C 2
F2N F 0.7480(4) 0.3703(3) 0.39614(15) 0.149(5) Uiso 0.126(3) 1 d G U P C 2
F3N F 0.7228(4) 0.3426(2) 0.3511(2) 0.146(5) Uiso 0.126(3) 1 d G U P C 2
F1N F 0.8143(4) 0.3429(2) 0.3649(2) 0.146(5) Uiso 0.126(3) 1 d G U P C 2
S1J S 0.4465(2) 0.1443(2) 0.46887(14) 0.1613(17) Uani 1 1 d . U . . .
F1J F 0.4887(6) 0.0762(5) 0.4363(3) 0.224(5) Uani 1 1 d . U . . .
F2J F 0.4827(5) 0.1419(5) 0.4113(3) 0.206(4) Uani 1 1 d . U . . .
F3J F 0.4083(6) 0.1009(5) 0.4214(3) 0.208(5) Uani 1 1 d . U . . .
O1J O 0.5084(5) 0.1591(5) 0.4778(3) 0.167(4) Uani 1 1 d . U . . .
O2J O 0.4061(7) 0.1845(6) 0.4600(3) 0.210(6) Uani 1 1 d . U . . .
O3J O 0.4184(5) 0.1074(4) 0.4898(3) 0.151(4) Uani 1 1 d . U . . .
C1J C 0.4548(10) 0.1181(8) 0.4352(5) 0.163(5) Uani 1 1 d . U . . .
S1K S 0.4426(5) 0.0313(4) 0.3062(2) 0.148(2) Uani 0.618(9) 1 d D U P D 1
F1K F 0.4606(8) 0.0152(7) 0.3641(5) 0.181(4) Uani 0.618(9) 1 d D U P D 1
F2K F 0.4428(7) 0.0843(6) 0.3547(4) 0.165(4) Uani 0.618(9) 1 d D U P D 1
F3K F 0.3684(7) 0.0436(6) 0.3542(4) 0.157(4) Uani 0.618(9) 1 d D U P D 1
O1K O 0.5031(7) 0.0485(7) 0.3050(4) 0.140(4) Uani 0.618(9) 1 d D U P D 1
O2K O 0.4124(8) 0.0683(6) 0.2877(5) 0.157(4) Uani 0.618(9) 1 d D U P D 1
O3K O 0.4221(9) -0.0135(7) 0.3002(5) 0.138(4) Uani 0.618(9) 1 d D U P D 1
C1K C 0.4227(10) 0.0430(9) 0.3477(5) 0.154(3) Uiso 0.618(9) 1 d D U P D 1
S1V S 0.4412(9) 0.0278(7) 0.3178(4) 0.153(2) Uani 0.382(9) 1 d D U P D 2
O1V O 0.4020(13) 0.0674(9) 0.3154(8) 0.158(4) Uiso 0.382(9) 1 d D U P D 2
O2V O 0.5013(11) 0.0196(11) 0.3082(7) 0.141(5) Uiso 0.382(9) 1 d D U P D 2
F1V F 0.4575(12) 0.0578(10) 0.3779(6) 0.167(5) Uiso 0.382(9) 1 d D U P D 2
F2V F 0.3821(12) 0.0144(11) 0.3662(7) 0.175(5) Uiso 0.382(9) 1 d D U P D 2
C1V C 0.4395(14) 0.0198(12) 0.3638(7) 0.163(3) Uiso 0.382(9) 1 d D U P D 2
O3V O 0.4049(15) -0.0120(12) 0.3050(9) 0.143(5) Uiso 0.382(9) 1 d D U P D 2
F3V F 0.4788(12) -0.0148(10) 0.3610(7) 0.182(6) Uiso 0.382(9) 1 d D U P D 2
S1L S 0.8457(9) 0.3456(7) -0.0151(5) 0.156(5) Uani 0.345(9) 1 d D U P E 1
F1L F 0.8747(9) 0.4192(7) -0.0402(5) 0.121(7) Uiso 0.345(9) 1 d D U P E 1
F2L F 0.9403(14) 0.3964(13) -0.0009(9) 0.234(13) Uiso 0.345(9) 1 d D U P E 1
F3L F 0.8656(15) 0.4294(11) 0.0090(7) 0.203(12) Uiso 0.345(9) 1 d D U P E 1
O1L O 0.8636(17) 0.3114(13) -0.0373(9) 0.143(9) Uiso 0.345(9) 1 d D U P E 1
O2L O 0.7857(12) 0.3603(11) -0.0094(8) 0.148(8) Uiso 0.345(9) 1 d D U P E 1
O3L O 0.8718(17) 0.3315(12) 0.0177(7) 0.170(9) Uiso 0.345(9) 1 d D U P E 1
C1L C 0.8874(15) 0.4019(10) -0.0139(7) 0.151(8) Uiso 0.345(9) 1 d D U P E 1
S1R S 0.8314(9) 0.3325(7) -0.0099(5) 0.159(5) Uani 0.340(9) 1 d D U P F 2
F2R F 0.7694(15) 0.2516(11) -0.0085(8) 0.207(12) Uiso 0.340(9) 1 d D U P F 2
F1R F 0.7186(14) 0.3024(11) 0.0006(8) 0.191(11) Uiso 0.340(9) 1 d D U P F 2
F3R F 0.7331(16) 0.2947(14) -0.0477(7) 0.208(16) Uiso 0.340(9) 1 d D U P F 2
C1R C 0.7604(14) 0.2912(12) -0.0211(8) 0.184(15) Uiso 0.340(9) 1 d D U P F 2
O1R O 0.8764(14) 0.3158(13) -0.0333(8) 0.126(8) Uiso 0.340(9) 1 d D U P F 2
O2R O 0.8078(17) 0.3742(10) -0.0197(9) 0.171(9) Uiso 0.340(9) 1 d D U P F 2
O3R O 0.8400(16) 0.3208(12) 0.0206(7) 0.154(9) Uiso 0.340(9) 1 d D U P F 2
S1M S 0.3575(11) 0.6239(10) 0.5773(6) 0.298(6) Uani 0.442(10) 1 d D U P G 1
F1M F 0.2774(19) 0.6509(14) 0.5366(9) 0.289(9) Uiso 0.442(10) 1 d D U P G 1
F3M F 0.2552(17) 0.5922(14) 0.5758(9) 0.293(8) Uiso 0.442(10) 1 d D U P G 1
F2M F 0.300(2) 0.5784(13) 0.5327(9) 0.290(8) Uiso 0.442(10) 1 d D U P G 1
O1M O 0.337(2) 0.6648(14) 0.5970(10) 0.293(8) Uiso 0.442(10) 1 d D U P G 1
O2M O 0.372(2) 0.5859(14) 0.5936(11) 0.293(9) Uiso 0.442(10) 1 d D U P G 1
O3M O 0.389(2) 0.6444(17) 0.5486(10) 0.296(8) Uiso 0.442(10) 1 d D U P G 1
C1M C 0.2830(17) 0.6115(14) 0.5526(9) 0.294(7) Uiso 0.442(10) 1 d D U P G 1
S1T S 0.3227(14) 0.6245(11) 0.5600(6) 0.294(6) Uani 0.362(10) 1 d D U P H 2
O2T O 0.2664(19) 0.643(2) 0.5530(13) 0.294(8) Uiso 0.362(10) 1 d D U P H 2
O1T O 0.363(2) 0.6662(17) 0.5580(14) 0.296(8) Uiso 0.362(10) 1 d D U P H 2
C1T C 0.318(2) 0.6018(16) 0.6038(8) 0.297(7) Uiso 0.362(10) 1 d D U P H 2
O3T O 0.347(3) 0.5880(17) 0.5425(12) 0.296(8) Uiso 0.362(10) 1 d D U P H 2
F3T F 0.304(2) 0.6307(16) 0.6277(10) 0.316(10) Uiso 0.362(10) 1 d D U P H 2
F1T F 0.350(2) 0.5725(17) 0.6204(11) 0.310(10) Uiso 0.362(10) 1 d D U P H 2
F2T F 0.270(2) 0.5742(17) 0.5999(11) 0.300(11) Uiso 0.362(10) 1 d D U P H 2
S1P S 0.3503(4) 0.3657(3) 0.4481(2) 0.103(2) Uani 0.430(6) 1 d D U P I 1
O3P O 0.3587(9) 0.4031(6) 0.4273(4) 0.095(4) Uiso 0.430(6) 1 d D U P I 1
O2P O 0.2934(9) 0.3671(7) 0.4606(5) 0.124(5) Uiso 0.430(6) 1 d D U P I 1
O1P O 0.3877(10) 0.3598(8) 0.4748(5) 0.128(5) Uiso 0.430(6) 1 d D U P I 1
F3P F 0.4129(9) 0.3165(7) 0.4076(5) 0.140(6) Uiso 0.430(6) 1 d D U P I 1
F2P F 0.3618(8) 0.2748(6) 0.4384(4) 0.130(5) Uiso 0.430(6) 1 d D U P I 1
F1P F 0.3240(9) 0.3146(7) 0.3996(5) 0.150(6) Uiso 0.430(6) 1 d D U P I 1
C1P C 0.3647(11) 0.3123(8) 0.4220(5) 0.114(4) Uiso 0.430(6) 1 d D U P I 1
S1U S 0.3402(15) 0.3774(12) 0.4286(8) 0.106(4) Uiso 0.102(5) 1 d D U P J 2
O2U O 0.2812(18) 0.365(2) 0.4348(16) 0.101(7) Uiso 0.102(5) 1 d D U P J 2
O1U O 0.357(3) 0.373(2) 0.3959(10) 0.125(9) Uiso 0.102(5) 1 d D U P J 2
O3U O 0.361(3) 0.4194(15) 0.4410(15) 0.102(7) Uiso 0.102(5) 1 d D U P J 2
F1U F 0.429(2) 0.317(2) 0.4267(14) 0.119(7) Uiso 0.102(5) 1 d D U P J 2
F2U F 0.362(3) 0.2974(18) 0.4598(15) 0.123(7) Uiso 0.102(5) 1 d D U P J 2
F3U F 0.425(3) 0.356(2) 0.4703(12) 0.110(7) Uiso 0.102(5) 1 d D U P J 2
C1U C 0.395(2) 0.3312(15) 0.4495(11) 0.110(4) Uiso 0.102(5) 1 d D U P J 2
S1O S 0.1640(5) 0.6867(3) 0.3451(3) 0.180(5) Uani 0.610(9) 1 d D U P K 1
O2O O 0.2026(9) 0.6859(8) 0.3150(5) 0.151(8) Uiso 0.610(9) 1 d D U P K 1
F2O F 0.2621(11) 0.6868(8) 0.3837(5) 0.238(10) Uiso 0.610(9) 1 d D U P K 1
F1O F 0.2404(13) 0.7574(9) 0.3682(7) 0.282(12) Uiso 0.610(9) 1 d D U P K 1
F3O F 0.2006(15) 0.7291(12) 0.4031(7) 0.333(16) Uiso 0.610(9) 1 d D U P K 1
O3O O 0.1528(14) 0.6416(9) 0.3550(7) 0.241(12) Uiso 0.610(9) 1 d D U P K 1
O1O O 0.1183(10) 0.7192(8) 0.3431(6) 0.195(9) Uiso 0.610(9) 1 d D U P K 1
C1O C 0.2214(15) 0.7169(11) 0.3765(8) 0.29(3) Uiso 0.610(9) 1 d D U P K 1
S1Q S 0.1447(8) 0.6711(9) 0.3227(6) 0.223(10) Uani 0.390(9) 1 d D U P K 2
F2Q F 0.0367(15) 0.6839(13) 0.2939(8) 0.252(17) Uiso 0.390(9) 1 d D U P K 2
F1Q F 0.1024(14) 0.7230(10) 0.2701(7) 0.204(12) Uiso 0.390(9) 1 d D U P K 2
O2Q O 0.1451(19) 0.6284(12) 0.3041(9) 0.230(17) Uiso 0.390(9) 1 d D U P K 2
O1Q O 0.1969(12) 0.7013(11) 0.3265(8) 0.135(10) Uiso 0.390(9) 1 d D U P K 2
C1Q C 0.0859(15) 0.7086(13) 0.2980(8) 0.24(3) Uiso 0.390(9) 1 d D U P K 2
F3Q F 0.075(3) 0.7456(15) 0.3149(11) 0.39(3) Uiso 0.390(9) 1 d D U P K 2
O3Q O 0.117(2) 0.6667(19) 0.3542(8) 0.27(2) Uiso 0.390(9) 1 d D U P K 2
N1S N 0.5824(12) 0.3006(9) 0.4605(6) 0.140(8) Uiso 0.5 1 d D U P L 1
C1S C 0.552(2) 0.292(2) 0.4827(11) 0.27(3) Uiso 0.5 1 d D U P L 1
C2S C 0.499(2) 0.2676(18) 0.4951(11) 0.23(2) Uiso 0.5 1 d D U P L 1
N2S N 0.6388(8) 0.0410(7) 0.2485(4) 0.096(5) Uiso 0.5 1 d D U P M 1
C3S C 0.6393(12) 0.0162(8) 0.2692(6) 0.106(7) Uiso 0.5 1 d D U P M 1
C4S C 0.626(2) -0.0270(13) 0.2882(10) 0.211(18) Uiso 0.5 1 d D U P M 1
N4S N 0.9629(11) 0.5598(8) 0.2451(6) 0.130(7) Uiso 0.5 1 d D U P N 1
C7S C 0.9938(15) 0.5856(11) 0.2343(7) 0.148(11) Uiso 0.5 1 d D U P N 1
C8S C 1.0243(15) 0.6268(11) 0.2206(8) 0.152(11) Uiso 0.5 1 d D U P N 1
N3S N 0.7399(12) 0.1897(9) 0.2636(7) 0.190(10) Uani 0.75 1 d D U P . .
C5S C 0.746(2) 0.1531(13) 0.2512(8) 0.217(15) Uani 0.75 1 d D U P . .
C6S C 0.7551(14) 0.1122(11) 0.2334(8) 0.220(14) Uani 0.75 1 d D U P . .
H6S1 H 0.796190 0.102107 0.235880 0.331 Uiso 0.75 1 calc R U P . .
H6S2 H 0.747085 0.118687 0.211207 0.331 Uiso 0.75 1 calc R U P . .
H6S3 H 0.728540 0.087529 0.240840 0.331 Uiso 0.75 1 calc R U P . .
N5S N 1.1991(18) 0.4295(14) 0.2518(9) 0.205(13) Uiso 0.5 1 d D U P O 1
C9S C 1.223(3) 0.396(2) 0.2435(14) 0.278(11) Uiso 0.5 1 d D U P O 1
C10S C 1.232(3) 0.357(2) 0.2207(15) 0.284(13) Uiso 0.5 1 d D U P O 1
O1Z O 1.2813(14) 0.3028(11) 0.2809(7) 0.285(8) Uani 0.75 1 d D U P P 2
C13Z C 1.2466(19) 0.2588(14) 0.3324(9) 0.277(13) Uani 0.75 1 d D U P P 2
H13I H 1.210363 0.240540 0.335256 0.416 Uiso 0.75 1 calc R U P P 2
H13J H 1.281055 0.238855 0.336017 0.416 Uiso 0.75 1 calc R U P P 2
H13K H 1.246989 0.284850 0.347341 0.416 Uiso 0.75 1 calc R U P P 2
C12Z C 1.248(2) 0.2764(15) 0.3016(9) 0.285(10) Uani 0.75 1 d D U P P 2
H12P H 1.242982 0.247413 0.289247 0.342 Uiso 0.75 1 calc R U P P 2
H12Q H 1.209669 0.292389 0.300320 0.342 Uiso 0.75 1 calc R U P P 2
C15Z C 1.3069(19) 0.3539(14) 0.2388(9) 0.296(11) Uani 0.75 1 d D U P P 2
H15I H 1.295843 0.375252 0.221750 0.444 Uiso 0.75 1 calc R U P P 2
H15J H 1.331455 0.370500 0.254099 0.444 Uiso 0.75 1 calc R U P P 2
H15K H 1.329124 0.327522 0.230086 0.444 Uiso 0.75 1 calc R U P P 2
C14Z C 1.2507(19) 0.3357(15) 0.2550(10) 0.293(9) Uani 0.75 1 d D U P P 2
H14I H 1.225250 0.317812 0.240475 0.352 Uiso 0.75 1 calc R U P P 2
H14J H 1.227608 0.361287 0.264765 0.352 Uiso 0.75 1 calc R U P P 2
N7S N 0.641(4) 0.299(3) -0.0036(18) 0.21(2) Uiso 0.25 1 d D U P Q 3
C13S C 0.679(4) 0.299(3) -0.023(2) 0.211(19) Uiso 0.25 1 d D U P Q 3
C14S C 0.730(4) 0.278(4) -0.040(2) 0.20(2) Uiso 0.25 1 d D U P Q 3
 
loop_
 _atom_site_aniso_label
 _atom_site_aniso_U_11
 _atom_site_aniso_U_22
 _atom_site_aniso_U_33
 _atom_site_aniso_U_23
 _atom_site_aniso_U_13
 _atom_site_aniso_U_12
Zn1 0.0729(7) 0.0684(6) 0.0969(8) 0.0007(6) -0.0028(6) 0.0019(6)
Zn2 0.0725(7) 0.0642(6) 0.1122(10) 0.0082(6) 0.0063(7) 0.0001(6)
Zn3 0.0782(8) 0.0690(7) 0.1066(9) 0.0138(6) -0.0113(7) -0.0064(6)
Zn4 0.0897(9) 0.0729(7) 0.1007(9) -0.0037(7) 0.0085(7) -0.0026(6)
N1A 0.086(6) 0.072(5) 0.104(6) 0.012(4) -0.017(5) -0.007(4)
N2A 0.065(5) 0.080(5) 0.097(6) 0.015(4) -0.002(5) -0.002(4)
N3A 0.079(5) 0.067(5) 0.085(5) 0.004(4) 0.010(4) 0.002(4)
N4A 0.093(6) 0.090(6) 0.086(6) 0.000(5) 0.001(5) -0.008(5)
N5A 0.070(5) 0.066(5) 0.097(6) 0.003(4) 0.012(5) 0.006(4)
N6A 0.072(5) 0.062(4) 0.112(7) 0.015(4) 0.012(5) -0.006(4)
C22H 0.124(8) 0.077(7) 0.111(8) 0.009(6) -0.035(6) -0.003(7)
C21H 0.137(9) 0.124(10) 0.115(9) 0.024(8) -0.024(7) 0.012(9)
C26H 0.195(13) 0.161(13) 0.108(9) 0.025(9) -0.019(10) 0.022(11)
C25H 0.215(15) 0.120(11) 0.120(11) -0.013(10) -0.053(10) -0.007(12)
C24H 0.155(12) 0.072(7) 0.141(11) 0.003(8) -0.061(8) 0.000(8)
C23H 0.132(9) 0.076(7) 0.137(10) 0.009(7) -0.029(8) -0.015(7)
C7A 0.082(7) 0.075(6) 0.102(7) 0.018(5) -0.009(6) -0.006(5)
C8A 0.076(6) 0.071(5) 0.094(6) 0.018(5) -0.001(5) 0.007(5)
C9A 0.083(7) 0.078(6) 0.104(7) 0.009(5) 0.002(6) -0.004(6)
C10A 0.090(8) 0.072(6) 0.109(7) 0.027(5) -0.008(6) -0.001(6)
C11A 0.080(7) 0.077(5) 0.089(6) 0.008(5) 0.013(5) -0.003(5)
C12A 0.062(6) 0.069(5) 0.102(7) 0.030(5) 0.002(5) 0.005(5)
C28F 0.095(8) 0.107(8) 0.096(7) 0.021(6) -0.003(6) -0.024(6)
C27F 0.133(11) 0.125(10) 0.135(10) 0.038(9) -0.020(8) -0.013(7)
C32F 0.118(11) 0.162(13) 0.158(11) 0.034(11) -0.029(9) 0.002(9)
C31F 0.151(12) 0.146(12) 0.093(9) 0.020(8) -0.033(8) -0.029(8)
C30F 0.127(11) 0.158(12) 0.100(8) 0.012(8) 0.016(8) -0.005(8)
C29F 0.128(10) 0.117(9) 0.088(7) 0.022(7) 0.004(7) -0.009(7)
C19A 0.108(8) 0.071(6) 0.094(7) 0.011(6) -0.001(6) -0.013(6)
C20A 0.088(7) 0.074(6) 0.085(6) 0.004(5) 0.008(5) -0.008(5)
C21A 0.077(7) 0.145(10) 0.098(7) 0.016(7) 0.007(6) -0.029(7)
C22A 0.087(7) 0.133(9) 0.086(7) 0.013(6) -0.006(6) -0.027(7)
C23A 0.075(6) 0.074(6) 0.085(6) 0.003(5) 0.015(5) 0.011(5)
C24A 0.084(7) 0.062(6) 0.088(6) 0.002(5) 0.018(5) 0.005(5)
C28E 0.088(6) 0.070(6) 0.121(9) 0.006(6) -0.005(6) -0.004(5)
C27E 0.098(7) 0.085(6) 0.157(11) 0.019(7) -0.026(8) -0.016(6)
C32E 0.107(9) 0.107(8) 0.198(13) 0.071(10) -0.037(10) -0.038(7)
C31E 0.125(10) 0.096(8) 0.225(16) 0.019(10) -0.028(11) -0.036(8)
C30E 0.126(10) 0.097(8) 0.180(13) 0.021(9) -0.028(10) -0.026(7)
C29E 0.087(7) 0.069(6) 0.157(11) 0.003(6) -0.003(7) -0.004(5)
C31A 0.074(7) 0.072(6) 0.110(8) -0.003(5) -0.013(5) 0.006(5)
C32A 0.075(6) 0.068(6) 0.099(7) 0.014(5) -0.002(5) 0.012(5)
C33A 0.097(8) 0.097(7) 0.106(8) -0.013(6) 0.017(6) -0.015(6)
C34A 0.080(7) 0.078(6) 0.128(9) -0.015(6) 0.023(6) -0.013(5)
C35A 0.071(6) 0.060(5) 0.121(8) 0.012(5) 0.014(5) 0.003(4)
C36A 0.060(6) 0.070(6) 0.109(7) -0.004(5) 0.007(5) 0.004(4)
C37A 0.068(6) 0.073(6) 0.100(6) 0.010(5) 0.001(5) 0.002(5)
C38A 0.070(6) 0.062(6) 0.107(6) 0.018(5) 0.005(5) -0.002(5)
C39A 0.061(6) 0.079(6) 0.099(6) 0.010(5) 0.002(5) 0.002(5)
C40A 0.063(6) 0.074(6) 0.102(7) 0.015(5) 0.011(5) 0.005(4)
C41A 0.066(6) 0.062(5) 0.108(7) -0.004(5) 0.011(5) -0.004(4)
C42A 0.066(6) 0.066(5) 0.108(7) 0.003(5) 0.014(6) 0.008(4)
N1B 0.070(5) 0.088(6) 0.134(7) 0.031(6) -0.017(5) -0.005(5)
N2B 0.059(4) 0.063(4) 0.113(6) 0.016(4) -0.008(4) -0.015(4)
N3B 0.067(5) 0.061(4) 0.098(6) 0.000(4) -0.016(4) 0.003(4)
N4B 0.081(5) 0.073(5) 0.105(6) 0.003(4) -0.014(5) 0.007(4)
N5B 0.079(5) 0.071(5) 0.098(6) -0.011(4) 0.001(5) -0.017(4)
N6B 0.096(7) 0.112(7) 0.106(7) -0.025(6) -0.005(5) -0.004(5)
C34G 0.074(6) 0.110(7) 0.130(9) 0.052(7) -0.012(6) -0.014(6)
C33G 0.111(9) 0.131(8) 0.135(11) 0.058(8) -0.016(8) 0.016(7)
C38G 0.080(8) 0.184(12) 0.202(16) 0.095(12) -0.008(8) 0.014(9)
C37G 0.091(10) 0.210(14) 0.219(17) 0.097(13) -0.047(10) -0.027(10)
C36G 0.086(9) 0.185(13) 0.200(15) 0.055(12) -0.039(9) -0.035(9)
C35G 0.094(9) 0.126(9) 0.214(15) 0.031(10) -0.029(9) -0.013(8)
C7B 0.071(6) 0.123(10) 0.137(9) 0.040(8) -0.023(6) -0.028(7)
C8B 0.070(6) 0.112(8) 0.120(8) 0.017(7) -0.001(5) -0.021(6)
C9B 0.080(7) 0.183(13) 0.121(9) 0.030(9) 0.001(6) -0.020(8)
C10B 0.087(7) 0.155(11) 0.107(8) 0.024(8) 0.003(6) -0.033(8)
C11B 0.073(5) 0.058(5) 0.109(7) 0.013(5) -0.004(5) -0.007(5)
C12B 0.067(5) 0.057(5) 0.106(7) 0.010(5) 0.000(5) 0.004(5)
C34H 0.083(7) 0.101(8) 0.107(8) -0.013(6) 0.000(6) 0.001(6)
C33H 0.096(10) 0.178(13) 0.181(13) 0.048(10) 0.038(9) -0.006(8)
C38H 0.109(11) 0.211(16) 0.152(13) 0.037(11) 0.034(9) -0.010(9)
C37H 0.089(9) 0.166(13) 0.156(12) -0.024(9) 0.021(9) -0.026(8)
C36H 0.157(14) 0.186(15) 0.166(14) 0.020(11) 0.049(11) 0.073(12)
C35H 0.159(13) 0.185(14) 0.157(13) 0.024(11) 0.055(10) 0.091(11)
C19B 0.088(6) 0.079(7) 0.120(9) 0.000(6) -0.003(6) 0.001(5)
C20B 0.080(6) 0.074(6) 0.120(9) -0.010(6) 0.002(6) -0.004(5)
C21B 0.086(7) 0.105(8) 0.125(9) -0.023(7) 0.001(6) -0.011(6)
C22B 0.082(7) 0.095(8) 0.138(10) -0.044(7) 0.005(6) 0.000(6)
C23B 0.075(5) 0.066(6) 0.094(7) -0.008(5) -0.002(5) 0.001(5)
C24B 0.073(6) 0.062(5) 0.096(7) 0.000(5) -0.005(5) 0.005(5)
C34E 0.131(11) 0.183(13) 0.133(10) -0.062(10) -0.017(8) 0.001(9)
C33E 0.151(13) 0.168(13) 0.173(12) -0.084(11) -0.031(10) -0.006(9)
C38E 0.23(2) 0.28(2) 0.236(17) -0.163(17) -0.040(15) -0.013(17)
C37E 0.24(2) 0.33(3) 0.199(16) -0.158(18) -0.051(15) 0.026(17)
C36E 0.25(2) 0.30(2) 0.154(13) -0.121(15) -0.036(14) 0.023(16)
C35E 0.176(14) 0.203(16) 0.121(10) -0.068(11) -0.024(9) 0.010(12)
C31B 0.113(10) 0.113(9) 0.106(8) -0.014(7) -0.027(7) 0.012(7)
C32B 0.095(8) 0.099(8) 0.107(8) -0.017(6) -0.001(6) 0.007(6)
C33B 0.079(8) 0.158(11) 0.126(9) -0.021(8) -0.015(7) 0.032(7)
C34B 0.087(7) 0.131(10) 0.116(8) -0.027(7) -0.014(7) 0.039(7)
C35B 0.067(6) 0.071(6) 0.111(7) -0.005(5) -0.002(5) 0.004(5)
C36B 0.068(6) 0.068(6) 0.101(7) 0.005(5) 0.004(5) -0.009(5)
C37B 0.074(5) 0.058(6) 0.100(6) 0.011(5) -0.004(5) -0.006(5)
C38B 0.071(5) 0.064(6) 0.109(7) 0.002(5) -0.001(5) -0.008(5)
C39B 0.075(5) 0.058(5) 0.099(6) 0.005(5) -0.009(5) 0.001(5)
C40B 0.068(6) 0.053(5) 0.110(6) 0.007(5) -0.002(5) -0.002(4)
C41B 0.071(5) 0.063(6) 0.090(6) 0.008(5) -0.004(4) 0.003(5)
C42B 0.065(5) 0.057(5) 0.101(6) 0.003(5) 0.006(5) -0.004(5)
N1C 0.066(5) 0.071(5) 0.095(6) 0.004(4) 0.000(4) 0.006(4)
N2C 0.079(5) 0.067(5) 0.092(6) -0.006(4) -0.019(4) 0.005(4)
N3C 0.063(5) 0.074(5) 0.091(6) 0.000(4) 0.003(4) 0.003(4)
N4C 0.073(5) 0.075(5) 0.120(7) 0.022(5) 0.007(5) -0.010(4)
N5C 0.101(6) 0.062(5) 0.105(7) -0.018(4) 0.010(5) -0.009(4)
N6C 0.118(7) 0.070(5) 0.107(7) -0.007(5) 0.036(6) 0.007(5)
C22F 0.085(6) 0.059(5) 0.120(8) 0.008(5) -0.006(6) 0.009(5)
C21F 0.117(8) 0.064(6) 0.157(11) -0.006(7) -0.021(8) 0.006(5)
C26F 0.138(9) 0.066(6) 0.122(9) 0.021(6) -0.006(8) 0.025(6)
C25F 0.134(9) 0.063(6) 0.168(12) 0.004(7) 0.015(9) 0.037(7)
C24F 0.101(9) 0.078(7) 0.187(13) 0.036(8) 0.024(8) 0.020(6)
C23F 0.092(7) 0.081(6) 0.133(10) 0.023(7) 0.004(7) 0.008(5)
C7C 0.115(9) 0.068(6) 0.088(7) 0.009(5) -0.008(6) 0.010(5)
C8C 0.115(8) 0.062(5) 0.094(6) 0.005(5) -0.018(6) 0.000(5)
C9C 0.127(9) 0.063(6) 0.098(7) -0.001(5) -0.007(7) 0.007(6)
C10C 0.108(8) 0.076(6) 0.093(7) -0.008(5) -0.013(6) 0.013(6)
C11C 0.075(6) 0.065(5) 0.087(6) 0.003(5) -0.001(5) 0.000(4)
C12C 0.069(6) 0.064(5) 0.088(6) 0.003(5) -0.008(5) -0.010(4)
C28H 0.075(7) 0.087(6) 0.122(8) 0.027(6) 0.012(6) 0.004(5)
C27H 0.111(9) 0.123(8) 0.128(8) 0.038(7) 0.006(8) -0.021(8)
C32H 0.137(12) 0.166(11) 0.154(12) 0.072(10) -0.025(10) -0.018(11)
C31H 0.099(10) 0.128(9) 0.176(11) 0.077(10) 0.016(10) 0.009(8)
C30H 0.130(11) 0.099(9) 0.189(12) 0.052(9) 0.031(11) -0.009(8)
C29H 0.093(8) 0.081(6) 0.151(10) 0.030(6) 0.025(8) 0.002(6)
C19C 0.068(6) 0.096(8) 0.125(9) 0.024(6) 0.003(6) -0.010(6)
C20C 0.064(6) 0.083(6) 0.099(8) 0.012(5) 0.006(5) 0.006(5)
C21C 0.072(6) 0.128(10) 0.125(9) 0.041(7) 0.000(6) 0.006(6)
C22C 0.076(6) 0.093(8) 0.158(11) 0.046(7) 0.019(7) 0.007(6)
C23C 0.065(5) 0.063(5) 0.100(7) 0.000(5) -0.001(5) -0.002(4)
C24C 0.076(6) 0.061(6) 0.097(7) 0.000(5) 0.011(5) 0.002(5)
C22G 0.142(9) 0.088(8) 0.149(9) -0.020(8) 0.051(8) 0.005(8)
C21G 0.132(9) 0.102(9) 0.209(12) -0.008(10) 0.060(8) 0.034(9)
C26G 0.188(14) 0.126(12) 0.238(15) 0.017(13) 0.118(12) 0.026(11)
C25G 0.220(15) 0.102(10) 0.227(14) 0.021(12) 0.139(14) 0.026(13)
C24G 0.260(16) 0.107(10) 0.156(12) -0.013(10) 0.095(12) 0.022(13)
C23G 0.184(13) 0.110(10) 0.135(9) -0.021(9) 0.073(8) -0.022(10)
C31C 0.143(11) 0.067(7) 0.123(9) -0.008(6) 0.039(8) -0.001(6)
C32C 0.130(9) 0.076(6) 0.119(9) -0.022(6) 0.044(7) -0.013(6)
C33C 0.134(10) 0.073(6) 0.127(10) -0.028(6) 0.028(7) -0.008(6)
C34C 0.117(9) 0.077(6) 0.115(9) -0.018(6) 0.024(7) -0.015(6)
C35C 0.100(8) 0.068(5) 0.088(7) -0.009(5) 0.015(5) -0.003(5)
C36C 0.095(8) 0.057(5) 0.102(8) -0.011(5) 0.008(6) 0.008(5)
C37C 0.079(7) 0.067(5) 0.090(7) -0.003(5) -0.004(5) 0.001(5)
C38C 0.086(7) 0.050(5) 0.107(8) -0.005(5) 0.006(6) 0.007(5)
C39C 0.073(6) 0.060(5) 0.089(6) -0.001(4) -0.010(5) -0.009(4)
C40C 0.067(6) 0.069(6) 0.108(7) 0.000(5) 0.001(5) 0.001(5)
C41C 0.091(7) 0.072(6) 0.091(7) -0.009(5) 0.002(5) -0.005(5)
C42C 0.093(7) 0.062(5) 0.080(6) -0.001(5) 0.000(5) 0.001(5)
N1D 0.071(5) 0.073(5) 0.115(7) 0.012(5) 0.000(5) -0.003(4)
N2D 0.074(5) 0.060(4) 0.105(6) 0.012(4) 0.001(5) 0.002(4)
N3D 0.068(5) 0.075(5) 0.089(6) -0.009(4) 0.004(4) 0.001(4)
N4D 0.074(5) 0.066(5) 0.093(6) -0.014(4) -0.005(4) 0.007(4)
N5D 0.089(6) 0.061(4) 0.092(6) 0.002(4) -0.005(5) -0.012(4)
N6D 0.086(6) 0.064(5) 0.146(8) 0.004(5) -0.033(6) -0.012(5)
C28G 0.074(7) 0.077(6) 0.162(11) 0.014(6) -0.013(6) 0.012(5)
C27G 0.093(9) 0.103(8) 0.176(12) 0.013(7) -0.003(7) 0.043(7)
C32G 0.128(11) 0.102(8) 0.192(14) -0.004(8) -0.014(9) 0.033(8)
C31G 0.136(13) 0.075(8) 0.233(17) 0.014(9) -0.003(10) 0.026(8)
C30G 0.173(14) 0.072(7) 0.189(14) 0.018(8) -0.007(10) 0.018(8)
C29G 0.099(9) 0.070(6) 0.193(13) 0.023(7) -0.008(8) 0.004(6)
C7D 0.066(7) 0.080(6) 0.140(10) 0.008(6) -0.010(6) 0.007(5)
C8D 0.075(7) 0.076(6) 0.129(9) 0.007(6) -0.013(6) 0.005(5)
C9D 0.079(7) 0.083(6) 0.130(9) 0.006(6) -0.020(6) 0.011(6)
C10D 0.073(7) 0.082(6) 0.137(9) -0.013(6) -0.023(6) 0.007(5)
C11D 0.070(6) 0.072(5) 0.101(7) 0.008(5) 0.002(5) -0.004(5)
C12D 0.063(6) 0.052(5) 0.104(7) 0.002(5) 0.006(5) -0.003(4)
C22E 0.074(6) 0.078(6) 0.095(7) 0.002(5) 0.002(5) 0.014(5)
C21E 0.086(7) 0.076(6) 0.123(8) -0.006(6) -0.009(6) 0.008(5)
C26E 0.086(7) 0.099(8) 0.145(10) 0.002(7) -0.027(7) 0.003(6)
C25E 0.077(7) 0.103(9) 0.159(11) 0.015(7) -0.015(7) 0.016(6)
C24E 0.067(7) 0.113(9) 0.160(11) -0.001(8) 0.000(7) 0.000(6)
C23E 0.076(7) 0.140(10) 0.121(9) -0.017(8) 0.011(6) 0.011(7)
C19D 0.059(5) 0.074(6) 0.105(8) 0.005(5) 0.009(5) 0.009(5)
C20D 0.061(5) 0.085(6) 0.113(8) 0.003(5) 0.003(6) 0.000(5)
C21D 0.076(6) 0.079(6) 0.148(10) 0.031(6) 0.001(7) 0.005(6)
C22D 0.076(6) 0.085(7) 0.145(10) 0.020(7) 0.009(6) 0.005(5)
C23D 0.068(5) 0.065(5) 0.075(6) 0.002(4) 0.004(5) 0.007(4)
C24D 0.061(5) 0.065(5) 0.093(7) -0.003(5) 0.005(5) -0.005(4)
C34F 0.090(8) 0.061(6) 0.173(10) -0.001(6) -0.017(7) -0.005(5)
C33F 0.115(10) 0.074(8) 0.221(12) 0.038(9) 0.012(9) -0.007(6)
C38F 0.126(13) 0.103(10) 0.33(2) 0.027(14) 0.011(13) -0.034(9)
C37F 0.121(13) 0.097(11) 0.36(2) 0.025(14) -0.013(14) -0.047(10)
C36F 0.143(14) 0.119(12) 0.30(2) -0.037(12) -0.046(14) -0.043(10)
C35F 0.106(10) 0.086(8) 0.207(12) -0.011(9) -0.041(9) -0.022(7)
C31D 0.089(6) 0.062(6) 0.156(11) -0.008(6) -0.029(7) 0.000(5)
C32D 0.079(6) 0.068(6) 0.142(10) 0.005(6) -0.019(6) -0.010(5)
C33D 0.093(7) 0.060(6) 0.196(13) -0.019(7) 0.005(8) 0.004(5)
C34D 0.087(7) 0.070(6) 0.173(12) -0.007(7) -0.005(7) 0.008(5)
C35D 0.071(5) 0.066(5) 0.101(7) 0.006(5) 0.002(5) 0.001(4)
C36D 0.071(5) 0.068(5) 0.078(6) 0.002(5) -0.003(5) -0.004(4)
C37D 0.063(5) 0.075(5) 0.075(6) 0.013(5) 0.010(5) -0.002(4)
C38D 0.066(5) 0.065(5) 0.075(6) 0.006(5) 0.011(5) 0.005(4)
C39D 0.068(5) 0.085(5) 0.070(6) 0.012(5) 0.014(5) 0.001(4)
C40D 0.069(5) 0.081(6) 0.084(7) 0.001(5) 0.018(5) -0.002(4)
C41D 0.082(6) 0.069(5) 0.093(7) 0.000(5) -0.008(6) 0.003(5)
C42D 0.064(6) 0.068(5) 0.096(7) -0.006(5) 0.005(5) 0.006(4)
O1E 0.258(15) 0.138(9) 0.196(11) 0.011(8) 0.083(10) 0.056(9)
O2E 0.218(12) 0.152(8) 0.143(8) -0.018(6) -0.030(8) 0.070(8)
O3E 0.145(8) 0.111(6) 0.163(8) -0.013(6) 0.015(7) 0.005(6)
O4E 0.094(6) 0.128(7) 0.142(7) -0.035(5) -0.007(5) 0.022(5)
O5E 0.111(6) 0.103(5) 0.161(8) 0.014(5) -0.037(5) 0.005(5)
O6E 0.130(8) 0.186(10) 0.212(11) -0.064(9) -0.017(8) -0.021(7)
C1E 0.149(13) 0.112(10) 0.185(13) -0.004(9) 0.025(10) 0.028(9)
C2E 0.121(10) 0.096(8) 0.167(11) -0.027(7) -0.024(8) 0.005(7)
C3E 0.094(9) 0.109(8) 0.167(11) -0.019(7) -0.026(8) 0.014(7)
C4E 0.110(10) 0.123(9) 0.156(11) -0.033(7) -0.007(9) 0.024(8)
C5E 0.120(11) 0.104(8) 0.145(10) -0.039(7) -0.006(8) -0.015(7)
C6E 0.148(13) 0.077(8) 0.193(13) -0.019(8) 0.029(10) -0.003(8)
C7E 0.36(3) 0.184(17) 0.22(2) 0.036(13) 0.135(18) 0.110(18)
C8E 0.43(3) 0.168(17) 0.23(2) 0.043(14) 0.08(2) 0.11(2)
C9E 0.28(3) 0.107(12) 0.35(3) 0.043(14) 0.04(2) -0.002(12)
C10E 0.158(13) 0.097(9) 0.171(13) -0.023(8) 0.008(10) -0.007(8)
C11E 0.24(2) 0.154(13) 0.182(15) -0.005(11) -0.008(14) 0.109(14)
C12E 0.28(2) 0.193(15) 0.171(13) 0.031(13) 0.007(14) 0.134(16)
C13E 0.216(19) 0.175(15) 0.174(12) -0.037(13) -0.014(12) 0.080(14)
C14E 0.130(11) 0.116(10) 0.160(11) -0.029(9) -0.047(8) 0.030(9)
C15E 0.132(12) 0.120(10) 0.199(13) -0.012(9) -0.006(10) 0.002(9)
C16E 0.147(11) 0.179(15) 0.202(14) 0.015(13) 0.019(12) -0.003(12)
C17E 0.145(11) 0.171(15) 0.245(19) -0.026(14) 0.012(13) -0.012(10)
C18E 0.133(11) 0.173(15) 0.27(2) -0.062(15) -0.013(13) -0.011(10)
O1F 0.214(10) 0.239(11) 0.296(12) 0.022(10) -0.017(10) 0.016(10)
O2F 0.265(12) 0.211(10) 0.350(13) 0.047(12) -0.006(11) -0.018(10)
O3F 0.224(11) 0.198(11) 0.349(13) 0.027(11) -0.062(10) -0.018(10)
O4F 0.114(6) 0.075(4) 0.175(7) 0.004(5) -0.047(6) -0.006(4)
O5F 0.207(11) 0.123(7) 0.195(10) 0.049(7) 0.020(8) 0.042(7)
O6F 0.209(11) 0.118(7) 0.214(10) 0.071(7) -0.008(9) -0.020(7)
C1F 0.206(10) 0.218(10) 0.309(12) 0.041(11) -0.014(10) -0.012(10)
C2F 0.225(11) 0.203(11) 0.320(13) 0.049(11) -0.004(11) -0.022(11)
C3F 0.234(11) 0.184(10) 0.327(12) 0.058(11) -0.005(11) -0.036(10)
C4F 0.225(12) 0.155(10) 0.324(13) 0.080(11) -0.017(11) -0.051(10)
C5F 0.210(11) 0.157(9) 0.323(12) 0.070(10) -0.033(10) -0.041(10)
C6F 0.202(11) 0.183(10) 0.319(13) 0.072(11) -0.032(11) -0.037(11)
C7F 0.196(11) 0.192(12) 0.277(13) 0.022(11) -0.035(11) 0.031(11)
C8F 0.177(11) 0.163(11) 0.248(13) 0.019(10) -0.033(10) 0.012(10)
C9F 0.166(10) 0.126(10) 0.237(12) 0.031(8) -0.041(10) -0.004(8)
C10F 0.145(9) 0.103(7) 0.207(10) 0.007(7) -0.047(8) -0.008(7)
C11F 0.282(15) 0.217(12) 0.320(14) 0.057(13) -0.002(12) 0.007(12)
C12F 0.289(15) 0.217(12) 0.313(14) 0.058(13) -0.005(13) 0.014(12)
C13F 0.276(14) 0.198(11) 0.294(13) 0.067(13) -0.010(13) 0.030(11)
C14F 0.246(13) 0.177(10) 0.253(12) 0.069(11) -0.002(11) 0.054(10)
C15F 0.246(13) 0.235(13) 0.342(14) 0.038(12) -0.049(13) 0.002(12)
C16F 0.261(14) 0.233(13) 0.334(14) 0.053(13) -0.034(13) -0.009(12)
C17F 0.264(14) 0.215(13) 0.315(13) 0.073(12) -0.009(13) -0.001(11)
C18F 0.257(13) 0.169(11) 0.271(12) 0.097(10) 0.014(12) 0.001(10)
O1G 0.288(13) 0.245(13) 0.368(14) 0.001(12) -0.004(13) 0.041(11)
O2G 0.273(13) 0.265(12) 0.384(15) 0.019(12) 0.006(13) 0.069(11)
O3G 0.350(14) 0.289(14) 0.374(15) -0.026(12) -0.050(13) 0.020(13)
O4G 0.126(7) 0.193(10) 0.238(11) -0.048(9) 0.033(8) 0.018(8)
O5G 0.132(8) 0.155(8) 0.202(10) 0.024(7) 0.040(7) 0.057(7)
O6G 0.188(11) 0.135(8) 0.287(13) 0.012(8) -0.090(10) 0.052(7)
C1G 0.274(13) 0.240(13) 0.368(13) -0.002(12) -0.004(13) 0.075(11)
C2G 0.268(13) 0.248(13) 0.369(14) 0.005(13) -0.003(14) 0.085(12)
C3G 0.264(12) 0.241(12) 0.374(14) 0.004(12) 0.007(13) 0.086(11)
C4G 0.270(14) 0.242(13) 0.372(14) -0.019(12) 0.004(13) 0.094(11)
C5G 0.295(13) 0.247(12) 0.376(14) -0.022(12) -0.020(13) 0.064(11)
C6G 0.278(14) 0.243(13) 0.369(14) -0.016(13) -0.015(14) 0.088(12)
C7G 0.266(15) 0.246(14) 0.355(15) -0.018(13) 0.002(14) 0.014(13)
C8G 0.232(14) 0.238(14) 0.342(15) -0.022(13) 0.000(13) 0.014(13)
C9G 0.192(12) 0.236(13) 0.331(14) -0.042(13) 0.003(13) 0.012(11)
C10G 0.151(10) 0.221(12) 0.295(13) -0.045(12) 0.021(11) 0.009(11)
C11G 0.244(14) 0.249(13) 0.389(16) 0.029(14) 0.019(14) 0.054(13)
C12G 0.210(13) 0.256(14) 0.378(15) 0.033(13) 0.007(13) 0.034(13)
C13G 0.179(11) 0.244(12) 0.333(15) 0.050(13) 0.020(11) 0.039(13)
C14G 0.165(10) 0.209(11) 0.262(13) 0.034(11) 0.045(9) 0.053(11)
C15G 0.342(15) 0.267(15) 0.371(16) -0.035(13) -0.069(14) 0.031(14)
C16G 0.322(16) 0.263(14) 0.361(16) -0.021(13) -0.075(14) 0.058(14)
C17G 0.294(15) 0.232(14) 0.351(16) -0.019(12) -0.074(14) 0.068(13)
C18G 0.245(13) 0.190(12) 0.335(15) -0.003(11) -0.070(12) 0.077(10)
O1H 0.241(10) 0.284(12) 0.258(11) -0.077(10) 0.123(10) -0.010(11)
O2H 0.369(15) 0.322(13) 0.323(14) -0.005(12) 0.088(12) -0.034(12)
O3H 0.276(12) 0.289(12) 0.288(11) -0.115(10) 0.110(11) -0.016(11)
O4H 0.159(8) 0.200(9) 0.112(7) 0.006(7) 0.007(6) 0.002(8)
O5H 0.212(10) 0.137(7) 0.131(7) 0.030(6) -0.015(7) -0.071(7)
O6H 0.183(11) 0.277(13) 0.245(12) 0.135(11) 0.074(10) 0.079(9)
C1H 0.260(12) 0.287(12) 0.252(11) -0.078(10) 0.143(11) -0.012(11)
C2H 0.290(13) 0.290(13) 0.262(12) -0.064(12) 0.149(12) -0.012(11)
C3H 0.330(13) 0.289(12) 0.285(12) -0.052(11) 0.124(12) -0.016(11)
C4H 0.307(13) 0.285(13) 0.272(13) -0.077(12) 0.125(12) -0.022(12)
C5H 0.270(12) 0.280(12) 0.254(11) -0.085(11) 0.129(11) -0.030(11)
C6H 0.242(12) 0.279(12) 0.225(12) -0.083(11) 0.145(11) -0.031(11)
C7H 0.212(11) 0.275(13) 0.256(13) -0.052(11) 0.085(11) 0.021(12)
C8H 0.189(11) 0.276(13) 0.232(13) -0.025(11) 0.076(10) 0.014(11)
C9H 0.172(11) 0.253(13) 0.199(11) 0.001(11) 0.051(9) 0.025(10)
C10H 0.173(10) 0.236(12) 0.157(10) 0.014(10) 0.031(8) 0.016(10)
C11H 0.359(16) 0.313(14) 0.287(15) -0.007(13) 0.058(13) -0.065(14)
C12H 0.330(16) 0.303(14) 0.241(13) -0.014(13) 0.043(13) -0.071(13)
C13H 0.262(14) 0.256(13) 0.199(12) 0.005(11) 0.033(11) -0.094(12)
C14H 0.232(12) 0.202(11) 0.153(10) 0.015(9) -0.004(10) -0.083(10)
C15H 0.266(13) 0.296(14) 0.306(13) -0.090(13) 0.094(14) -0.006(13)
C16H 0.272(14) 0.311(15) 0.318(14) -0.060(13) 0.083(14) 0.007(13)
C17H 0.247(14) 0.291(15) 0.296(14) 0.010(13) 0.085(13) 0.025(13)
C18H 0.227(13) 0.289(14) 0.271(13) 0.096(12) 0.069(12) 0.061(12)
S1I 0.147(3) 0.141(3) 0.152(3) 0.007(3) 0.003(3) 0.003(3)
O1I 0.139(6) 0.155(6) 0.143(6) -0.009(6) 0.001(6) -0.003(6)
O2I 0.145(6) 0.151(6) 0.144(6) -0.005(6) -0.006(6) 0.004(6)
O3I 0.136(6) 0.151(6) 0.131(6) 0.001(5) 0.000(5) 0.008(5)
C1I 0.153(3) 0.149(3) 0.150(3) 0.007(3) 0.009(3) 0.006(3)
F1I 0.149(5) 0.139(5) 0.152(5) 0.009(5) 0.015(5) 0.003(5)
F2I 0.153(5) 0.139(5) 0.143(5) 0.014(5) 0.001(5) 0.002(5)
F3I 0.173(6) 0.149(5) 0.152(5) 0.005(5) 0.020(5) 0.006(5)
S1S 0.154(4) 0.152(4) 0.152(4) 0.006(3) 0.008(3) 0.005(3)
S1N 0.151(3) 0.147(3) 0.149(3) 0.029(3) 0.030(3) 0.026(3)
S1J 0.128(4) 0.180(5) 0.175(5) -0.009(4) 0.005(3) 0.012(4)
F1J 0.190(10) 0.206(10) 0.276(13) -0.010(9) 0.052(10) 0.000(9)
F2J 0.171(10) 0.217(11) 0.230(11) 0.008(9) 0.024(9) -0.012(8)
F3J 0.172(9) 0.215(11) 0.237(12) -0.019(9) -0.011(8) -0.060(8)
O1J 0.129(8) 0.208(11) 0.165(9) 0.033(8) 0.004(7) -0.036(8)
O2J 0.204(13) 0.227(13) 0.199(12) 0.030(10) 0.022(10) 0.087(12)
O3J 0.125(8) 0.160(9) 0.168(9) 0.030(8) -0.001(7) -0.024(7)
C1J 0.132(13) 0.190(15) 0.166(14) -0.035(12) 0.017(10) -0.017(10)
S1K 0.143(3) 0.151(4) 0.149(4) 0.001(4) 0.004(4) -0.005(3)
F1K 0.174(6) 0.184(6) 0.186(6) -0.001(6) -0.003(6) -0.002(6)
F2K 0.162(7) 0.162(6) 0.171(7) -0.013(6) 0.006(6) -0.008(6)
F3K 0.158(6) 0.165(7) 0.150(6) -0.002(6) -0.002(6) 0.002(6)
O1K 0.128(7) 0.156(8) 0.137(7) 0.000(7) -0.012(6) -0.027(7)
O2K 0.146(7) 0.164(7) 0.162(8) 0.011(7) -0.004(7) 0.011(7)
O3K 0.145(8) 0.137(7) 0.133(8) -0.008(7) -0.003(7) -0.019(7)
S1V 0.150(4) 0.155(4) 0.155(4) 0.012(4) 0.014(4) 0.004(3)
S1L 0.148(8) 0.173(8) 0.149(7) -0.007(7) 0.000(7) 0.034(7)
S1R 0.162(8) 0.172(8) 0.144(8) 0.042(7) 0.015(7) 0.076(7)
S1M 0.297(7) 0.297(7) 0.299(7) 0.023(4) 0.021(4) 0.022(4)
S1T 0.294(7) 0.295(7) 0.294(7) 0.090(3) 0.099(3) 0.119(3)
S1P 0.093(3) 0.104(3) 0.111(4) 0.004(3) 0.009(3) -0.011(3)
S1O 0.143(8) 0.106(5) 0.291(13) 0.090(7) 0.077(8) 0.028(5)
S1Q 0.112(11) 0.30(2) 0.26(2) -0.017(17) -0.027(12) 0.028(12)
N3S 0.130(15) 0.20(2) 0.24(3) 0.12(2) -0.046(17) -0.02(2)
C5S 0.19(3) 0.22(3) 0.24(3) 0.10(3) -0.05(2) -0.02(3)
C6S 0.13(2) 0.25(3) 0.28(4) 0.05(2) -0.03(2) -0.06(2)
O1Z 0.287(11) 0.277(11) 0.291(11) 0.039(8) 0.028(9) 0.028(9)
C13Z 0.26(2) 0.29(2) 0.283(18) 0.014(17) 0.010(18) 0.006(18)
C12Z 0.290(13) 0.279(13) 0.286(13) 0.018(10) 0.016(10) 0.013(10)
C15Z 0.290(17) 0.314(17) 0.285(17) 0.089(14) 0.116(14) 0.110(14)
C14Z 0.291(11) 0.293(11) 0.296(11) 0.081(8) 0.084(8) 0.077(8)
 
_geom_special_details
;
 All esds (except the esd in the dihedral angle between two l.s. planes)
 are estimated using the full covariance matrix.  The cell esds are taken
 into account individually in the estimation of esds in distances, angles
 and torsion angles; correlations between esds in cell parameters are only
 used when they are defined by crystal symmetry.  An approximate (isotropic)
 treatment of cell esds is used for estimating esds involving l.s. planes.
;
 
loop_
 _geom_bond_atom_site_label_1
 _geom_bond_atom_site_label_2
 _geom_bond_distance
 _geom_bond_site_symmetry_2
 _geom_bond_publ_flag
Zn1 N3B 2.134(8) . ?
Zn1 N4D 2.140(8) . ?
Zn1 N3D 2.166(8) . ?
Zn1 N4B 2.178(8) . ?
Zn1 N2C 2.209(8) . ?
Zn1 N1C 2.216(8) . ?
Zn2 N5A 2.126(8) . ?
Zn2 N4C 2.154(8) . ?
Zn2 N2D 2.164(8) . ?
Zn2 N6A 2.170(8) . ?
Zn2 N3C 2.182(8) . ?
Zn2 N1D 2.217(9) . ?
Zn3 N2A 2.161(8) . ?
Zn3 N1A 2.161(8) . ?
Zn3 N1B 2.165(9) . ?
Zn3 N2B 2.175(8) . ?
Zn3 N6D 2.188(9) . ?
Zn3 N5D 2.234(8) . ?
Zn4 N3A 2.142(8) . ?
Zn4 N6C 2.146(8) . ?
Zn4 N4A 2.166(9) . ?
Zn4 N5B 2.172(8) . ?
Zn4 N6B 2.179(10) . ?
Zn4 N5C 2.192(8) . ?
N1A C7A 1.283(9) . ?
N1A C22H 1.455(12) . ?
N2A C12A 1.343(11) . ?
N2A C8A 1.374(11) . ?
N3A C24A 1.343(11) . ?
N3A C20A 1.351(11) . ?
N4A C19A 1.271(11) . ?
N4A C28F 1.446(12) . ?
N5A C32A 1.349(11) . ?
N5A C36A 1.373(11) . ?
N6A C31A 1.279(11) . ?
N6A C28E 1.415(11) . ?
C22H C21H 1.349(15) . ?
C22H C23H 1.437(15) . ?
C21H O4H 1.395(11) . ?
C21H C26H 1.414(11) . ?
C26H C25H 1.408(17) . ?
C26H H26H 0.9500 . ?
C25H C24H 1.359(11) . ?
C25H H25H 0.9500 . ?
C24H C23H 1.398(14) . ?
C24H H24H 0.9500 . ?
C23H H23H 0.9500 . ?
C7A C8A 1.421(12) . ?
C7A H7A 0.9500 . ?
C8A C9A 1.392(12) . ?
C9A C10A 1.352(12) . ?
C9A H9A 0.9500 . ?
C10A C11A 1.403(12) . ?
C10A H10A 0.9500 . ?
C11A C12A 1.362(12) . ?
C11A C37A 1.479(12) . ?
C12A H12A 0.9500 . ?
C28F C27F 1.376(10) . ?
C28F C29F 1.394(14) . ?
C27F O5F 1.359(9) . ?
C27F C32F 1.392(10) . ?
C32F C31F 1.377(16) . ?
C32F H32F 0.9500 . ?
C31F C30F 1.430(16) . ?
C31F H31F 0.9500 . ?
C30F C29F 1.411(14) . ?
C30F H30F 0.9500 . ?
C29F H29F 0.9500 . ?
C19A C20A 1.471(12) . ?
C19A H19A 0.9500 . ?
C20A C21A 1.374(13) . ?
C21A C22A 1.368(13) . ?
C21A H21A 0.9500 . ?
C22A C23A 1.399(12) . ?
C22A H22A 0.9500 . ?
C23A C24A 1.382(12) . ?
C23A C39A 1.465(12) . ?
C24A H24A 0.9500 . ?
C28E C29E 1.364(12) . ?
C28E C27E 1.420(13) . ?
C27E O5E 1.379(13) . ?
C27E C32E 1.408(13) . ?
C32E C31E 1.386(15) . ?
C32E H32E 0.9500 . ?
C31E C30E 1.338(15) . ?
C31E H31E 0.9500 . ?
C30E C29E 1.374(13) . ?
C30E H30E 0.9500 . ?
C29E H29E 0.9500 . ?
C31A C32A 1.472(12) . ?
C31A H31A 0.9500 . ?
C32A C33A 1.380(13) . ?
C33A C34A 1.350(13) . ?
C33A H33A 0.9500 . ?
C34A C35A 1.402(12) . ?
C34A H34A 0.9500 . ?
C35A C36A 1.371(12) . ?
C35A C41A 1.522(9) . ?
C36A H36A 0.9500 . ?
C37A C38A 1.380(12) . ?
C37A C42A 1.441(12) . ?
C38A C39A 1.382(12) . ?
C38A H38A 0.9500 . ?
C39A C40A 1.412(12) . ?
C40A C41A 1.417(12) . ?
C40A H40A 0.9500 . ?
C41A C42A 1.346(11) . ?
C42A H42A 0.9500 . ?
N1B C7B 1.253(9) . ?
N1B C34G 1.445(12) . ?
N2B C8B 1.323(9) . ?
N2B C12B 1.363(11) . ?
N3B C20B 1.345(11) . ?
N3B C24B 1.360(11) . ?
N4B C19B 1.280(12) . ?
N4B C34H 1.452(12) . ?
N5B C36B 1.324(11) . ?
N5B C32B 1.351(12) . ?
N6B C31B 1.272(13) . ?
N6B C34E 1.409(10) . ?
C34G C33G 1.316(13) . ?
C34G C35G 1.413(15) . ?
C33G C38G 1.399(9) . ?
C33G O6G 1.436(16) . ?
C38G C37G 1.380(11) . ?
C38G H38G 0.9500 . ?
C37G C36G 1.367(17) . ?
C37G H37G 0.9500 . ?
C36G C35G 1.365(15) . ?
C36G H36G 0.9500 . ?
C35G H35G 0.9500 . ?
C7B C8B 1.471(13) . ?
C7B H7B 0.9500 . ?
C8B C9B 1.383(13) . ?
C9B C10B 1.372(10) . ?
C9B H9B 0.9500 . ?
C10B C11B 1.419(13) . ?
C10B H10B 0.9500 . ?
C11B C12B 1.378(12) . ?
C11B C37B 1.489(12) . ?
C12B H12B 0.9500 . ?
C34H C35H 1.359(15) . ?
C34H C33H 1.409(10) . ?
C33H O6H 1.318(19) . ?
C33H C38H 1.421(11) . ?
C38H C37H 1.390(16) . ?
C38H H38H 0.9500 . ?
C37H C36H 1.388(11) . ?
C37H H37H 0.9500 . ?
C36H C35H 1.414(16) . ?
C36H H36H 0.9500 . ?
C35H H35H 0.9500 . ?
C19B C20B 1.442(13) . ?
C19B H19B 0.9500 . ?
C20B C21B 1.395(13) . ?
C21B C22B 1.408(13) . ?
C21B H21B 0.9500 . ?
C22B C23B 1.363(12) . ?
C22B H22B 0.9500 . ?
C23B C24B 1.419(12) . ?
C23B C39B 1.481(12) . ?
C24B H24B 0.9500 . ?
C34E C33E 1.3900 . ?
C34E C35E 1.3900 . ?
C33E C38E 1.3900 . ?
C33E O6E 1.396(11) . ?
C38E C37E 1.3900 . ?
C38E H38E 0.9500 . ?
C37E C36E 1.3900 . ?
C37E H37E 0.9500 . ?
C36E C35E 1.3900 . ?
C36E H36E 0.9500 . ?
C35E H35E 0.9500 . ?
C31B C32B 1.470(13) . ?
C31B H31B 0.9500 . ?
C32B C33B 1.361(13) . ?
C33B C34B 1.365(13) . ?
C33B H33B 0.9500 . ?
C34B C35B 1.410(13) . ?
C34B H34B 0.9500 . ?
C35B C36B 1.391(12) . ?
C35B C41B 1.487(12) . ?
C36B H36B 0.9500 . ?
C37B C38B 1.362(12) . ?
C37B C42B 1.385(11) . ?
C38B C39B 1.377(12) . ?
C38B H38B 0.9500 . ?
C39B C40B 1.366(12) . ?
C40B C41B 1.406(12) . ?
C40B H40B 0.9500 . ?
C41B C42B 1.383(11) . ?
C42B H42B 0.9500 . ?
N1C C7C 1.245(9) . ?
N1C C22F 1.409(11) . ?
N2C C8C 1.339(11) . ?
N2C C12C 1.350(11) . ?
N3C C24C 1.302(11) . ?
N3C C20C 1.362(11) . ?
N4C C19C 1.285(12) . ?
N4C C28H 1.468(12) . ?
N5C C32C 1.352(11) . ?
N5C C36C 1.371(11) . ?
N6C C31C 1.267(12) . ?
N6C C22G 1.403(10) . ?
C22F C21F 1.367(13) . ?
C22F C23F 1.440(13) . ?
C21F O4F 1.351(10) . ?
C21F C26F 1.407(13) . ?
C26F C25F 1.370(15) . ?
C26F H26F 0.9500 . ?
C25F C24F 1.350(15) . ?
C25F H25F 0.9500 . ?
C24F C23F 1.358(13) . ?
C24F H24F 0.9500 . ?
C23F H23F 0.9500 . ?
C7C C8C 1.470(12) . ?
C7C H7C 0.9500 . ?
C8C C9C 1.393(12) . ?
C9C C10C 1.372(9) . ?
C9C H9C 0.9500 . ?
C10C C11C 1.392(12) . ?
C10C H10C 0.9500 . ?
C11C C12C 1.347(11) . ?
C11C C37C 1.492(12) . ?
C12C H12C 0.9500 . ?
C28H C29H 1.344(13) . ?
C28H C27H 1.404(10) . ?
C27H O5H 1.348(15) . ?
C27H C32H 1.406(15) . ?
C32H C31H 1.405(16) . ?
C32H H32H 0.9500 . ?
C31H C30H 1.375(11) . ?
C31H H31H 0.9500 . ?
C30H C29H 1.422(15) . ?
C30H H30H 0.9500 . ?
C29H H29H 0.9500 . ?
C19C C20C 1.458(12) . ?
C19C H19C 0.9500 . ?
C20C C21C 1.385(12) . ?
C21C C22C 1.400(13) . ?
C21C H21C 0.9500 . ?
C22C C23C 1.353(12) . ?
C22C H22C 0.9500 . ?
C23C C24C 1.436(12) . ?
C23C C39C 1.486(12) . ?
C24C H24C 0.9500 . ?
C22G C21G 1.3900 . ?
C22G C23G 1.3900 . ?
C21G O4G 1.324(16) . ?
C21G C26G 1.3900 . ?
C26G C25G 1.3900 . ?
C26G H26G 0.9500 . ?
C25G C24G 1.3900 . ?
C25G H25G 0.9500 . ?
C24G C23G 1.3900 . ?
C24G H24G 0.9500 . ?
C23G H23G 0.9500 . ?
C31C C32C 1.461(13) . ?
C31C H31C 0.9500 . ?
C32C C33C 1.408(13) . ?
C33C C34C 1.371(10) . ?
C33C H33C 0.9500 . ?
C34C C35C 1.390(12) . ?
C34C H34C 0.9500 . ?
C35C C36C 1.397(11) . ?
C35C C41C 1.518(12) . ?
C36C H36C 0.9500 . ?
C37C C38C 1.388(12) . ?
C37C C42C 1.401(12) . ?
C38C C39C 1.378(11) . ?
C38C H38C 0.9500 . ?
C39C C40C 1.373(12) . ?
C40C C41C 1.427(11) . ?
C40C H40C 0.9500 . ?
C41C C42C 1.351(12) . ?
C42C H42C 0.9500 . ?
N1D C7D 1.271(12) . ?
N1D C28G 1.435(11) . ?
N2D C8D 1.353(11) . ?
N2D C12D 1.354(10) . ?
N3D C20D 1.342(11) . ?
N3D C24D 1.348(11) . ?
N4D C19D 1.283(9) . ?
N4D C22E 1.439(11) . ?
N5D C32D 1.324(12) . ?
N5D C36D 1.326(10) . ?
N6D C31D 1.248(12) . ?
N6D C34F 1.405(12) . ?
C28G C27G 1.381(13) . ?
C28G C29G 1.425(13) . ?
C27G O5G 1.368(16) . ?
C27G C32G 1.391(13) . ?
C32G C31G 1.411(14) . ?
C32G H32G 0.9500 . ?
C31G C30G 1.370(14) . ?
C31G H31G 0.9500 . ?
C30G C29G 1.370(13) . ?
C30G H30G 0.9500 . ?
C29G H29G 0.9500 . ?
C7D C8D 1.444(13) . ?
C7D H7D 0.9500 . ?
C8D C9D 1.375(13) . ?
C9D C10D 1.359(9) . ?
C9D H9D 0.9500 . ?
C10D C11D 1.419(13) . ?
C10D H10D 0.9500 . ?
C11D C12D 1.359(12) . ?
C11D C37D 1.511(12) . ?
C12D H12D 0.9500 . ?
C22E C23E 1.379(13) . ?
C22E C21E 1.415(13) . ?
C21E O4E 1.366(13) . ?
C21E C26E 1.368(13) . ?
C26E C25E 1.394(10) . ?
C26E H26E 0.9500 . ?
C25E C24E 1.367(14) . ?
C25E H25E 0.9500 . ?
C24E C23E 1.424(14) . ?
C24E H24E 0.9500 . ?
C23E H23E 0.9500 . ?
C19D C20D 1.475(12) . ?
C19D H19D 0.9500 . ?
C20D C21D 1.381(12) . ?
C21D C22D 1.397(13) . ?
C21D H21D 0.9500 . ?
C22D C23D 1.342(12) . ?
C22D H22D 0.9500 . ?
C23D C24D 1.399(11) . ?
C23D C39D 1.475(11) . ?
C24D H24D 0.9500 . ?
C34F C35F 1.353(14) . ?
C34F C33F 1.407(15) . ?
C33F O6F 1.373(18) . ?
C33F C38F 1.378(11) . ?
C38F C37F 1.393(18) . ?
C38F H38F 0.9500 . ?
C37F C36F 1.356(18) . ?
C37F H37F 0.9500 . ?
C36F C35F 1.418(15) . ?
C36F H36F 0.9500 . ?
C35F H35F 0.9500 . ?
C31D C32D 1.468(13) . ?
C31D H31D 0.9500 . ?
C32D C33D 1.373(13) . ?
C33D C34D 1.408(13) . ?
C33D H33D 0.9500 . ?
C34D C35D 1.382(13) . ?
C34D H34D 0.9500 . ?
C35D C36D 1.410(12) . ?
C35D C41D 1.521(12) . ?
C36D H36D 0.9500 . ?
C37D C38D 1.385(11) . ?
C37D C42D 1.393(11) . ?
C38D C39D 1.398(11) . ?
C38D H38D 0.9500 . ?
C39D C40D 1.398(11) . ?
C40D C41D 1.383(12) . ?
C40D H40D 0.9500 . ?
C41D C42D 1.376(11) . ?
C42D H42D 0.9500 . ?
O1E C1E 1.362(11) . ?
O1E C7E 1.471(17) . ?
O2E C3E 1.334(11) . ?
O2E C11E 1.491(16) . ?
O3E C5E 1.350(9) . ?
O3E C15E 1.447(13) . ?
O4E C10E 1.480(13) . ?
O5E C14E 1.429(13) . ?
O6E C18E 1.516(14) . ?
C1E C2E 1.3900 . ?
C1E C6E 1.3900 . ?
C2E C3E 1.3900 . ?
C2E H2E 0.9500 . ?
C3E C4E 1.3900 . ?
C4E C5E 1.3900 . ?
C4E H4E 0.9500 . ?
C5E C6E 1.3900 . ?
C6E H6E 0.9500 . ?
C7E C8E 1.52(2) . ?
C7E H7EA 0.9900 . ?
C7E H7EB 0.9900 . ?
C8E C9E 1.46(2) . ?
C8E H8EA 0.9900 . ?
C8E H8EB 0.9900 . ?
C9E C10E 1.486(18) . ?
C9E H9EA 0.9900 . ?
C9E H9EB 0.9900 . ?
C10E H10E 0.9900 . ?
C10E H10F 0.9900 . ?
C11E C12E 1.516(18) . ?
C11E H11A 0.9900 . ?
C11E H11B 0.9900 . ?
C12E C13E 1.474(18) . ?
C12E H12E 0.9900 . ?
C12E H12F 0.9900 . ?
C13E C14E 1.497(17) . ?
C13E H13A 0.9900 . ?
C13E H13B 0.9900 . ?
C14E H14A 0.9900 . ?
C14E H14B 0.9900 . ?
C15E C16E 1.596(17) . ?
C15E H15A 0.9900 . ?
C15E H15B 0.9900 . ?
C16E C17E 1.549(18) . ?
C16E H16A 0.9900 . ?
C16E H16B 0.9900 . ?
C17E C18E 1.479(12) . ?
C17E H17A 0.9900 . ?
C17E H17B 0.9900 . ?
C18E H18A 0.9900 . ?
C18E H18B 0.9900 . ?
O1F C1F 1.400(11) . ?
O1F C7F 1.500(16) . ?
O2F C3F 1.382(10) . ?
O2F C11F 1.456(12) . ?
O3F C5F 1.355(11) . ?
O3F C15F 1.476(17) . ?
O4F C10F 1.459(13) . ?
O5F C14F 1.438(10) . ?
O6F C18F 1.514(15) . ?
C1F C2F 1.3900 . ?
C1F C6F 1.3900 . ?
C2F C3F 1.3900 . ?
C2F H2F 0.9500 . ?
C3F C4F 1.3900 . ?
C4F C5F 1.3900 . ?
C4F H4F 0.9500 . ?
C5F C6F 1.3900 . ?
C6F H6F 0.9500 . ?
C7F C8F 1.482(12) . ?
C7F H7FA 0.9900 . ?
C7F H7FB 0.9900 . ?
C8F C9F 1.452(19) . ?
C8F H8FA 0.9900 . ?
C8F H8FB 0.9900 . ?
C9F C10F 1.490(17) . ?
C9F H9FA 0.9900 . ?
C9F H9FB 0.9900 . ?
C10F H10G 0.9900 . ?
C10F H10H 0.9900 . ?
C11F C12F 1.513(12) . ?
C11F H11C 0.9900 . ?
C11F H11D 0.9900 . ?
C12F C13F 1.534(12) . ?
C12F H12G 0.9900 . ?
C12F H12H 0.9900 . ?
C13F C14F 1.497(11) . ?
C13F H13C 0.9900 . ?
C13F H13D 0.9900 . ?
C14F H14C 0.9900 . ?
C14F H14D 0.9900 . ?
C15F C16F 1.60(2) . ?
C15F H15C 0.9900 . ?
C15F H15D 0.9900 . ?
C16F C17F 1.52(2) . ?
C16F H16C 0.9900 . ?
C16F H16D 0.9900 . ?
C17F C18F 1.472(17) . ?
C17F H17C 0.9900 . ?
C17F H17D 0.9900 . ?
C18F H18C 0.9900 . ?
C18F H18D 0.9900 . ?
O1G C1G 1.360(11) . ?
O1G C7G 1.478(17) . ?
O2G C3G 1.344(17) . ?
O2G C11G 1.434(17) . ?
O3G C5G 1.389(11) . ?
O3G C15G 1.452(11) . ?
O4G C10G 1.467(18) . ?
O5G C14G 1.447(17) . ?
O6G C18G 1.484(11) . ?
C1G C2G 1.3900 . ?
C1G C6G 1.3900 . ?
C2G C3G 1.3900 . ?
C2G H2G 0.9500 . ?
C3G C4G 1.3900 . ?
C4G C5G 1.3900 . ?
C4G H4G 0.9500 . ?
C5G C6G 1.3900 . ?
C6G H6G 0.9500 . ?
C7G C8G 1.50(2) . ?
C7G H7GA 0.9900 . ?
C7G H7GB 0.9900 . ?
C8G C9G 1.48(2) . ?
C8G H8GA 0.9900 . ?
C8G H8GB 0.9900 . ?
C9G C10G 1.47(2) . ?
C9G H9GA 0.9900 . ?
C9G H9GB 0.9900 . ?
C10G H10I 0.9900 . ?
C10G H10J 0.9900 . ?
C11G C12G 1.52(2) . ?
C11G H11E 0.9900 . ?
C11G H11F 0.9900 . ?
C12G C13G 1.54(2) . ?
C12G H12I 0.9900 . ?
C12G H12J 0.9900 . ?
C13G C14G 1.46(2) . ?
C13G H13E 0.9900 . ?
C13G H13F 0.9900 . ?
C14G H14E 0.9900 . ?
C14G H14F 0.9900 . ?
C15G C16G 1.534(11) . ?
C15G H15E 0.9900 . ?
C15G H15F 0.9900 . ?
C16G C17G 1.520(11) . ?
C16G H16E 0.9900 . ?
C16G H16F 0.9900 . ?
C17G C18G 1.459(10) . ?
C17G H17E 0.9900 . ?
C17G H17F 0.9900 . ?
C18G H18E 0.9900 . ?
C18G H18F 0.9900 . ?
O1H C1H 1.352(10) . ?
O1H C7H 1.430(11) . ?
O2H C3H 1.389(15) . ?
O2H C11H 1.54(2) . ?
O3H C5H 1.378(17) . ?
O3H C15H 1.475(16) . ?
O4H C10H 1.468(11) . ?
O5H C14H 1.439(14) . ?
O6H C18H 1.543(16) . ?
C1H C2H 1.3900 . ?
C1H C6H 1.3900 . ?
C2H C3H 1.3900 . ?
C2H H2H 0.9500 . ?
C3H C4H 1.3900 . ?
C4H C5H 1.3900 . ?
C4H H4H 0.9500 . ?
C5H C6H 1.3900 . ?
C6H H6H 0.9500 . ?
C7H C8H 1.517(12) . ?
C7H H7HA 0.9900 . ?
C7H H7HB 0.9900 . ?
C8H C9H 1.528(11) . ?
C8H H8HA 0.9900 . ?
C8H H8HB 0.9900 . ?
C9H C10H 1.502(12) . ?
C9H H9HA 0.9900 . ?
C9H H9HB 0.9900 . ?
C10H H10K 0.9900 . ?
C10H H10L 0.9900 . ?
C11H C12H 1.58(2) . ?
C11H H11G 0.9900 . ?
C11H H11H 0.9900 . ?
C12H C13H 1.558(17) . ?
C12H H12K 0.9900 . ?
C12H H12L 0.9900 . ?
C13H C14H 1.46(2) . ?
C13H H13G 0.9900 . ?
C13H H13H 0.9900 . ?
C14H H14G 0.9900 . ?
C14H H14H 0.9900 . ?
C15H C16H 1.565(18) . ?
C15H H15G 0.9900 . ?
C15H H15H 0.9900 . ?
C16H C17H 1.53(2) . ?
C16H H16G 0.9900 . ?
C16H H16H 0.9900 . ?
C17H C18H 1.467(16) . ?
C17H H17G 0.9900 . ?
C17H H17H 0.9900 . ?
C18H H18G 0.9900 . ?
C18H H18H 0.9900 . ?
S1I O3I 1.4449 . ?
S1I O2I 1.4451 . ?
S1I O1I 1.4451 . ?
S1I C1I 1.8512 . ?
C1I F2I 1.3382 . ?
C1I F1I 1.3384 . ?
C1I F3I 1.3388 . ?
S1S O11S 1.4449 . ?
S1S O12S 1.4450 . ?
S1S O10S 1.4452 . ?
S1S C1SS 1.8514 . ?
C1SS F1S 1.3385 . ?
C1SS F2S 1.3385 . ?
C1SS F3S 1.3385 . ?
S1N O3N 1.4449 . ?
S1N O1N 1.4450 . ?
S1N O2N 1.4452 . ?
S1N C1N 1.8513 . ?
C1N F1N 1.3384 . ?
C1N F2N 1.3384 . ?
C1N F3N 1.3386 . ?
S1J O1J 1.512(12) . ?
S1J O2J 1.518(14) . ?
S1J O3J 1.521(11) . ?
S1J C1J 1.63(2) . ?
F1J C1J 1.42(2) . ?
F2J C1J 1.38(2) . ?
F3J C1J 1.30(2) . ?
S1K O3K 1.385(19) . ?
S1K O1K 1.457(17) . ?
S1K O2K 1.487(18) . ?
S1K C1K 1.85(2) . ?
F1K C1K 1.36(2) . ?
F2K C1K 1.30(2) . ?
F3K C1K 1.26(2) . ?
S1V O2V 1.44(3) . ?
S1V O1V 1.44(3) . ?
S1V O3V 1.51(3) . ?
S1V C1V 1.97(3) . ?
F1V C1V 1.31(2) . ?
F2V C1V 1.31(2) . ?
C1V F3V 1.34(2) . ?
S1L O1L 1.42(3) . ?
S1L O2L 1.44(3) . ?
S1L O3L 1.57(3) . ?
S1L C1L 1.87(3) . ?
F1L C1L 1.26(2) . ?
F2L C1L 1.33(2) . ?
F3L C1L 1.35(2) . ?
S1R O3R 1.35(3) . ?
S1R O2R 1.37(3) . ?
S1R O1R 1.50(3) . ?
S1R C1R 2.05(3) . ?
F2R C1R 1.27(3) . ?
F1R C1R 1.36(3) . ?
F3R C1R 1.29(2) . ?
S1M O2M 1.33(3) . ?
S1M O1M 1.51(3) . ?
S1M O3M 1.53(3) . ?
S1M C1M 2.02(3) . ?
F1M C1M 1.32(3) . ?
F3M C1M 1.29(3) . ?
F2M C1M 1.33(3) . ?
S1T O3T 1.40(3) . ?
S1T O2T 1.41(3) . ?
S1T O1T 1.50(3) . ?
S1T C1T 1.98(3) . ?
C1T F1T 1.32(3) . ?
C1T F3T 1.35(3) . ?
C1T F2T 1.35(3) . ?
S1P O2P 1.392(19) . ?
S1P O3P 1.402(18) . ?
S1P O1P 1.43(2) . ?
S1P C1P 1.92(2) . ?
F3P C1P 1.26(2) . ?
F2P C1P 1.28(2) . ?
F1P C1P 1.32(2) . ?
S1U O3U 1.40(3) . ?
S1U O2U 1.41(3) . ?
S1U O1U 1.44(3) . ?
S1U C1U 2.01(3) . ?
F1U C1U 1.32(3) . ?
F2U C1U 1.30(3) . ?
F3U C1U 1.33(3) . ?
S1O O3O 1.38(2) . ?
S1O O1O 1.39(2) . ?
S1O O2O 1.55(2) . ?
S1O C1O 2.05(3) . ?
F2O C1O 1.30(2) . ?
F1O C1O 1.28(2) . ?
F3O C1O 1.27(2) . ?
S1Q O2Q 1.46(3) . ?
S1Q O1Q 1.47(3) . ?
S1Q O3Q 1.49(3) . ?
S1Q C1Q 2.01(3) . ?
F2Q C1Q 1.33(3) . ?
F1Q C1Q 1.31(3) . ?
C1Q F3Q 1.30(3) . ?
N1S C1S 1.19(3) . ?
C1S C2S 1.49(3) . ?
N2S C3S 1.130(18) . ?
C3S C4S 1.51(2) . ?
N4S C7S 1.11(2) . ?
C7S C8S 1.49(2) . ?
N3S C5S 1.18(2) . ?
C5S C6S 1.41(2) . ?
C6S H6S1 0.9800 . ?
C6S H6S2 0.9800 . ?
C6S H6S3 0.9800 . ?
N5S C9S 1.15(3) . ?
C9S C10S 1.49(3) . ?
O1Z C12Z 1.38(3) . ?
O1Z C14Z 1.60(3) . ?
C13Z C12Z 1.40(4) . ?
C13Z H13I 0.9800 . ?
C13Z H13J 0.9800 . ?
C13Z H13K 0.9800 . ?
C12Z H12P 0.9900 . ?
C12Z H12Q 0.9900 . ?
C15Z C14Z 1.54(4) . ?
C15Z H15I 0.9800 . ?
C15Z H15J 0.9800 . ?
C15Z H15K 0.9800 . ?
C14Z H14I 0.9900 . ?
C14Z H14J 0.9900 . ?
N7S C13S 1.19(3) . ?
C13S C14S 1.48(3) . ?
 
loop_
 _geom_angle_atom_site_label_1
 _geom_angle_atom_site_label_2
 _geom_angle_atom_site_label_3
 _geom_angle
 _geom_angle_site_symmetry_1
 _geom_angle_site_symmetry_3
 _geom_angle_publ_flag
N3B Zn1 N4D 166.9(3) . . ?
N3B Zn1 N3D 91.5(3) . . ?
N4D Zn1 N3D 77.1(3) . . ?
N3B Zn1 N4B 77.3(3) . . ?
N4D Zn1 N4B 97.9(3) . . ?
N3D Zn1 N4B 98.8(3) . . ?
N3B Zn1 N2C 93.2(3) . . ?
N4D Zn1 N2C 92.7(3) . . ?
N3D Zn1 N2C 87.8(3) . . ?
N4B Zn1 N2C 168.5(3) . . ?
N3B Zn1 N1C 98.0(3) . . ?
N4D Zn1 N1C 94.7(3) . . ?
N3D Zn1 N1C 162.0(3) . . ?
N4B Zn1 N1C 98.3(3) . . ?
N2C Zn1 N1C 76.4(3) . . ?
N5A Zn2 N4C 167.1(3) . . ?
N5A Zn2 N2D 92.9(3) . . ?
N4C Zn2 N2D 96.2(3) . . ?
N5A Zn2 N6A 77.4(3) . . ?
N4C Zn2 N6A 94.9(3) . . ?
N2D Zn2 N6A 166.8(3) . . ?
N5A Zn2 N3C 92.9(3) . . ?
N4C Zn2 N3C 77.6(3) . . ?
N2D Zn2 N3C 92.6(3) . . ?
N6A Zn2 N3C 96.8(3) . . ?
N5A Zn2 N1D 96.2(3) . . ?
N4C Zn2 N1D 94.9(3) . . ?
N2D Zn2 N1D 76.2(3) . . ?
N6A Zn2 N1D 95.7(3) . . ?
N3C Zn2 N1D 165.9(3) . . ?
N2A Zn3 N1A 77.0(3) . . ?
N2A Zn3 N1B 99.6(3) . . ?
N1A Zn3 N1B 98.6(3) . . ?
N2A Zn3 N2B 91.7(3) . . ?
N1A Zn3 N2B 166.8(3) . . ?
N1B Zn3 N2B 76.2(3) . . ?
N2A Zn3 N6D 162.9(3) . . ?
N1A Zn3 N6D 95.0(3) . . ?
N1B Zn3 N6D 96.5(4) . . ?
N2B Zn3 N6D 97.7(3) . . ?
N2A Zn3 N5D 88.9(3) . . ?
N1A Zn3 N5D 93.7(3) . . ?
N1B Zn3 N5D 166.3(3) . . ?
N2B Zn3 N5D 93.0(3) . . ?
N6D Zn3 N5D 76.4(3) . . ?
N3A Zn4 N6C 97.4(4) . . ?
N3A Zn4 N4A 76.9(3) . . ?
N6C Zn4 N4A 98.8(3) . . ?
N3A Zn4 N5B 92.0(3) . . ?
N6C Zn4 N5B 163.2(3) . . ?
N4A Zn4 N5B 96.9(3) . . ?
N3A Zn4 N6B 167.6(3) . . ?
N6C Zn4 N6B 94.9(4) . . ?
N4A Zn4 N6B 99.7(4) . . ?
N5B Zn4 N6B 76.5(3) . . ?
N3A Zn4 N5C 94.7(3) . . ?
N6C Zn4 N5C 76.9(3) . . ?
N4A Zn4 N5C 170.1(4) . . ?
N5B Zn4 N5C 88.5(3) . . ?
N6B Zn4 N5C 89.6(4) . . ?
C7A N1A C22H 118.8(9) . . ?
C7A N1A Zn3 112.9(7) . . ?
C22H N1A Zn3 127.5(6) . . ?
C12A N2A C8A 116.7(8) . . ?
C12A N2A Zn3 130.9(6) . . ?
C8A N2A Zn3 112.4(6) . . ?
C24A N3A C20A 116.2(8) . . ?
C24A N3A Zn4 129.4(7) . . ?
C20A N3A Zn4 114.2(6) . . ?
C19A N4A C28F 116.7(9) . . ?
C19A N4A Zn4 113.8(7) . . ?
C28F N4A Zn4 128.9(7) . . ?
C32A N5A C36A 117.3(8) . . ?
C32A N5A Zn2 113.9(6) . . ?
C36A N5A Zn2 128.8(7) . . ?
C31A N6A C28E 116.3(9) . . ?
C31A N6A Zn2 113.6(6) . . ?
C28E N6A Zn2 130.1(7) . . ?
C21H C22H C23H 119.3(11) . . ?
C21H C22H N1A 123.1(11) . . ?
C23H C22H N1A 117.5(11) . . ?
C22H C21H O4H 115.2(12) . . ?
C22H C21H C26H 121.6(13) . . ?
O4H C21H C26H 123.2(14) . . ?
C25H C26H C21H 117.1(14) . . ?
C25H C26H H26H 121.5 . . ?
C21H C26H H26H 121.5 . . ?
C24H C25H C26H 123.5(14) . . ?
C24H C25H H25H 118.2 . . ?
C26H C25H H25H 118.2 . . ?
C25H C24H C23H 117.9(14) . . ?
C25H C24H H24H 121.1 . . ?
C23H C24H H24H 121.1 . . ?
C24H C23H C22H 120.4(13) . . ?
C24H C23H H23H 119.8 . . ?
C22H C23H H23H 119.8 . . ?
N1A C7A C8A 121.0(9) . . ?
N1A C7A H7A 119.5 . . ?
C8A C7A H7A 119.5 . . ?
N2A C8A C9A 120.1(9) . . ?
N2A C8A C7A 116.0(8) . . ?
C9A C8A C7A 123.8(9) . . ?
C10A C9A C8A 121.1(10) . . ?
C10A C9A H9A 119.5 . . ?
C8A C9A H9A 119.5 . . ?
C9A C10A C11A 119.7(9) . . ?
C9A C10A H10A 120.2 . . ?
C11A C10A H10A 120.2 . . ?
C12A C11A C10A 116.3(9) . . ?
C12A C11A C37A 121.3(9) . . ?
C10A C11A C37A 122.4(9) . . ?
N2A C12A C11A 126.1(9) . . ?
N2A C12A H12A 117.0 . . ?
C11A C12A H12A 117.0 . . ?
C27F C28F C29F 121.4(10) . . ?
C27F C28F N4A 119.8(10) . . ?
C29F C28F N4A 118.7(9) . . ?
O5F C27F C28F 117.6(11) . . ?
O5F C27F C32F 121.9(12) . . ?
C28F C27F C32F 119.5(12) . . ?
C31F C32F C27F 116.1(13) . . ?
C31F C32F H32F 121.9 . . ?
C27F C32F H32F 121.9 . . ?
C32F C31F C30F 128.1(13) . . ?
C32F C31F H31F 115.9 . . ?
C30F C31F H31F 115.9 . . ?
C29F C30F C31F 111.1(12) . . ?
C29F C30F H30F 124.5 . . ?
C31F C30F H30F 124.5 . . ?
C28F C29F C30F 122.9(12) . . ?
C28F C29F H29F 118.6 . . ?
C30F C29F H29F 118.6 . . ?
N4A C19A C20A 119.9(10) . . ?
N4A C19A H19A 120.0 . . ?
C20A C19A H19A 120.0 . . ?
N3A C20A C21A 121.9(9) . . ?
N3A C20A C19A 114.9(9) . . ?
C21A C20A C19A 123.0(9) . . ?
C22A C21A C20A 121.3(10) . . ?
C22A C21A H21A 119.4 . . ?
C20A C21A H21A 119.4 . . ?
C21A C22A C23A 118.0(10) . . ?
C21A C22A H22A 121.0 . . ?
C23A C22A H22A 121.0 . . ?
C24A C23A C22A 117.0(9) . . ?
C24A C23A C39A 121.5(9) . . ?
C22A C23A C39A 121.6(9) . . ?
N3A C24A C23A 125.4(9) . . ?
N3A C24A H24A 117.3 . . ?
C23A C24A H24A 117.3 . . ?
C29E C28E N6A 122.7(9) . . ?
C29E C28E C27E 119.1(9) . . ?
N6A C28E C27E 117.9(9) . . ?
O5E C27E C32E 123.4(10) . . ?
O5E C27E C28E 117.3(9) . . ?
C32E C27E C28E 119.3(10) . . ?
C31E C32E C27E 117.1(11) . . ?
C31E C32E H32E 121.4 . . ?
C27E C32E H32E 121.4 . . ?
C30E C31E C32E 123.6(12) . . ?
C30E C31E H31E 118.2 . . ?
C32E C31E H31E 118.2 . . ?
C31E C30E C29E 118.9(12) . . ?
C31E C30E H30E 120.5 . . ?
C29E C30E H30E 120.5 . . ?
C28E C29E C30E 121.5(11) . . ?
C28E C29E H29E 119.2 . . ?
C30E C29E H29E 119.2 . . ?
N6A C31A C32A 118.9(9) . . ?
N6A C31A H31A 120.6 . . ?
C32A C31A H31A 120.6 . . ?
N5A C32A C33A 120.9(9) . . ?
N5A C32A C31A 116.1(9) . . ?
C33A C32A C31A 122.9(10) . . ?
C34A C33A C32A 122.1(10) . . ?
C34A C33A H33A 118.9 . . ?
C32A C33A H33A 118.9 . . ?
C33A C34A C35A 118.1(10) . . ?
C33A C34A H34A 120.9 . . ?
C35A C34A H34A 120.9 . . ?
C36A C35A C34A 118.1(8) . . ?
C36A C35A C41A 120.4(9) . . ?
C34A C35A C41A 121.3(9) . . ?
C35A C36A N5A 123.3(9) . . ?
C35A C36A H36A 118.3 . . ?
N5A C36A H36A 118.3 . . ?
C38A C37A C42A 117.5(9) . . ?
C38A C37A C11A 123.2(8) . . ?
C42A C37A C11A 119.2(9) . . ?
C37A C38A C39A 123.7(9) . . ?
C37A C38A H38A 118.2 . . ?
C39A C38A H38A 118.2 . . ?
C38A C39A C40A 118.0(9) . . ?
C38A C39A C23A 122.0(9) . . ?
C40A C39A C23A 119.9(9) . . ?
C39A C40A C41A 119.2(9) . . ?
C39A C40A H40A 120.4 . . ?
C41A C40A H40A 120.4 . . ?
C42A C41A C40A 121.7(8) . . ?
C42A C41A C35A 120.7(9) . . ?
C40A C41A C35A 117.5(9) . . ?
C41A C42A C37A 120.0(9) . . ?
C41A C42A H42A 120.0 . . ?
C37A C42A H42A 120.0 . . ?
C7B N1B C34G 117.7(9) . . ?
C7B N1B Zn3 114.0(7) . . ?
C34G N1B Zn3 128.3(8) . . ?
C8B N2B C12B 118.6(8) . . ?
C8B N2B Zn3 113.7(6) . . ?
C12B N2B Zn3 127.6(6) . . ?
C20B N3B C24B 117.2(8) . . ?
C20B N3B Zn1 113.8(6) . . ?
C24B N3B Zn1 129.0(6) . . ?
C19B N4B C34H 118.7(9) . . ?
C19B N4B Zn1 112.0(7) . . ?
C34H N4B Zn1 129.3(7) . . ?
C36B N5B C32B 116.9(9) . . ?
C36B N5B Zn4 129.1(7) . . ?
C32B N5B Zn4 113.9(7) . . ?
C31B N6B C34E 117.9(10) . . ?
C31B N6B Zn4 113.6(8) . . ?
C34E N6B Zn4 127.9(8) . . ?
C33G C34G C35G 119.0(11) . . ?
C33G C34G N1B 121.7(11) . . ?
C35G C34G N1B 119.3(10) . . ?
C34G C33G C38G 123.2(12) . . ?
C34G C33G O6G 119.6(11) . . ?
C38G C33G O6G 116.8(11) . . ?
C37G C38G C33G 115.0(13) . . ?
C37G C38G H38G 122.5 . . ?
C33G C38G H38G 122.5 . . ?
C36G C37G C38G 124.2(14) . . ?
C36G C37G H37G 117.9 . . ?
C38G C37G H37G 117.9 . . ?
C35G C36G C37G 117.0(15) . . ?
C35G C36G H36G 121.5 . . ?
C37G C36G H36G 121.5 . . ?
C36G C35G C34G 120.8(13) . . ?
C36G C35G H35G 119.6 . . ?
C34G C35G H35G 119.6 . . ?
N1B C7B C8B 120.4(10) . . ?
N1B C7B H7B 119.8 . . ?
C8B C7B H7B 119.8 . . ?
N2B C8B C9B 122.1(9) . . ?
N2B C8B C7B 115.5(9) . . ?
C9B C8B C7B 122.4(9) . . ?
C10B C9B C8B 120.1(11) . . ?
C10B C9B H9B 120.0 . . ?
C8B C9B H9B 120.0 . . ?
C9B C10B C11B 118.3(10) . . ?
C9B C10B H10B 120.8 . . ?
C11B C10B H10B 120.8 . . ?
C12B C11B C10B 117.6(9) . . ?
C12B C11B C37B 120.8(9) . . ?
C10B C11B C37B 121.6(9) . . ?
N2B C12B C11B 122.9(9) . . ?
N2B C12B H12B 118.5 . . ?
C11B C12B H12B 118.5 . . ?
C35H C34H C33H 120.5(12) . . ?
C35H C34H N4B 119.3(10) . . ?
C33H C34H N4B 120.0(10) . . ?
O6H C33H C34H 114.1(12) . . ?
O6H C33H C38H 126.3(14) . . ?
C34H C33H C38H 119.5(13) . . ?
C37H C38H C33H 117.5(14) . . ?
C37H C38H H38H 121.2 . . ?
C33H C38H H38H 121.2 . . ?
C36H C37H C38H 123.5(14) . . ?
C36H C37H H37H 118.2 . . ?
C38H C37H H37H 118.2 . . ?
C37H C36H C35H 116.9(14) . . ?
C37H C36H H36H 121.6 . . ?
C35H C36H H36H 121.6 . . ?
C34H C35H C36H 121.6(13) . . ?
C34H C35H H35H 119.2 . . ?
C36H C35H H35H 119.2 . . ?
N4B C19B C20B 121.1(11) . . ?
N4B C19B H19B 119.5 . . ?
C20B C19B H19B 119.5 . . ?
N3B C20B C21B 123.8(10) . . ?
N3B C20B C19B 115.8(9) . . ?
C21B C20B C19B 120.4(10) . . ?
C20B C21B C22B 116.7(10) . . ?
C20B C21B H21B 121.6 . . ?
C22B C21B H21B 121.6 . . ?
C23B C22B C21B 122.2(10) . . ?
C23B C22B H22B 118.9 . . ?
C21B C22B H22B 118.9 . . ?
C22B C23B C24B 116.2(9) . . ?
C22B C23B C39B 124.1(9) . . ?
C24B C23B C39B 119.7(8) . . ?
N3B C24B C23B 123.8(9) . . ?
N3B C24B H24B 118.1 . . ?
C23B C24B H24B 118.1 . . ?
C33E C34E C35E 120.0 . . ?
C33E C34E N6B 118.4(9) . . ?
C35E C34E N6B 121.6(9) . . ?
C34E C33E C38E 120.0 . . ?
C34E C33E O6E 117.6(9) . . ?
C38E C33E O6E 122.4(9) . . ?
C37E C38E C33E 120.0 . . ?
C37E C38E H38E 120.0 . . ?
C33E C38E H38E 120.0 . . ?
C38E C37E C36E 120.0 . . ?
C38E C37E H37E 120.0 . . ?
C36E C37E H37E 120.0 . . ?
C35E C36E C37E 120.0 . . ?
C35E C36E H36E 120.0 . . ?
C37E C36E H36E 120.0 . . ?
C36E C35E C34E 120.0 . . ?
C36E C35E H35E 120.0 . . ?
C34E C35E H35E 120.0 . . ?
N6B C31B C32B 120.5(11) . . ?
N6B C31B H31B 119.7 . . ?
C32B C31B H31B 119.7 . . ?
N5B C32B C33B 122.1(10) . . ?
N5B C32B C31B 115.2(9) . . ?
C33B C32B C31B 122.7(11) . . ?
C32B C33B C34B 121.1(11) . . ?
C32B C33B H33B 119.5 . . ?
C34B C33B H33B 119.5 . . ?
C33B C34B C35B 118.4(10) . . ?
C33B C34B H34B 120.8 . . ?
C35B C34B H34B 120.8 . . ?
C36B C35B C34B 116.2(9) . . ?
C36B C35B C41B 121.5(9) . . ?
C34B C35B C41B 122.3(9) . . ?
N5B C36B C35B 125.3(10) . . ?
N5B C36B H36B 117.4 . . ?
C35B C36B H36B 117.4 . . ?
C38B C37B C42B 121.1(9) . . ?
C38B C37B C11B 119.1(9) . . ?
C42B C37B C11B 119.8(9) . . ?
C37B C38B C39B 120.9(10) . . ?
C37B C38B H38B 119.5 . . ?
C39B C38B H38B 119.5 . . ?
C40B C39B C38B 118.5(9) . . ?
C40B C39B C23B 121.1(8) . . ?
C38B C39B C23B 120.3(9) . . ?
C39B C40B C41B 121.6(9) . . ?
C39B C40B H40B 119.2 . . ?
C41B C40B H40B 119.2 . . ?
C42B C41B C40B 118.7(9) . . ?
C42B C41B C35B 122.0(8) . . ?
C40B C41B C35B 119.3(8) . . ?
C41B C42B C37B 119.1(9) . . ?
C41B C42B H42B 120.5 . . ?
C37B C42B H42B 120.5 . . ?
C7C N1C C22F 120.8(9) . . ?
C7C N1C Zn1 112.5(6) . . ?
C22F N1C Zn1 125.5(7) . . ?
C8C N2C C12C 116.1(8) . . ?
C8C N2C Zn1 111.6(6) . . ?
C12C N2C Zn1 132.2(7) . . ?
C24C N3C C20C 119.0(8) . . ?
C24C N3C Zn2 129.5(7) . . ?
C20C N3C Zn2 111.4(6) . . ?
C19C N4C C28H 119.4(9) . . ?
C19C N4C Zn2 114.3(7) . . ?
C28H N4C Zn2 126.2(7) . . ?
C32C N5C C36C 116.4(8) . . ?
C32C N5C Zn4 112.5(7) . . ?
C36C N5C Zn4 130.8(6) . . ?
C31C N6C C22G 114.5(9) . . ?
C31C N6C Zn4 113.2(7) . . ?
C22G N6C Zn4 130.2(7) . . ?
C21F C22F N1C 122.2(9) . . ?
C21F C22F C23F 117.2(9) . . ?
N1C C22F C23F 120.0(9) . . ?
O4F C21F C22F 115.0(9) . . ?
O4F C21F C26F 125.1(10) . . ?
C22F C21F C26F 119.1(10) . . ?
C25F C26F C21F 119.7(11) . . ?
C25F C26F H26F 120.1 . . ?
C21F C26F H26F 120.1 . . ?
C24F C25F C26F 123.5(11) . . ?
C24F C25F H25F 118.3 . . ?
C26F C25F H25F 118.3 . . ?
C25F C24F C23F 116.7(12) . . ?
C25F C24F H24F 121.7 . . ?
C23F C24F H24F 121.7 . . ?
C24F C23F C22F 123.2(11) . . ?
C24F C23F H23F 118.4 . . ?
C22F C23F H23F 118.4 . . ?
N1C C7C C8C 121.3(9) . . ?
N1C C7C H7C 119.3 . . ?
C8C C7C H7C 119.3 . . ?
N2C C8C C9C 122.2(9) . . ?
N2C C8C C7C 117.4(9) . . ?
C9C C8C C7C 120.3(9) . . ?
C10C C9C C8C 119.3(10) . . ?
C10C C9C H9C 120.3 . . ?
C8C C9C H9C 120.3 . . ?
C9C C10C C11C 119.1(10) . . ?
C9C C10C H10C 120.4 . . ?
C11C C10C H10C 120.4 . . ?
C12C C11C C10C 117.3(8) . . ?
C12C C11C C37C 121.9(9) . . ?
C10C C11C C37C 120.8(9) . . ?
C11C C12C N2C 125.9(9) . . ?
C11C C12C H12C 117.1 . . ?
N2C C12C H12C 117.1 . . ?
C29H C28H C27H 124.4(11) . . ?
C29H C28H N4C 117.8(10) . . ?
C27H C28H N4C 117.8(10) . . ?
O5H C27H C28H 116.1(11) . . ?
O5H C27H C32H 126.1(13) . . ?
C28H C27H C32H 117.7(12) . . ?
C31H C32H C27H 117.8(14) . . ?
C31H C32H H32H 121.1 . . ?
C27H C32H H32H 121.1 . . ?
C30H C31H C32H 122.8(13) . . ?
C30H C31H H31H 118.6 . . ?
C32H C31H H31H 118.6 . . ?
C31H C30H C29H 118.7(13) . . ?
C31H C30H H30H 120.7 . . ?
C29H C30H H30H 120.7 . . ?
C28H C29H C30H 117.7(12) . . ?
C28H C29H H29H 121.1 . . ?
C30H C29H H29H 121.1 . . ?
N4C C19C C20C 119.2(9) . . ?
N4C C19C H19C 120.4 . . ?
C20C C19C H19C 120.4 . . ?
N3C C20C C21C 121.6(9) . . ?
N3C C20C C19C 117.5(9) . . ?
C21C C20C C19C 120.9(9) . . ?
C20C C21C C22C 118.2(10) . . ?
C20C C21C H21C 120.9 . . ?
C22C C21C H21C 120.9 . . ?
C23C C22C C21C 121.1(10) . . ?
C23C C22C H22C 119.5 . . ?
C21C C22C H22C 119.5 . . ?
C22C C23C C24C 116.6(9) . . ?
C22C C23C C39C 123.3(9) . . ?
C24C C23C C39C 120.2(8) . . ?
N3C C24C C23C 123.4(9) . . ?
N3C C24C H24C 118.3 . . ?
C23C C24C H24C 118.3 . . ?
C21G C22G C23G 120.0 . . ?
C21G C22G N6C 118.5(9) . . ?
C23G C22G N6C 121.3(9) . . ?
O4G C21G C22G 120.3(10) . . ?
O4G C21G C26G 119.6(10) . . ?
C22G C21G C26G 120.0 . . ?
C25G C26G C21G 120.0 . . ?
C25G C26G H26G 120.0 . . ?
C21G C26G H26G 120.0 . . ?
C24G C25G C26G 120.0 . . ?
C24G C25G H25G 120.0 . . ?
C26G C25G H25G 120.0 . . ?
C23G C24G C25G 120.0 . . ?
C23G C24G H24G 120.0 . . ?
C25G C24G H24G 120.0 . . ?
C24G C23G C22G 120.0 . . ?
C24G C23G H23G 120.0 . . ?
C22G C23G H23G 120.0 . . ?
N6C C31C C32C 121.8(10) . . ?
N6C C31C H31C 119.1 . . ?
C32C C31C H31C 119.1 . . ?
N5C C32C C33C 122.6(9) . . ?
N5C C32C C31C 114.6(9) . . ?
C33C C32C C31C 122.6(9) . . ?
C34C C33C C32C 119.5(9) . . ?
C34C C33C H33C 120.3 . . ?
C32C C33C H33C 120.3 . . ?
C33C C34C C35C 119.3(10) . . ?
C33C C34C H34C 120.3 . . ?
C35C C34C H34C 120.3 . . ?
C34C C35C C36C 117.9(9) . . ?
C34C C35C C41C 122.7(9) . . ?
C36C C35C C41C 118.8(8) . . ?
N5C C36C C35C 123.6(8) . . ?
N5C C36C H36C 118.2 . . ?
C35C C36C H36C 118.2 . . ?
C38C C37C C42C 118.7(8) . . ?
C38C C37C C11C 121.1(9) . . ?
C42C C37C C11C 120.1(9) . . ?
C39C C38C C37C 121.9(9) . . ?
C39C C38C H38C 119.1 . . ?
C37C C38C H38C 119.1 . . ?
C40C C39C C38C 119.6(9) . . ?
C40C C39C C23C 120.6(8) . . ?
C38C C39C C23C 119.8(9) . . ?
C39C C40C C41C 118.7(9) . . ?
C39C C40C H40C 120.6 . . ?
C41C C40C H40C 120.6 . . ?
C42C C41C C40C 121.3(9) . . ?
C42C C41C C35C 120.9(9) . . ?
C40C C41C C35C 117.8(8) . . ?
C41C C42C C37C 119.8(9) . . ?
C41C C42C H42C 120.1 . . ?
C37C C42C H42C 120.1 . . ?
C7D N1D C28G 118.7(9) . . ?
C7D N1D Zn2 113.3(7) . . ?
C28G N1D Zn2 127.7(7) . . ?
C8D N2D C12D 118.3(9) . . ?
C8D N2D Zn2 112.9(6) . . ?
C12D N2D Zn2 128.8(7) . . ?
C20D N3D C24D 115.5(8) . . ?
C20D N3D Zn1 113.1(6) . . ?
C24D N3D Zn1 130.8(6) . . ?
C19D N4D C22E 115.6(8) . . ?
C19D N4D Zn1 113.9(6) . . ?
C22E N4D Zn1 130.5(6) . . ?
C32D N5D C36D 119.2(9) . . ?
C32D N5D Zn3 111.7(6) . . ?
C36D N5D Zn3 129.0(6) . . ?
C31D N6D C34F 120.8(10) . . ?
C31D N6D Zn3 112.7(7) . . ?
C34F N6D Zn3 126.5(8) . . ?
C27G C28G C29G 119.9(10) . . ?
C27G C28G N1D 121.0(10) . . ?
C29G C28G N1D 119.0(10) . . ?
O5G C27G C28G 114.2(10) . . ?
O5G C27G C32G 125.9(12) . . ?
C28G C27G C32G 120.0(12) . . ?
C27G C32G C31G 118.6(12) . . ?
C27G C32G H32G 120.7 . . ?
C31G C32G H32G 120.7 . . ?
C30G C31G C32G 121.9(11) . . ?
C30G C31G H31G 119.0 . . ?
C32G C31G H31G 119.0 . . ?
C29G C30G C31G 119.3(13) . . ?
C29G C30G H30G 120.4 . . ?
C31G C30G H30G 120.4 . . ?
C30G C29G C28G 120.2(12) . . ?
C30G C29G H29G 119.9 . . ?
C28G C29G H29G 119.9 . . ?
N1D C7D C8D 119.4(10) . . ?
N1D C7D H7D 120.3 . . ?
C8D C7D H7D 120.3 . . ?
N2D C8D C9D 118.9(9) . . ?
N2D C8D C7D 117.9(10) . . ?
C9D C8D C7D 123.0(10) . . ?
C10D C9D C8D 123.5(10) . . ?
C10D C9D H9D 118.2 . . ?
C8D C9D H9D 118.2 . . ?
C9D C10D C11D 117.2(10) . . ?
C9D C10D H10D 121.4 . . ?
C11D C10D H10D 121.4 . . ?
C12D C11D C10D 117.1(8) . . ?
C12D C11D C37D 119.7(8) . . ?
C10D C11D C37D 123.1(9) . . ?
N2D C12D C11D 124.7(9) . . ?
N2D C12D H12D 117.6 . . ?
C11D C12D H12D 117.6 . . ?
C23E C22E C21E 120.9(9) . . ?
C23E C22E N4D 121.3(9) . . ?
C21E C22E N4D 117.6(8) . . ?
O4E C21E C26E 126.2(11) . . ?
O4E C21E C22E 116.6(9) . . ?
C26E C21E C22E 117.1(10) . . ?
C21E C26E C25E 122.9(11) . . ?
C21E C26E H26E 118.6 . . ?
C25E C26E H26E 118.6 . . ?
C24E C25E C26E 120.1(11) . . ?
C24E C25E H25E 119.9 . . ?
C26E C25E H25E 119.9 . . ?
C25E C24E C23E 118.5(11) . . ?
C25E C24E H24E 120.7 . . ?
C23E C24E H24E 120.7 . . ?
C22E C23E C24E 120.2(11) . . ?
C22E C23E H23E 119.9 . . ?
C24E C23E H23E 119.9 . . ?
N4D C19D C20D 119.8(9) . . ?
N4D C19D H19D 120.1 . . ?
C20D C19D H19D 120.1 . . ?
N3D C20D C21D 124.4(9) . . ?
N3D C20D C19D 114.9(8) . . ?
C21D C20D C19D 120.7(9) . . ?
C20D C21D C22D 115.0(10) . . ?
C20D C21D H21D 122.5 . . ?
C22D C21D H21D 122.5 . . ?
C23D C22D C21D 124.8(10) . . ?
C23D C22D H22D 117.6 . . ?
C21D C22D H22D 117.6 . . ?
C22D C23D C24D 113.7(8) . . ?
C22D C23D C39D 123.7(8) . . ?
C24D C23D C39D 122.5(8) . . ?
N3D C24D C23D 126.1(8) . . ?
N3D C24D H24D 117.0 . . ?
C23D C24D H24D 117.0 . . ?
C35F C34F N6D 120.5(11) . . ?
C35F C34F C33F 121.1(11) . . ?
N6D C34F C33F 118.4(11) . . ?
O6F C33F C38F 120.8(15) . . ?
O6F C33F C34F 117.1(11) . . ?
C38F C33F C34F 121.7(15) . . ?
C33F C38F C37F 114.9(17) . . ?
C33F C38F H38F 122.6 . . ?
C37F C38F H38F 122.6 . . ?
C36F C37F C38F 125.1(16) . . ?
C36F C37F H37F 117.5 . . ?
C38F C37F H37F 117.5 . . ?
C37F C36F C35F 118.3(16) . . ?
C37F C36F H36F 120.8 . . ?
C35F C36F H36F 120.8 . . ?
C34F C35F C36F 118.5(14) . . ?
C34F C35F H35F 120.8 . . ?
C36F C35F H35F 120.8 . . ?
N6D C31D C32D 122.6(10) . . ?
N6D C31D H31D 118.7 . . ?
C32D C31D H31D 118.7 . . ?
N5D C32D C33D 123.9(9) . . ?
N5D C32D C31D 116.5(9) . . ?
C33D C32D C31D 119.6(10) . . ?
C32D C33D C34D 117.8(10) . . ?
C32D C33D H33D 121.1 . . ?
C34D C33D H33D 121.1 . . ?
C35D C34D C33D 118.5(10) . . ?
C35D C34D H34D 120.7 . . ?
C33D C34D H34D 120.7 . . ?
C34D C35D C36D 118.9(9) . . ?
C34D C35D C41D 121.9(9) . . ?
C36D C35D C41D 119.1(8) . . ?
N5D C36D C35D 121.4(8) . . ?
N5D C36D H36D 119.3 . . ?
C35D C36D H36D 119.3 . . ?
C38D C37D C42D 120.2(8) . . ?
C38D C37D C11D 119.5(8) . . ?
C42D C37D C11D 120.3(8) . . ?
C37D C38D C39D 120.2(9) . . ?
C37D C38D H38D 119.9 . . ?
C39D C38D H38D 119.9 . . ?
C38D C39D C40D 118.9(8) . . ?
C38D C39D C23D 120.4(8) . . ?
C40D C39D C23D 120.7(8) . . ?
C41D C40D C39D 120.1(9) . . ?
C41D C40D H40D 119.9 . . ?
C39D C40D H40D 119.9 . . ?
C42D C41D C40D 120.7(9) . . ?
C42D C41D C35D 121.4(9) . . ?
C40D C41D C35D 117.9(8) . . ?
C41D C42D C37D 119.6(9) . . ?
C41D C42D H42D 120.2 . . ?
C37D C42D H42D 120.2 . . ?
C1E O1E C7E 117.2(11) . . ?
C3E O2E C11E 116.8(11) . . ?
C5E O3E C15E 117.2(10) . . ?
C21E O4E C10E 117.7(10) . . ?
C27E O5E C14E 118.6(10) . . ?
C33E O6E C18E 124.9(14) . . ?
O1E C1E C2E 123.7(8) . . ?
O1E C1E C6E 116.2(8) . . ?
C2E C1E C6E 120.0 . . ?
C1E C2E C3E 120.0 . . ?
C1E C2E H2E 120.0 . . ?
C3E C2E H2E 120.0 . . ?
O2E C3E C4E 122.4(9) . . ?
O2E C3E C2E 117.6(9) . . ?
C4E C3E C2E 120.0 . . ?
C3E C4E C5E 120.0 . . ?
C3E C4E H4E 120.0 . . ?
C5E C4E H4E 120.0 . . ?
O3E C5E C4E 116.0(8) . . ?
O3E C5E C6E 124.0(8) . . ?
C4E C5E C6E 120.0 . . ?
C5E C6E C1E 120.0 . . ?
C5E C6E H6E 120.0 . . ?
C1E C6E H6E 120.0 . . ?
O1E C7E C8E 100.0(16) . . ?
O1E C7E H7EA 111.8 . . ?
C8E C7E H7EA 111.8 . . ?
O1E C7E H7EB 111.8 . . ?
C8E C7E H7EB 111.8 . . ?
H7EA C7E H7EB 109.5 . . ?
C9E C8E C7E 105(2) . . ?
C9E C8E H8EA 110.8 . . ?
C7E C8E H8EA 110.8 . . ?
C9E C8E H8EB 110.8 . . ?
C7E C8E H8EB 110.8 . . ?
H8EA C8E H8EB 108.8 . . ?
C8E C9E C10E 111.7(19) . . ?
C8E C9E H9EA 109.3 . . ?
C10E C9E H9EA 109.3 . . ?
C8E C9E H9EB 109.3 . . ?
C10E C9E H9EB 109.3 . . ?
H9EA C9E H9EB 107.9 . . ?
O4E C10E C9E 116.1(15) . . ?
O4E C10E H10E 108.3 . . ?
C9E C10E H10E 108.3 . . ?
O4E C10E H10F 108.3 . . ?
C9E C10E H10F 108.3 . . ?
H10E C10E H10F 107.4 . . ?
O2E C11E C12E 107.8(14) . . ?
O2E C11E H11A 110.2 . . ?
C12E C11E H11A 110.2 . . ?
O2E C11E H11B 110.2 . . ?
C12E C11E H11B 110.2 . . ?
H11A C11E H11B 108.5 . . ?
C13E C12E C11E 118.1(19) . . ?
C13E C12E H12E 107.8 . . ?
C11E C12E H12E 107.8 . . ?
C13E C12E H12F 107.8 . . ?
C11E C12E H12F 107.8 . . ?
H12E C12E H12F 107.1 . . ?
C12E C13E C14E 117.8(16) . . ?
C12E C13E H13A 107.9 . . ?
C14E C13E H13A 107.9 . . ?
C12E C13E H13B 107.9 . . ?
C14E C13E H13B 107.9 . . ?
H13A C13E H13B 107.2 . . ?
O5E C14E C13E 105.4(12) . . ?
O5E C14E H14A 110.7 . . ?
C13E C14E H14A 110.7 . . ?
O5E C14E H14B 110.7 . . ?
C13E C14E H14B 110.7 . . ?
H14A C14E H14B 108.8 . . ?
O3E C15E C16E 105.5(12) . . ?
O3E C15E H15A 110.6 . . ?
C16E C15E H15A 110.6 . . ?
O3E C15E H15B 110.6 . . ?
C16E C15E H15B 110.6 . . ?
H15A C15E H15B 108.8 . . ?
C17E C16E C15E 112.1(16) . . ?
C17E C16E H16A 109.2 . . ?
C15E C16E H16A 109.2 . . ?
C17E C16E H16B 109.2 . . ?
C15E C16E H16B 109.2 . . ?
H16A C16E H16B 107.9 . . ?
C18E C17E C16E 110.9(15) . . ?
C18E C17E H17A 109.5 . . ?
C16E C17E H17A 109.5 . . ?
C18E C17E H17B 109.5 . . ?
C16E C17E H17B 109.5 . . ?
H17A C17E H17B 108.1 . . ?
C17E C18E O6E 108.3(14) . . ?
C17E C18E H18A 110.0 . . ?
O6E C18E H18A 110.0 . . ?
C17E C18E H18B 110.0 . . ?
O6E C18E H18B 110.0 . . ?
H18A C18E H18B 108.4 . . ?
C1F O1F C7F 108.4(15) . . ?
C3F O2F C11F 119.3(14) . . ?
C5F O3F C15F 113.5(17) . . ?
C21F O4F C10F 116.6(10) . . ?
C27F O5F C14F 117.2(12) . . ?
C33F O6F C18F 130.8(14) . . ?
C2F C1F C6F 120.0 . . ?
C2F C1F O1F 111.2(14) . . ?
C6F C1F O1F 127.4(15) . . ?
C3F C2F C1F 120.0 . . ?
C3F C2F H2F 120.0 . . ?
C1F C2F H2F 120.0 . . ?
O2F C3F C2F 122.7(13) . . ?
O2F C3F C4F 117.1(13) . . ?
C2F C3F C4F 120.0 . . ?
C3F C4F C5F 120.0 . . ?
C3F C4F H4F 120.0 . . ?
C5F C4F H4F 120.0 . . ?
O3F C5F C6F 127.2(15) . . ?
O3F C5F C4F 112.8(15) . . ?
C6F C5F C4F 120.0 . . ?
C5F C6F C1F 120.0 . . ?
C5F C6F H6F 120.0 . . ?
C1F C6F H6F 120.0 . . ?
C8F C7F O1F 106.7(16) . . ?
C8F C7F H7FA 110.4 . . ?
O1F C7F H7FA 110.4 . . ?
C8F C7F H7FB 110.4 . . ?
O1F C7F H7FB 110.4 . . ?
H7FA C7F H7FB 108.6 . . ?
C9F C8F C7F 108.1(17) . . ?
C9F C8F H8FA 110.1 . . ?
C7F C8F H8FA 110.1 . . ?
C9F C8F H8FB 110.1 . . ?
C7F C8F H8FB 110.1 . . ?
H8FA C8F H8FB 108.4 . . ?
C8F C9F C10F 114.3(15) . . ?
C8F C9F H9FA 108.7 . . ?
C10F C9F H9FA 108.7 . . ?
C8F C9F H9FB 108.7 . . ?
C10F C9F H9FB 108.7 . . ?
H9FA C9F H9FB 107.6 . . ?
O4F C10F C9F 108.9(13) . . ?
O4F C10F H10G 109.9 . . ?
C9F C10F H10G 109.9 . . ?
O4F C10F H10H 109.9 . . ?
C9F C10F H10H 109.9 . . ?
H10G C10F H10H 108.3 . . ?
O2F C11F C12F 108.7(15) . . ?
O2F C11F H11C 110.0 . . ?
C12F C11F H11C 110.0 . . ?
O2F C11F H11D 110.0 . . ?
C12F C11F H11D 110.0 . . ?
H11C C11F H11D 108.3 . . ?
C11F C12F C13F 113.5(16) . . ?
C11F C12F H12G 108.9 . . ?
C13F C12F H12G 108.9 . . ?
C11F C12F H12H 108.9 . . ?
C13F C12F H12H 108.9 . . ?
H12G C12F H12H 107.7 . . ?
C14F C13F C12F 113.2(11) . . ?
C14F C13F H13C 108.9 . . ?
C12F C13F H13C 108.9 . . ?
C14F C13F H13D 108.9 . . ?
C12F C13F H13D 108.9 . . ?
H13C C13F H13D 107.7 . . ?
O5F C14F C13F 106.1(12) . . ?
O5F C14F H14C 110.5 . . ?
C13F C14F H14C 110.5 . . ?
O5F C14F H14D 110.5 . . ?
C13F C14F H14D 110.5 . . ?
H14C C14F H14D 108.7 . . ?
O3F C15F C16F 105.7(19) . . ?
O3F C15F H15C 110.6 . . ?
C16F C15F H15C 110.6 . . ?
O3F C15F H15D 110.6 . . ?
C16F C15F H15D 110.6 . . ?
H15C C15F H15D 108.7 . . ?
C17F C16F C15F 112(2) . . ?
C17F C16F H16C 109.1 . . ?
C15F C16F H16C 109.1 . . ?
C17F C16F H16D 109.1 . . ?
C15F C16F H16D 109.1 . . ?
H16C C16F H16D 107.9 . . ?
C18F C17F C16F 105(2) . . ?
C18F C17F H17C 110.8 . . ?
C16F C17F H17C 110.8 . . ?
C18F C17F H17D 110.8 . . ?
C16F C17F H17D 110.8 . . ?
H17C C17F H17D 108.8 . . ?
C17F C18F O6F 108.6(18) . . ?
C17F C18F H18C 110.0 . . ?
O6F C18F H18C 110.0 . . ?
C17F C18F H18D 110.0 . . ?
O6F C18F H18D 110.0 . . ?
H18C C18F H18D 108.3 . . ?
C1G O1G C7G 105.0(18) . . ?
C3G O2G C11G 132(2) . . ?
C5G O3G C15G 111.2(15) . . ?
C21G O4G C10G 122.5(15) . . ?
C27G O5G C14G 120.3(13) . . ?
C33G O6G C18G 105.6(11) . . ?
O1G C1G C2G 107.5(17) . . ?
O1G C1G C6G 132.4(17) . . ?
C2G C1G C6G 120.0 . . ?
C1G C2G C3G 120.0 . . ?
C1G C2G H2G 120.0 . . ?
C3G C2G H2G 120.0 . . ?
O2G C3G C4G 117.8(18) . . ?
O2G C3G C2G 120.9(18) . . ?
C4G C3G C2G 120.0 . . ?
C5G C4G C3G 120.0 . . ?
C5G C4G H4G 120.0 . . ?
C3G C4G H4G 120.0 . . ?
O3G C5G C4G 112.7(15) . . ?
O3G C5G C6G 127.2(15) . . ?
C4G C5G C6G 120.0 . . ?
C5G C6G C1G 120.0 . . ?
C5G C6G H6G 120.0 . . ?
C1G C6G H6G 120.0 . . ?
O1G C7G C8G 92.9(18) . . ?
O1G C7G H7GA 113.1 . . ?
C8G C7G H7GA 113.1 . . ?
O1G C7G H7GB 113.1 . . ?
C8G C7G H7GB 113.1 . . ?
H7GA C7G H7GB 110.5 . . ?
C9G C8G C7G 101(2) . . ?
C9G C8G H8GA 111.5 . . ?
C7G C8G H8GA 111.5 . . ?
C9G C8G H8GB 111.5 . . ?
C7G C8G H8GB 111.5 . . ?
H8GA C8G H8GB 109.3 . . ?
C8G C9G C10G 105(2) . . ?
C8G C9G H9GA 110.8 . . ?
C10G C9G H9GA 110.8 . . ?
C8G C9G H9GB 110.8 . . ?
C10G C9G H9GB 110.8 . . ?
H9GA C9G H9GB 108.9 . . ?
O4G C10G C9G 112.3(18) . . ?
O4G C10G H10I 109.1 . . ?
C9G C10G H10I 109.1 . . ?
O4G C10G H10J 109.1 . . ?
C9G C10G H10J 109.1 . . ?
H10I C10G H10J 107.9 . . ?
O2G C11G C12G 128(2) . . ?
O2G C11G H11E 105.4 . . ?
C12G C11G H11E 105.4 . . ?
O2G C11G H11F 105.4 . . ?
C12G C11G H11F 105.4 . . ?
H11E C11G H11F 106.0 . . ?
C11G C12G C13G 119(2) . . ?
C11G C12G H12I 107.4 . . ?
C13G C12G H12I 107.4 . . ?
C11G C12G H12J 107.4 . . ?
C13G C12G H12J 107.4 . . ?
H12I C12G H12J 107.0 . . ?
C14G C13G C12G 112(2) . . ?
C14G C13G H13E 109.3 . . ?
C12G C13G H13E 109.3 . . ?
C14G C13G H13F 109.3 . . ?
C12G C13G H13F 109.3 . . ?
H13E C13G H13F 107.9 . . ?
O5G C14G C13G 115.0(19) . . ?
O5G C14G H14E 108.5 . . ?
C13G C14G H14E 108.5 . . ?
O5G C14G H14F 108.5 . . ?
C13G C14G H14F 108.5 . . ?
H14E C14G H14F 107.5 . . ?
O3G C15G C16G 108.6(15) . . ?
O3G C15G H15E 110.0 . . ?
C16G C15G H15E 110.0 . . ?
O3G C15G H15F 110.0 . . ?
C16G C15G H15F 110.0 . . ?
H15E C15G H15F 108.4 . . ?
C17G C16G C15G 110.0(13) . . ?
C17G C16G H16E 109.7 . . ?
C15G C16G H16E 109.7 . . ?
C17G C16G H16F 109.7 . . ?
C15G C16G H16F 109.7 . . ?
H16E C16G H16F 108.2 . . ?
C18G C17G C16G 114.7(12) . . ?
C18G C17G H17E 108.6 . . ?
C16G C17G H17E 108.6 . . ?
C18G C17G H17F 108.6 . . ?
C16G C17G H17F 108.6 . . ?
H17E C17G H17F 107.6 . . ?
C17G C18G O6G 112.4(15) . . ?
C17G C18G H18E 109.1 . . ?
O6G C18G H18E 109.1 . . ?
C17G C18G H18F 109.1 . . ?
O6G C18G H18F 109.1 . . ?
H18E C18G H18F 107.9 . . ?
C1H O1H C7H 124.0(14) . . ?
C3H O2H C11H 130(2) . . ?
C5H O3H C15H 119(2) . . ?
C21H O4H C10H 117.5(12) . . ?
C27H O5H C14H 119.7(12) . . ?
C33H O6H C18H 107.2(17) . . ?
O1H C1H C2H 106.7(17) . . ?
O1H C1H C6H 133.2(17) . . ?
C2H C1H C6H 120.0 . . ?
C1H C2H C3H 120.0 . . ?
C1H C2H H2H 120.0 . . ?
C3H C2H H2H 120.0 . . ?
O2H C3H C2H 113.7(18) . . ?
O2H C3H C4H 125.4(17) . . ?
C2H C3H C4H 120.0 . . ?
C5H C4H C3H 120.0 . . ?
C5H C4H H4H 120.0 . . ?
C3H C4H H4H 120.0 . . ?
O3H C5H C6H 111.4(17) . . ?
O3H C5H C4H 128.4(17) . . ?
C6H C5H C4H 120.0 . . ?
C5H C6H C1H 120.0 . . ?
C5H C6H H6H 120.0 . . ?
C1H C6H H6H 120.0 . . ?
O1H C7H C8H 102.9(14) . . ?
O1H C7H H7HA 111.2 . . ?
C8H C7H H7HA 111.2 . . ?
O1H C7H H7HB 111.2 . . ?
C8H C7H H7HB 111.2 . . ?
H7HA C7H H7HB 109.1 . . ?
C7H C8H C9H 103.1(13) . . ?
C7H C8H H8HA 111.1 . . ?
C9H C8H H8HA 111.1 . . ?
C7H C8H H8HB 111.1 . . ?
C9H C8H H8HB 111.1 . . ?
H8HA C8H H8HB 109.1 . . ?
C10H C9H C8H 112.0(12) . . ?
C10H C9H H9HA 109.2 . . ?
C8H C9H H9HA 109.2 . . ?
C10H C9H H9HB 109.2 . . ?
C8H C9H H9HB 109.2 . . ?
H9HA C9H H9HB 107.9 . . ?
O4H C10H C9H 105.2(11) . . ?
O4H C10H H10K 110.7 . . ?
C9H C10H H10K 110.7 . . ?
O4H C10H H10L 110.7 . . ?
C9H C10H H10L 110.7 . . ?
H10K C10H H10L 108.8 . . ?
O2H C11H C12H 106(2) . . ?
O2H C11H H11G 110.6 . . ?
C12H C11H H11G 110.6 . . ?
O2H C11H H11H 110.6 . . ?
C12H C11H H11H 110.6 . . ?
H11G C11H H11H 108.7 . . ?
C13H C12H C11H 108(2) . . ?
C13H C12H H12K 110.1 . . ?
C11H C12H H12K 110.1 . . ?
C13H C12H H12L 110.1 . . ?
C11H C12H H12L 110.1 . . ?
H12K C12H H12L 108.4 . . ?
C14H C13H C12H 109.9(19) . . ?
C14H C13H H13G 109.7 . . ?
C12H C13H H13G 109.7 . . ?
C14H C13H H13H 109.7 . . ?
C12H C13H H13H 109.7 . . ?
H13G C13H H13H 108.2 . . ?
O5H C14H C13H 118.2(17) . . ?
O5H C14H H14G 107.8 . . ?
C13H C14H H14G 107.8 . . ?
O5H C14H H14H 107.8 . . ?
C13H C14H H14H 107.8 . . ?
H14G C14H H14H 107.1 . . ?
O3H C15H C16H 108(2) . . ?
O3H C15H H15G 110.1 . . ?
C16H C15H H15G 110.1 . . ?
O3H C15H H15H 110.1 . . ?
C16H C15H H15H 110.1 . . ?
H15G C15H H15H 108.4 . . ?
C17H C16H C15H 123(2) . . ?
C17H C16H H16G 106.6 . . ?
C15H C16H H16G 106.6 . . ?
C17H C16H H16H 106.6 . . ?
C15H C16H H16H 106.6 . . ?
H16G C16H H16H 106.6 . . ?
C18H C17H C16H 110(2) . . ?
C18H C17H H17G 109.6 . . ?
C16H C17H H17G 109.6 . . ?
C18H C17H H17H 109.6 . . ?
C16H C17H H17H 109.6 . . ?
H17G C17H H17H 108.1 . . ?
C17H C18H O6H 119(2) . . ?
C17H C18H H18G 107.5 . . ?
O6H C18H H18G 107.5 . . ?
C17H C18H H18H 107.5 . . ?
O6H C18H H18H 107.5 . . ?
H18G C18H H18H 107.0 . . ?
O3I S1I O2I 115.5 . . ?
O3I S1I O1I 115.5 . . ?
O2I S1I O1I 115.5 . . ?
O3I S1I C1I 102.4 . . ?
O2I S1I C1I 102.4 . . ?
O1I S1I C1I 102.4 . . ?
F2I C1I F1I 107.0 . . ?
F2I C1I F3I 107.0 . . ?
F1I C1I F3I 107.0 . . ?
F2I C1I S1I 111.9 . . ?
F1I C1I S1I 111.9 . . ?
F3I C1I S1I 111.9 . . ?
O11S S1S O12S 115.5 . . ?
O11S S1S O10S 115.5 . . ?
O12S S1S O10S 115.5 . . ?
O11S S1S C1SS 102.4 . . ?
O12S S1S C1SS 102.4 . . ?
O10S S1S C1SS 102.4 . . ?
F1S C1SS F2S 107.0 . . ?
F1S C1SS F3S 107.0 . . ?
F2S C1SS F3S 107.0 . . ?
F1S C1SS S1S 111.9 . . ?
F2S C1SS S1S 111.9 . . ?
F3S C1SS S1S 111.9 . . ?
O3N S1N O1N 115.5 . . ?
O3N S1N O2N 115.5 . . ?
O1N S1N O2N 115.5 . . ?
O3N S1N C1N 102.4 . . ?
O1N S1N C1N 102.4 . . ?
O2N S1N C1N 102.4 . . ?
F1N C1N F2N 107.0 . . ?
F1N C1N F3N 107.0 . . ?
F2N C1N F3N 107.0 . . ?
F1N C1N S1N 111.9 . . ?
F2N C1N S1N 111.9 . . ?
F3N C1N S1N 111.9 . . ?
O1J S1J O2J 114.1(9) . . ?
O1J S1J O3J 115.8(7) . . ?
O2J S1J O3J 114.9(8) . . ?
O1J S1J C1J 104.1(10) . . ?
O2J S1J C1J 101.5(11) . . ?
O3J S1J C1J 104.1(10) . . ?
F3J C1J F2J 102.9(18) . . ?
F3J C1J F1J 97.6(17) . . ?
F2J C1J F1J 101.3(16) . . ?
F3J C1J S1J 118.5(16) . . ?
F2J C1J S1J 118.3(17) . . ?
F1J C1J S1J 115.0(18) . . ?
O3K S1K O1K 128.4(14) . . ?
O3K S1K O2K 114.2(14) . . ?
O1K S1K O2K 99.8(12) . . ?
O3K S1K C1K 105.2(13) . . ?
O1K S1K C1K 101.5(11) . . ?
O2K S1K C1K 105.3(12) . . ?
F3K C1K F2K 106(2) . . ?
F3K C1K F1K 121(2) . . ?
F2K C1K F1K 101.2(19) . . ?
F3K C1K S1K 116.7(17) . . ?
F2K C1K S1K 107.2(16) . . ?
F1K C1K S1K 103.2(16) . . ?
O2V S1V O1V 134(2) . . ?
O2V S1V O3V 107(2) . . ?
O1V S1V O3V 104(2) . . ?
O2V S1V C1V 106.2(17) . . ?
O1V S1V C1V 98.5(17) . . ?
O3V S1V C1V 105.1(19) . . ?
F1V C1V F2V 112(3) . . ?
F1V C1V F3V 117(3) . . ?
F2V C1V F3V 125(3) . . ?
F1V C1V S1V 111(2) . . ?
F2V C1V S1V 96(2) . . ?
F3V C1V S1V 89.2(19) . . ?
O1L S1L O2L 126(2) . . ?
O1L S1L O3L 108(2) . . ?
O2L S1L O3L 106(2) . . ?
O1L S1L C1L 118(2) . . ?
O2L S1L C1L 102.5(19) . . ?
O3L S1L C1L 90.5(17) . . ?
F1L C1L F2L 129(3) . . ?
F1L C1L F3L 109(3) . . ?
F2L C1L F3L 96(3) . . ?
F1L C1L S1L 102(2) . . ?
F2L C1L S1L 111(2) . . ?
F3L C1L S1L 110(2) . . ?
O3R S1R O2R 124(3) . . ?
O3R S1R O1R 117(2) . . ?
O2R S1R O1R 110(2) . . ?
O3R S1R C1R 101.2(19) . . ?
O2R S1R C1R 97(2) . . ?
O1R S1R C1R 101.2(19) . . ?
F2R C1R F3R 121(3) . . ?
F2R C1R F1R 92(3) . . ?
F3R C1R F1R 104(3) . . ?
F2R C1R S1R 107(2) . . ?
F3R C1R S1R 122(3) . . ?
F1R C1R S1R 105(2) . . ?
O2M S1M O1M 115(3) . . ?
O2M S1M O3M 128(3) . . ?
O1M S1M O3M 107(3) . . ?
O2M S1M C1M 109(3) . . ?
O1M S1M C1M 100(2) . . ?
O3M S1M C1M 92(2) . . ?
F3M C1M F1M 135(4) . . ?
F3M C1M F2M 109(3) . . ?
F1M C1M F2M 108(3) . . ?
F3M C1M S1M 95(2) . . ?
F1M C1M S1M 101(3) . . ?
F2M C1M S1M 103(3) . . ?
O3T S1T O2T 122(4) . . ?
O3T S1T O1T 109(3) . . ?
O2T S1T O1T 103(3) . . ?
O3T S1T C1T 106(3) . . ?
O2T S1T C1T 106(3) . . ?
O1T S1T C1T 110(3) . . ?
F1T C1T F3T 97(3) . . ?
F1T C1T F2T 98(3) . . ?
F3T C1T F2T 105(4) . . ?
F1T C1T S1T 133(3) . . ?
F3T C1T S1T 121(3) . . ?
F2T C1T S1T 97(3) . . ?
O2P S1P O3P 110.2(13) . . ?
O2P S1P O1P 104.4(14) . . ?
O3P S1P O1P 120.9(13) . . ?
O2P S1P C1P 113.5(12) . . ?
O3P S1P C1P 102.6(11) . . ?
O1P S1P C1P 105.4(12) . . ?
F3P C1P F2P 113(2) . . ?
F3P C1P F1P 105(2) . . ?
F2P C1P F1P 113(2) . . ?
F3P C1P S1P 110.7(17) . . ?
F2P C1P S1P 110.0(16) . . ?
F1P C1P S1P 105.1(16) . . ?
O3U S1U O2U 118(4) . . ?
O3U S1U O1U 110(4) . . ?
O2U S1U O1U 114(4) . . ?
O3U S1U C1U 101(3) . . ?
O2U S1U C1U 109(3) . . ?
O1U S1U C1U 102(3) . . ?
F2U C1U F1U 111(4) . . ?
F2U C1U F3U 118(4) . . ?
F1U C1U F3U 110(4) . . ?
F2U C1U S1U 107(3) . . ?
F1U C1U S1U 104(3) . . ?
F3U C1U S1U 105(3) . . ?
O3O S1O O1O 120.5(17) . . ?
O3O S1O O2O 110.0(17) . . ?
O1O S1O O2O 112.2(14) . . ?
O3O S1O C1O 108.0(17) . . ?
O1O S1O C1O 103.1(14) . . ?
O2O S1O C1O 100.8(14) . . ?
F3O C1O F1O 97(3) . . ?
F3O C1O F2O 103(3) . . ?
F1O C1O F2O 115(3) . . ?
F3O C1O S1O 117(3) . . ?
F1O C1O S1O 114(2) . . ?
F2O C1O S1O 109(2) . . ?
O2Q S1Q O1Q 123(3) . . ?
O2Q S1Q O3Q 115(3) . . ?
O1Q S1Q O3Q 107(3) . . ?
O2Q S1Q C1Q 100(2) . . ?
O1Q S1Q C1Q 105.8(19) . . ?
O3Q S1Q C1Q 104(2) . . ?
F3Q C1Q F1Q 107(3) . . ?
F3Q C1Q F2Q 111(4) . . ?
F1Q C1Q F2Q 107(3) . . ?
F3Q C1Q S1Q 106(3) . . ?
F1Q C1Q S1Q 117(3) . . ?
F2Q C1Q S1Q 110(3) . . ?
N1S C1S C2S 147(5) . . ?
N2S C3S C4S 159(3) . . ?
N4S C7S C8S 168(4) . . ?
N3S C5S C6S 173(4) . . ?
C5S C6S H6S1 109.5 . . ?
C5S C6S H6S2 109.5 . . ?
H6S1 C6S H6S2 109.5 . . ?
C5S C6S H6S3 109.5 . . ?
H6S1 C6S H6S3 109.5 . . ?
H6S2 C6S H6S3 109.5 . . ?
N5S C9S C10S 152(6) . . ?
C12Z O1Z C14Z 122(3) . . ?
C12Z C13Z H13I 109.5 . . ?
C12Z C13Z H13J 109.5 . . ?
H13I C13Z H13J 109.5 . . ?
C12Z C13Z H13K 109.5 . . ?
H13I C13Z H13K 109.5 . . ?
H13J C13Z H13K 109.5 . . ?
O1Z C12Z C13Z 144(5) . . ?
O1Z C12Z H12P 100.9 . . ?
C13Z C12Z H12P 100.9 . . ?
O1Z C12Z H12Q 100.9 . . ?
C13Z C12Z H12Q 100.9 . . ?
H12P C12Z H12Q 104.4 . . ?
C14Z C15Z H15I 109.5 . . ?
C14Z C15Z H15J 109.5 . . ?
H15I C15Z H15J 109.5 . . ?
C14Z C15Z H15K 109.5 . . ?
H15I C15Z H15K 109.5 . . ?
H15J C15Z H15K 109.5 . . ?
C15Z C14Z O1Z 99(3) . . ?
C15Z C14Z H14I 112.0 . . ?
O1Z C14Z H14I 112.0 . . ?
C15Z C14Z H14J 112.0 . . ?
O1Z C14Z H14J 112.0 . . ?
H14I C14Z H14J 109.7 . . ?
N7S C13S C14S 153(7) . . ?
 
_refine_diff_density_max    0.662
_refine_diff_density_min   -0.422
_refine_diff_density_rms    0.090

_shelx_res_file
;
TITL cut085_a.res in P2(1)2(1)2(1)
    yc36_sq.res
    created by SHELXL-2019/3 at 16:08:30 on 06-Mar-2025
CELL  0.68890  22.6231  28.6383  42.5374   90.000   90.000   90.000
ZERR     4.00   0.0001   0.0001   0.0002    0.000    0.000    0.000
LATT  -1
SYMM  1/2 - X, - Y, 1/2 + Z
SYMM  - X, 1/2 + Y, 1/2 - Z
SYMM  1/2 + X, 1/2 - Y, - Z
SFAC  C    H    N    O    F    S    ZN
DISP $C  0.00315  0.00158 10.63663
DISP $H -0.00002  0.00000  0.66583
DISP $N  0.00614  0.00319 18.02576
DISP $O  0.01061  0.00581 29.59539
DISP $F  0.01683  0.00993 46.72991
DISP $S  0.12025  0.11793 478.96261
DISP $Zn  0.30323  1.36268 5381.41079
UNIT  1028 930 108 195 96 32 16
MERG   2
OMIT     1   2   1
OMIT    -1   2   1
OMIT     2   3   1
OMIT    -2   3   1
OMIT     9   0   1
OMIT     2   0   6
OMIT     2   0   5
OMIT     0   1   4
OMIT     0   2   0
OMIT    11  30   0
OMIT     0   2   2
OMIT     2   0   2
OMIT     0   4   6
OMIT     2   6   0
OMIT     4   1   0
OMIT     0   1   2
OMIT     0   7   6
OMIT     2   1   0
OMIT     4   0   3
OMIT   -21  12  13
OMIT     1   0   1
OMIT     1   0  12
OMIT     1   0  18
OMIT     2   5   0
OMIT     1   0   3
OMIT    -3   4   3
OMIT     3   4   3
OMIT     7   0   2
OMIT     0   7  18
OMIT     0  10   5
OMIT    -2   8   4
OMIT     0   0   4
ABIN
TWIN
SIMU $C $N $O $S $F
RIGU $C $N $O $S $F
DFIX 1.16 N1s C1s N2s C3s N3s C5s N4s C7s N5s C9s
DFIX 1.45 c1s c2s c3s c4s c5s c6s c7s c8s c9s c10s
DFIX 2.61 N1s C2s N2s C4s N3s C6s N4s C8s N5s C10s
DFIX 1.16  N7s c13s
DFIX 1.45  c13s c14s
DFIX 2.61   N7s c14s
FLAT O2H C4H C3H C2H
FLAT O3G C4G C5G C6G
FLAT C27G C28G C29G C30G C31G C32G
DFIX 1.39 C27G C28G C28G C29G C29G C30G C30G C31G C31G C32G C32G C27G
DANG 2.408 C27G C29G C28G C30G C29G C31G C30G C32G C31G C27G C32G C28G
DFIX   1.508 0.017 C15G C16G
DFIX   1.521 0.019 C16G C17G
DFIX   1.508 0.017 C17G C18G
DANG   2.381 0.039 O3G C16G
DANG   2.528 0.037 C15G C17G
DANG   2.528 0.037 C16G C18G
DANG   2.381 0.039 O6G C17G
DFIX 1.415 0.032 O1Z C14Z
DFIX 1.415 0.032 O1Z C12Z
DFIX 1.473 0.048 C12Z C13Z
DFIX 1.473 0.048 C14Z C15Z
DANG  2.414 C12Z   C14Z
DANG 2.364 O1Z   C13Z
DANG  2.384 O1Z   C15Z
DFIX 1.418 0.030 S1K O1K
DFIX 1.418 0.030 S1K O2K
DFIX 2.064 0.030 S1K C1K
DFIX 1.418 0.030 S1K O3K
DFIX 1.321 0.020 C1K F1K
DFIX 1.321 0.020 C1K F2K
DFIX 1.321 0.020 C1K F3K
DANG  2.409 O1K   O2K
DANG  2.409 O1K  O3K
DANG  2.722 O1K   C1K
DANG  2.410 O2K   O3K
DANG  2.722 O2K   C1K
DANG  2.722 O3K   C1K
DANG  2.823 S1K   F1K
DANG  2.824 S1K   F2K
DANG  2.824 S1K   F3K
DANG  2.134 F1K   F2K
DANG  2.134 F1K   F3K
DANG  2.134 F2K   F3K
DFIX 1.418 0.030 S1L O1L
DFIX 1.418 0.030 S1L O2L
DFIX 2.064 0.030 S1L C1L
DFIX 1.418 0.030 S1L O3L
DFIX 1.321 0.020 C1L F1L
DFIX 1.321 0.020 C1L F2L
DFIX 1.321 0.020 C1L F3L
DANG  2.409 O1L   O2L
DANG  2.409 O1L  O3L
DANG  2.722 O1L   C1L
DANG  2.410 O2L   O3L
DANG  2.722 O2L   C1L
DANG  2.722 O3L   C1L
DANG  2.823 S1L   F1L
DANG  2.824 S1L   F2L
DANG  2.824 S1L   F3L
DANG  2.134 F1L   F2L
DANG  2.134 F1L   F3L
DANG  2.134 F2L   F3L
DFIX 1.418 0.030 S1M O1M
DFIX 1.418 0.030 S1M O2M
DFIX 2.064 0.030 S1M C1M
DFIX 1.418 0.030 S1M O3M
DFIX 1.321 0.020 C1M F1M
DFIX 1.321 0.020 C1M F2M
DFIX 1.321 0.020 C1M F3M
DANG  2.409 O1M   O2M
DANG  2.409 O1M  O3M
DANG  2.722 O1M   C1M
DANG  2.410 O2M   O3M
DANG  2.722 O2M   C1M
DANG  2.722 O3M   C1M
DANG  2.823 S1M   F1M
DANG  2.824 S1M   F2M
DANG  2.824 S1M   F3M
DANG  2.134 F1M   F2M
DANG  2.134 F1M   F3M
DANG  2.134 F2M   F3M
DFIX 1.418 0.030 S1O O1O
DFIX 1.418 0.030 S1O O2O
DFIX 2.064 0.030 S1O C1O
DFIX 1.418 0.030 S1O O3O
DFIX 1.321 0.020 C1O F1O
DFIX 1.321 0.020 C1O F2O
DFIX 1.321 0.020 C1O F3O
DANG  2.409 O1O   O2O
DANG  2.409 O1O  O3O
DANG  2.722 O1O   C1O
DANG  2.410 O2O   O3O
DANG  2.722 O2O   C1O
DANG  2.722 O3O   C1O
DANG  2.823 S1O   F1O
DANG  2.824 S1O   F2O
DANG  2.824 S1O   F3O
DANG  2.134 F1O   F2O
DANG  2.134 F1O   F3O
DANG  2.134 F2O   F3O
DFIX 1.418 0.030 S1P O1P
DFIX 1.418 0.030 S1P O2P
DFIX 2.064 0.030 S1P C1P
DFIX 1.418 0.030 S1P O3P
DFIX 1.321 0.020 C1P F1P
DFIX 1.321 0.020 C1P F2P
DFIX 1.321 0.020 C1P F3P
DANG  2.409 O1P   O2P
DANG  2.409 O1P  O3P
DANG  2.722 O1P   C1P
DANG  2.410 O2P   O3P
DANG  2.722 O2P   C1P
DANG  2.722 O3P   C1P
DANG  2.823 S1P   F1P
DANG  2.824 S1P   F2P
DANG  2.824 S1P   F3P
DANG  2.134 F1P   F2P
DANG  2.134 F1P   F3P
DANG  2.134 F2P   F3P
DFIX 1.418 0.030 S1Q O1Q
DFIX 1.418 0.030 S1Q O2Q
DFIX 2.064 0.030 S1Q C1Q
DFIX 1.418 0.030 S1Q O3Q
DFIX 1.321 0.020 C1Q F1Q
DFIX 1.321 0.020 C1Q F2Q
DFIX 1.321 0.020 C1Q F3Q
DANG  2.409 O1Q   O2Q
DANG  2.409 O1Q  O3Q
DANG  2.722 O1Q   C1Q
DANG  2.410 O2Q   O3Q
DANG  2.722 O2Q   C1Q
DANG  2.722 O3Q   C1Q
DANG  2.823 S1Q   F1Q
DANG  2.824 S1Q   F2Q
DANG  2.824 S1Q   F3Q
DANG  2.134 F1Q   F2Q
DANG  2.134 F1Q   F3Q
DANG  2.134 F2Q   F3Q
DFIX 1.418 0.030 S1R O1R
DFIX 1.418 0.030 S1R O2R
DFIX 2.064 0.030 S1R C1R
DFIX 1.418 0.030 S1R O3R
DFIX 1.321 0.020 C1R F1R
DFIX 1.321 0.020 C1R F2R
DFIX 1.321 0.020 C1R F3R
DANG  2.409 O1R   O2R
DANG  2.409 O1R  O3R
DANG  2.722 O1R   C1R
DANG  2.410 O2R   O3R
DANG  2.722 O2R   C1R
DANG  2.722 O3R   C1R
DANG  2.823 S1R   F1R
DANG  2.824 S1R   F2R
DANG  2.824 S1R   F3R
DANG  2.134 F1R   F2R
DANG  2.134 F1R   F3R
DANG  2.134 F2R   F3R
DFIX 1.418 0.030 S1T O1T
DFIX 1.418 0.030 S1T O2T
DFIX 2.064 0.030 S1T C1T
DFIX 1.418 0.030 S1T O3T
DFIX 1.321 0.020 C1T F1T
DFIX 1.321 0.020 C1T F2T
DFIX 1.321 0.020 C1T F3T
DANG  2.409 O1T   O2T
DANG  2.409 O1T  O3T
DANG  2.722 O1T   C1T
DANG  2.410 O2T   O3T
DANG  2.722 O2T   C1T
DANG  2.722 O3T   C1T
DANG  2.823 S1T   F1T
DANG  2.824 S1T   F2T
DANG  2.824 S1T   F3T
DANG  2.134 F1T   F2T
DANG  2.134 F1T   F3T
DANG  2.134 F2T   F3T
DFIX 1.418 0.030 S1U O1U
DFIX 1.418 0.030 S1U O2U
DFIX 2.064 0.030 S1U C1U
DFIX 1.418 0.030 S1U O3U
DFIX 1.321 0.020 C1U F1U
DFIX 1.321 0.020 C1U F2U
DFIX 1.321 0.020 C1U F3U
DANG  2.409 O1U   O2U
DANG  2.409 O1U  O3U
DANG  2.722 O1U   C1U
DANG  2.410 O2U   O3U
DANG  2.722 O2U   C1U
DANG  2.722 O3U   C1U
DANG  2.823 S1U   F1U
DANG  2.824 S1U   F2U
DANG  2.824 S1U   F3U
DANG  2.134 F1U   F2U
DANG  2.134 F1U   F3U
DANG  2.134 F2U   F3U
DFIX 1.418 0.030 S1V O1V
DFIX 1.418 0.030 S1V O2V
DFIX 2.064 0.030 S1V C1V
DFIX 1.418 0.030 S1V O3V
DFIX 1.321 0.020 C1V F1V
DFIX 1.321 0.020 C1V F2V
DFIX 1.321 0.020 C1V F3V
DANG  2.409 O1V   O2V
DANG  2.409 O1V  O3V
DANG  2.722 O1V   C1V
DANG  2.410 O2V   O3V
DANG  2.722 O2V   C1V
DANG  2.722 O3V   C1V
DANG  2.823 S1V   F1V
DANG  2.824 S1V   F2V
DANG  2.824 S1V   F3V
DANG  2.134 F1V   F2V
DANG  2.134 F1V   F3V
DANG  2.134 F2V   F3V
DFIX 1.35 O2H C3H
SIMU 0.01 0.02 O1G > C18G
SIMU 0.01 0.02 O1F > C18F
SIMU 0.01 0.02 O1H > C18H
SIMU 0.01 0.02 S1L > O3R
SIMU 0.005 0.01 S1I > F1N
ISOR  O1H > C18H
ISOR o1g > C18g
ISOR o1f > C18f
SIMU 0.005 0.01 S1M > C1T
SIMU 0.005 0.01 S1P > C1U
SUMP 1.0000 0.00001 1.0 2 1.0 14 1.0 16
SIMU 0.005 0.01 S1K > F3V
SIMU 0.01 0.02 N5s > C14Z
SIMU 0.005 0.01 N7s > C14S
DFIX 1.392 0.01 C26H C21H C27F C32F C38G C33G C38H C33H C38F C33F
DFIX 1.378 0.01 C24H C25H C36H C37H C30H C31H
DFIX 1.401 0.01 C27F C28F C34H C33H C28H C27H
DFIX 1.385 0.01 C21F C32F C37G C38G C25E C26E
DFIX 1.384 0.01 C10B C9B C10C C9C C34C C33C C9D C10D
DFIX 1.486 0.01 C41A C35A
DFIX 1.393 0.02 C42A C41A C42B C37B C40C C41C
DFIX 1.274 0.01 N1B C7B N1C C7C N1A C7A N4D C19D
DFIX 1.372 0.01 O3E C5E O3F C5F O1G C1G O1H C1H O4H C21H O5F C27F
DFIX 1.372 0.01 O6E C33E O4F C21F C4G C21G O1F C1F
DFIX 1.432 0.02 O3E C15E O6E C18E O1F C7F O3F C15F O6F C18F O1G C7G
DFIX 1.432 0.02 O3G C15G O6G C18G O3H C15H O6H C18H O5F C14F O2G C11G
DFIX 1.432 0.02 O5H C14H
DFIX 1.506 0.02 C17F C18F C16H C15H C17H C18H
DFIX 1.349 0.01 N2B C8B
DFIX 1.389 0.015 C36C C35C
DFIX 1.513 0.02 C13F C14F C13H C12H
DFIX  1.508 0.01 C7F C8F   C17E C18E

DFIX  1.435 0.01 O1H C7H
DFIX  1.435 0.01 O4H C10H
DFIX  1.508 0.01 C7H C8H
DFIX  1.521 0.01 C8H C9H
DFIX  1.508 0.01 C9H C10H

DANG  2.404 0.02 C1H C7H
DANG  2.381 0.02 O4H C9H
DANG  2.381 0.02 O1H C8H
DANG  2.528 0.02 C7H C9H
DANG  2.528 0.02 C8H C10H
DANG  2.528 0.02 C8H C10H

DFIX  1.371 0.01 O2F C3F
DFIX  1.435 0.01 O2F C11F
DFIX  1.508 0.01 C11F C12F
DFIX  1.521 0.01 C12F C13F
DFIX  1.508 0.01 C13F C14F
DFIX  1.371 0.01 C27F O5F
DFIX  1.435 0.01 O5F C14F
DANG  2.404 0.02 C27F C14F

DANG  2.404 0.02 C3F C11F
DANG  2.384 0.03 O2F C2F
DANG  2.384 0.03 O2F C4F
DANG  2.381 0.02 O2F C12F
DANG  2.528 0.02 C11F C13F
DANG  2.528 0.01 C12F C14F
DANG  2.381 0.02 O5F C13F
DANG  2.389 0.03 C28F O5F
DANG  2.389 0.03 C32F O5F

DFIX  1.371 0.01 O3G C5G
DFIX  1.435 0.01 O3G C15G
DFIX  1.435 0.01 O6G C18G
DFIX  1.385 0.01 C33G C38G
DFIX  1.508 0.01 C15G C16G
DFIX  1.521 0.01 C16G C17G
DFIX  1.508 0.01 C17G C18G

DANG  2.404 0.02 C5G C15G
DANG  2.404 0.01 C33G C18G
DANG  2.381 0.02 O6G C17G
DANG  2.528 0.01 C16G C18G
DANG  2.528 0.02 C15G C17G
DANG  2.384 0.03 O3G C4G

DFIX -1.8000 0.0001 F1T C31G_$1
EQIV $1   x-1/2, -y+1/2, -z+1
EQIV $2   x+1/2, -y+1/2, -z+1
SIMU 0.005 0.01 S1M > F2T
isor  C12E O6H S1U S1O S1Q
isor n3s c5s c6s
isor 0.01  O1Z > C14Z
FMAP   2
PLAN   10
SIZE     0.030   0.030   0.040
ACTA
BOND   $H
L.S.  24
TEMP  -173.00
WGHT    0.121000
BASF   0.14865
FVAR       0.16236   0.56620   0.61846   0.34482   0.44223   0.36240   0.10184
FVAR       0.43040   0.61044   0.36687   0.20000   0.39489   0.43016   0.30747
FVAR       0.34043   0.12634   0.13581   0.37498   0.50000   0.82715
ZN1   7    0.511365    0.558750    0.368775    11.00000    0.07290    0.06843 =
         0.09688    0.00074   -0.00277    0.00185
ZN2   7    0.737011    0.200815    0.404127    11.00000    0.07249    0.06417 =
         0.11221    0.00818    0.00631    0.00013
ZN3   7    1.000048    0.541206    0.439389    11.00000    0.07815    0.06902 =
         0.10660    0.01378   -0.01126   -0.00643
ZN4   7    0.858824    0.422727    0.192788    11.00000    0.08970    0.07293 =
         0.10066   -0.00374    0.00848   -0.00258
SAME N1B > C42B
N1A   3    1.030835    0.509978    0.482633    11.00000    0.08603    0.07232 =
         0.10359    0.01151   -0.01713   -0.00661
N2A   3    0.997056    0.467315    0.429222    11.00000    0.06520    0.08005 =
         0.09690    0.01453   -0.00209   -0.00163
N3A   3    0.921245    0.420466    0.230632    11.00000    0.07915    0.06728 =
         0.08461    0.00396    0.01017    0.00222
N4A   3    0.931187    0.465072    0.175525    11.00000    0.09330    0.09030 =
         0.08582   -0.00024    0.00111   -0.00829
N5A   3    0.799701    0.220097    0.369240    11.00000    0.06997    0.06621 =
         0.09737    0.00309    0.01228    0.00606
N6A   3    0.732254    0.142981    0.371281    11.00000    0.07232    0.06168 =
         0.11183    0.01470    0.01237   -0.00589
C22H  1    1.045793    0.533687    0.511822    11.00000    0.12421    0.07735 =
         0.11112    0.00903   -0.03533   -0.00330
C21H  1    1.006610    0.540618    0.535265    11.00000    0.13693    0.12390 =
         0.11518    0.02411   -0.02441    0.01179
C26H  1    1.022875    0.563477    0.563430    11.00000    0.19507    0.16060 =
         0.10815    0.02467   -0.01935    0.02196
AFIX  43
H26H  2    0.994896    0.569295    0.579616    11.00000   -1.20000
AFIX   0
C25H  1    1.082337    0.577234    0.566433    11.00000    0.21522    0.11982 =
         0.12045   -0.01319   -0.05328   -0.00691
AFIX  43
H25H  2    1.094662    0.590739    0.585750    11.00000   -1.20000
AFIX   0
C24H  1    1.123073    0.572241    0.543194    11.00000    0.15534    0.07189 =
         0.14119    0.00259   -0.06069   -0.00028
AFIX  43
H24H  2    1.161963    0.584294    0.545458    11.00000   -1.20000
AFIX   0
C23H  1    1.105910    0.548795    0.515842    11.00000    0.13219    0.07638 =
         0.13728    0.00921   -0.02864   -0.01477
AFIX  43
H23H  2    1.134160    0.542814    0.499816    11.00000   -1.20000
AFIX   0
C7A   1    1.026255    0.465313    0.482727    11.00000    0.08229    0.07537 =
         0.10246    0.01806   -0.00917   -0.00641
AFIX  43
H7A   2    1.032708    0.448595    0.501708    11.00000   -1.20000
AFIX   0
C8A   1    1.011677    0.440498    0.454867    11.00000    0.07600    0.07137 =
         0.09350    0.01823   -0.00106    0.00671
C9A   1    1.010208    0.391997    0.452813    11.00000    0.08340    0.07827 =
         0.10382    0.00901    0.00187   -0.00416
AFIX  43
H9A   2    1.019668    0.373785    0.470789    11.00000   -1.20000
AFIX   0
C10A  1    0.995531    0.370387    0.425643    11.00000    0.09047    0.07224 =
         0.10937    0.02738   -0.00802   -0.00054
AFIX  43
H10A  2    0.995743    0.337265    0.424419    11.00000   -1.20000
AFIX   0
C11A  1    0.979985    0.397139    0.399264    11.00000    0.07965    0.07680 =
         0.08938    0.00830    0.01253   -0.00278
C12A  1    0.982584    0.444348    0.402784    11.00000    0.06158    0.06884 =
         0.10165    0.02984    0.00170    0.00466
AFIX  43
H12A  2    0.973298    0.462761    0.384875    11.00000   -1.20000
AFIX   0
C28F  1    0.940496    0.483753    0.144324    11.00000    0.09457    0.10706 =
         0.09586    0.02056   -0.00289   -0.02433
C27F  1    0.905135    0.519350    0.133458    11.00000    0.13269    0.12504 =
         0.13486    0.03800   -0.01950   -0.01253
C32F  1    0.907327    0.531758    0.101836    11.00000    0.11772    0.16206 =
         0.15842    0.03385   -0.02933    0.00236
AFIX  43
H32F  2    0.879244    0.552377    0.092725    11.00000   -1.20000
AFIX   0
C31F  1    0.952554    0.512414    0.084533    11.00000    0.15060    0.14606 =
         0.09291    0.01986   -0.03280   -0.02929
AFIX  43
H31F  2    0.956821    0.523756    0.063669    11.00000   -1.20000
AFIX   0
C30F  1    0.993916    0.477386    0.094035    11.00000    0.12716    0.15809 =
         0.09996    0.01228    0.01598   -0.00470
AFIX  43
H30F  2    1.023544    0.464520    0.080789    11.00000   -1.20000
AFIX   0
C29F  1    0.984909    0.464461    0.125677    11.00000    0.12824    0.11684 =
         0.08816    0.02212    0.00360   -0.00914
AFIX  43
H29F  2    1.010216    0.441610    0.134674    11.00000   -1.20000
AFIX   0
C19A  1    0.974014    0.468615    0.194710    11.00000    0.10842    0.07053 =
         0.09351    0.01138   -0.00146   -0.01263
AFIX  43
H19A  2    1.008702    0.485148    0.188834    11.00000   -1.20000
AFIX   0
C20A  1    0.969807    0.447083    0.226023    11.00000    0.08804    0.07394 =
         0.08508    0.00414    0.00846   -0.00844
C21A  1    1.013879    0.450282    0.248136    11.00000    0.07664    0.14462 =
         0.09801    0.01635    0.00652   -0.02852
AFIX  43
H21A  2    1.047356    0.469344    0.244002    11.00000   -1.20000
AFIX   0
C22A  1    1.010505    0.426551    0.275999    11.00000    0.08678    0.13268 =
         0.08610    0.01324   -0.00637   -0.02745
AFIX  43
H22A  2    1.042075    0.427484    0.290712    11.00000   -1.20000
AFIX   0
C23A  1    0.959180    0.400866    0.282184    11.00000    0.07482    0.07383 =
         0.08511    0.00347    0.01525    0.01063
C24A  1    0.917135    0.399145    0.258656    11.00000    0.08362    0.06200 =
         0.08823    0.00159    0.01754    0.00497
AFIX  43
H24A  2    0.882447    0.381409    0.262638    11.00000   -1.20000
AFIX   0
C28E  1    0.697228    0.102059    0.372126    11.00000    0.08805    0.07034 =
         0.12112    0.00614   -0.00493   -0.00419
C27E  1    0.636189    0.106296    0.364938    11.00000    0.09762    0.08451 =
         0.15744    0.01866   -0.02595   -0.01598
C32E  1    0.599680    0.066599    0.366831    11.00000    0.10675    0.10748 =
         0.19778    0.07078   -0.03678   -0.03764
AFIX  43
H32E  2    0.558439    0.068418    0.362809    11.00000   -1.20000
AFIX   0
C31E  1    0.626512    0.024741    0.374820    11.00000    0.12489    0.09609 =
         0.22502    0.01885   -0.02847   -0.03566
AFIX  43
H31E  2    0.603537   -0.002989    0.373842    11.00000   -1.20000
AFIX   0
C30E  1    0.682992    0.021249    0.383833    11.00000    0.12561    0.09674 =
         0.17986    0.02140   -0.02850   -0.02558
AFIX  43
H30E  2    0.698336   -0.007655    0.391147    11.00000   -1.20000
AFIX   0
C29E  1    0.718445    0.060126    0.382342    11.00000    0.08679    0.06907 =
         0.15669    0.00264   -0.00334   -0.00362
AFIX  43
H29E  2    0.758661    0.057759    0.388566    11.00000   -1.20000
AFIX   0
C31A  1    0.767574    0.146960    0.347957    11.00000    0.07402    0.07160 =
         0.11010   -0.00323   -0.01294    0.00628
AFIX  43
H31A  2    0.769360    0.123398    0.332265    11.00000   -1.20000
AFIX   0
C32A  1    0.805408    0.188656    0.345832    11.00000    0.07515    0.06835 =
         0.09854    0.01423   -0.00209    0.01197
C33A  1    0.842677    0.197024    0.320768    11.00000    0.09663    0.09672 =
         0.10577   -0.01253    0.01748   -0.01490
AFIX  43
H33A  2    0.844726    0.174728    0.304268    11.00000   -1.20000
AFIX   0
C34A  1    0.876301    0.235854    0.318943    11.00000    0.07963    0.07767 =
         0.12755   -0.01525    0.02267   -0.01282
AFIX  43
H34A  2    0.901699    0.241019    0.301501    11.00000   -1.20000
AFIX   0
C35A  1    0.872689    0.268345    0.343508    11.00000    0.07138    0.05967 =
         0.12071    0.01229    0.01361    0.00265
C36A  1    0.832987    0.260060    0.367219    11.00000    0.06029    0.06981 =
         0.10881   -0.00371    0.00657    0.00436
AFIX  43
H36A  2    0.828277    0.283154    0.383054    11.00000   -1.20000
AFIX   0
C37A  1    0.960668    0.375725    0.369332    11.00000    0.06849    0.07294 =
         0.09989    0.01016    0.00061    0.00218
C38A  1    0.970284    0.395985    0.340349    11.00000    0.06977    0.06214 =
         0.10740    0.01834    0.00525   -0.00176
AFIX  43
H38A  2    0.992025    0.424342    0.339576    11.00000   -1.20000
AFIX   0
C39A  1    0.950064    0.377337    0.312388    11.00000    0.06132    0.07921 =
         0.09894    0.01013    0.00186    0.00165
C40A  1    0.917953    0.335092    0.313621    11.00000    0.06334    0.07358 =
         0.10190    0.01491    0.01111    0.00464
AFIX  43
H40A  2    0.902654    0.321540    0.294930    11.00000   -1.20000
AFIX   0
C41A  1    0.908837    0.313166    0.343094    11.00000    0.06587    0.06232 =
         0.10821   -0.00444    0.01095   -0.00364
C42A  1    0.928333    0.332367    0.370064    11.00000    0.06566    0.06619 =
         0.10763    0.00287    0.01406    0.00809
AFIX  43
H42A  2    0.920782    0.317345    0.389567    11.00000   -1.20000
AFIX   0
SAME N1C > C42C
N1B   3    1.084955    0.558175    0.418853    11.00000    0.06999    0.08765 =
         0.13432    0.03067   -0.01714   -0.00518
N2B   3    0.978799    0.558722    0.390935    11.00000    0.05940    0.06342 =
         0.11298    0.01575   -0.00774   -0.01522
N3B   3    0.597566    0.588948    0.369462    11.00000    0.06705    0.06144 =
         0.09831    0.00036   -0.01555    0.00299
N4B   3    0.503473    0.612366    0.404832    11.00000    0.08149    0.07297 =
         0.10526    0.00307   -0.01386    0.00684
N5B   3    0.809601    0.478908    0.214954    11.00000    0.07881    0.07050 =
         0.09751   -0.01148    0.00101   -0.01675
N6B   3    0.791653    0.440208    0.157998    11.00000    0.09569    0.11181 =
         0.10598   -0.02474   -0.00516   -0.00371
C34G  1    1.142502    0.557140    0.433592    11.00000    0.07416    0.11045 =
         0.13016    0.05238   -0.01189   -0.01439
C33G  1    1.172337    0.518003    0.436845    11.00000    0.11134    0.13091 =
         0.13466    0.05834   -0.01640    0.01598
C38G  1    1.227740    0.515583    0.451374    11.00000    0.07951    0.18403 =
         0.20190    0.09513   -0.00789    0.01384
AFIX  43
H38G  2    1.250639    0.487783    0.451739    11.00000   -1.20000
AFIX   0
C37G  1    1.246648    0.556597    0.465138    11.00000    0.09137    0.20983 =
         0.21864    0.09683   -0.04657   -0.02657
AFIX  43
H37G  2    1.280907    0.555427    0.478029    11.00000   -1.20000
AFIX   0
C36G  1    1.219272    0.598784    0.461421    11.00000    0.08644    0.18504 =
         0.19977    0.05451   -0.03949   -0.03550
AFIX  43
H36G  2    1.236216    0.626779    0.469316    11.00000   -1.20000
AFIX   0
C35G  1    1.166487    0.598900    0.445856    11.00000    0.09355    0.12639 =
         0.21400    0.03057   -0.02949   -0.01339
AFIX  43
H35G  2    1.145619    0.627422    0.443238    11.00000   -1.20000
AFIX   0
C7B   1    1.082639    0.568273    0.390212    11.00000    0.07080    0.12342 =
         0.13665    0.04000   -0.02310   -0.02836
AFIX  43
H7B   2    1.117958    0.575465    0.379144    11.00000   -1.20000
AFIX   0
C8B   1    1.025585    0.569065    0.373612    11.00000    0.07020    0.11222 =
         0.12016    0.01651   -0.00089   -0.02058
C9B   1    1.020752    0.581585    0.342310    11.00000    0.07956    0.18349 =
         0.12123    0.03038    0.00125   -0.02007
AFIX  43
H9B   2    1.054653    0.591927    0.331119    11.00000   -1.20000
AFIX   0
C10B  1    0.967078    0.579087    0.327405    11.00000    0.08742    0.15548 =
         0.10697    0.02375    0.00268   -0.03336
AFIX  43
H10B  2    0.964057    0.583827    0.305359    11.00000   -1.20000
AFIX   0
C11B  1    0.916171    0.569246    0.345741    11.00000    0.07321    0.05776 =
         0.10920    0.01288   -0.00382   -0.00689
C12B  1    0.924587    0.558434    0.376983    11.00000    0.06742    0.05691 =
         0.10565    0.01019    0.00015    0.00401
AFIX  43
H12B  2    0.891113    0.550423    0.389342    11.00000   -1.20000
AFIX   0
C34H  1    0.452152    0.626016    0.423152    11.00000    0.08264    0.10074 =
         0.10709   -0.01338   -0.00023    0.00150
C33H  1    0.439199    0.602836    0.451536    11.00000    0.09606    0.17828 =
         0.18142    0.04817    0.03809   -0.00556
C38H  1    0.393272    0.620017    0.471175    11.00000    0.10866    0.21054 =
         0.15204    0.03703    0.03398   -0.00962
AFIX  43
H38H  2    0.384926    0.605977    0.490917    11.00000   -1.20000
AFIX   0
C37H  1    0.361003    0.658132    0.460434    11.00000    0.08872    0.16613 =
         0.15635   -0.02427    0.02089   -0.02607
AFIX  43
H37H  2    0.330735    0.670298    0.473569    11.00000   -1.20000
AFIX   0
C36H  1    0.370632    0.679365    0.431550    11.00000    0.15690    0.18578 =
         0.16645    0.01971    0.04889    0.07277
AFIX  43
H36H  2    0.345467    0.703432    0.423993    11.00000   -1.20000
AFIX   0
C35H  1    0.419654    0.663501    0.413893    11.00000    0.15943    0.18500 =
         0.15737    0.02372    0.05512    0.09134
AFIX  43
H35H  2    0.430123    0.679426    0.395109    11.00000   -1.20000
AFIX   0
C19B  1    0.552236    0.634108    0.409173    11.00000    0.08838    0.07911 =
         0.12040    0.00012   -0.00350    0.00063
AFIX  43
H19B  2    0.554113    0.658297    0.424423    11.00000   -1.20000
AFIX   0
C20B  1    0.604347    0.622495    0.391304    11.00000    0.08020    0.07427 =
         0.12004   -0.00953    0.00169   -0.00449
C21B  1    0.657902    0.644837    0.397428    11.00000    0.08551    0.10498 =
         0.12520   -0.02331    0.00112   -0.01131
AFIX  43
H21B  2    0.661720    0.667145    0.413832    11.00000   -1.20000
AFIX   0
C22B  1    0.706025    0.632699    0.378098    11.00000    0.08174    0.09483 =
         0.13800   -0.04390    0.00530    0.00038
AFIX  43
H22B  2    0.742505    0.648640    0.380777    11.00000   -1.20000
AFIX   0
C23B  1    0.702045    0.598844    0.355668    11.00000    0.07495    0.06566 =
         0.09377   -0.00766   -0.00163    0.00083
C24B  1    0.645686    0.577872    0.351803    11.00000    0.07343    0.06232 =
         0.09597   -0.00042   -0.00479    0.00530
AFIX  43
H24B  2    0.641307    0.554750    0.335960    11.00000   -1.20000
AFIX  66
C34E  1    0.780224    0.417804    0.129151    11.00000    0.13097    0.18326 =
         0.13319   -0.06166   -0.01655    0.00091
C33E  1    0.735734    0.384368    0.128059    11.00000    0.15140    0.16767 =
         0.17299   -0.08397   -0.03136   -0.00649
C38E  1    0.723816    0.361049    0.100111    11.00000    0.23460    0.27958 =
         0.23556   -0.16286   -0.03992   -0.01273
AFIX  43
H38E  2    0.693409    0.338197    0.099365    11.00000   -1.20000
AFIX  65
C37E  1    0.756388    0.371165    0.073253    11.00000    0.24180    0.32686 =
         0.19919   -0.15766   -0.05109    0.02582
AFIX  43
H37E  2    0.748242    0.355227    0.054152    11.00000   -1.20000
AFIX  65
C36E  1    0.800878    0.404600    0.074344    11.00000    0.24714    0.29951 =
         0.15398   -0.12136   -0.03568    0.02302
AFIX  43
H36E  2    0.823139    0.411514    0.055989    11.00000   -1.20000
AFIX  65
C35E  1    0.812797    0.427920    0.102293    11.00000    0.17559    0.20334 =
         0.12140   -0.06782   -0.02409    0.00959
AFIX  43
H35E  2    0.843204    0.450772    0.103039    11.00000   -1.20000
AFIX   0
C31B  1    0.755104    0.470996    0.167319    11.00000    0.11333    0.11322 =
         0.10562   -0.01419   -0.02667    0.01153
AFIX  43
H31B  2    0.722595    0.479318    0.154339    11.00000   -1.20000
AFIX   0
C32B  1    0.762760    0.493803    0.198009    11.00000    0.09541    0.09893 =
         0.10701   -0.01737   -0.00056    0.00672
C33B  1    0.724573    0.526656    0.209084    11.00000    0.07896    0.15827 =
         0.12592   -0.02132   -0.01521    0.03169
AFIX  43
H33B  2    0.691580    0.535590    0.196646    11.00000   -1.20000
AFIX   0
C34B  1    0.732933    0.546962    0.237769    11.00000    0.08721    0.13118 =
         0.11626   -0.02738   -0.01370    0.03944
AFIX  43
H34B  2    0.706947    0.570636    0.245100    11.00000   -1.20000
AFIX   0
C35B  1    0.781060    0.531969    0.256270    11.00000    0.06675    0.07088 =
         0.11108   -0.00547   -0.00235    0.00426
C36B  1    0.817438    0.498190    0.242941    11.00000    0.06751    0.06784 =
         0.10147    0.00547    0.00360   -0.00899
AFIX  43
H36B  2    0.850574    0.488142    0.254875    11.00000   -1.20000
AFIX   0
C37B  1    0.856035    0.567922    0.331545    11.00000    0.07440    0.05794 =
         0.10020    0.01128   -0.00376   -0.00619
C38B  1    0.809070    0.583025    0.348821    11.00000    0.07112    0.06410 =
         0.10862    0.00161   -0.00056   -0.00796
AFIX  43
H38B  2    0.815311    0.594284    0.369565    11.00000   -1.20000
AFIX   0
C39B  1    0.752664    0.582204    0.336639    11.00000    0.07537    0.05847 =
         0.09921    0.00537   -0.00881    0.00113
C40B  1    0.744843    0.566650    0.306567    11.00000    0.06829    0.05287 =
         0.10951    0.00738   -0.00223   -0.00177
AFIX  43
H40B  2    0.706214    0.566513    0.297809    11.00000   -1.20000
AFIX   0
C41B  1    0.792558    0.550839    0.288260    11.00000    0.07119    0.06287 =
         0.09027    0.00756   -0.00392    0.00337
C42B  1    0.848846    0.552737    0.300863    11.00000    0.06516    0.05684 =
         0.10058    0.00322    0.00645   -0.00402
AFIX  43
H42B  2    0.882118    0.543755    0.288653    11.00000   -1.20000
AFIX   0
SAME N1D > C42D
N1C   3    0.474959    0.599063    0.328732    11.00000    0.06583    0.07078 =
         0.09547    0.00446   -0.00045    0.00601
N2C   3    0.531337    0.514485    0.327589    11.00000    0.07894    0.06686 =
         0.09169   -0.00632   -0.01854    0.00484
N3C   3    0.667189    0.242854    0.382868    11.00000    0.06258    0.07395 =
         0.09132   -0.00001    0.00277    0.00256
N4C   3    0.660179    0.180043    0.430562    11.00000    0.07320    0.07495 =
         0.12037    0.02170    0.00706   -0.00953
N5C   3    0.797468    0.373001    0.214468    11.00000    0.10083    0.06182 =
         0.10507   -0.01764    0.00950   -0.00922
N6C   3    0.882532    0.357575    0.171298    11.00000    0.11766    0.07041 =
         0.10654   -0.00723    0.03571    0.00705
C22F  1    0.442515    0.640891    0.331125    11.00000    0.08497    0.05899 =
         0.12016    0.00776   -0.00618    0.00886
C21F  1    0.469140    0.682981    0.336562    11.00000    0.11661    0.06414 =
         0.15696   -0.00577   -0.02056    0.00564
C26F  1    0.433890    0.723320    0.338800    11.00000    0.13801    0.06640 =
         0.12222    0.02109   -0.00605    0.02476
AFIX  43
H26F  2    0.451142    0.752294    0.344636    11.00000   -1.20000
AFIX   0
C25F  1    0.374601    0.720650    0.332528    11.00000    0.13447    0.06339 =
         0.16804    0.00443    0.01480    0.03659
AFIX  43
H25F  2    0.351615    0.748280    0.334348    11.00000   -1.20000
AFIX   0
C24F  1    0.347117    0.680830    0.323900    11.00000    0.10106    0.07762 =
         0.18683    0.03551    0.02392    0.02000
AFIX  43
H24F  2    0.306391    0.680364    0.318466    11.00000   -1.20000
AFIX   0
C23F  1    0.380575    0.641463    0.323372    11.00000    0.09179    0.08133 =
         0.13259    0.02297    0.00422    0.00762
AFIX  43
H23F  2    0.362198    0.612894    0.317602    11.00000   -1.20000
AFIX   0
C7C   1    0.476794    0.576936    0.303571    11.00000    0.11521    0.06820 =
         0.08782    0.00917   -0.00754    0.01004
AFIX  43
H7C   2    0.457564    0.589270    0.285537    11.00000   -1.20000
AFIX   0
C8C   1    0.508104    0.532115    0.301191    11.00000    0.11537    0.06208 =
         0.09352    0.00545   -0.01787    0.00018
C9C   1    0.514587    0.510265    0.272139    11.00000    0.12651    0.06347 =
         0.09843   -0.00076   -0.00670    0.00658
AFIX  43
H9C   2    0.498789    0.524167    0.253684    11.00000   -1.20000
AFIX   0
C10C  1    0.544029    0.468458    0.270456    11.00000    0.10767    0.07597 =
         0.09264   -0.00850   -0.01273    0.01299
AFIX  43
H10C  2    0.548322    0.452825    0.250891    11.00000   -1.20000
AFIX   0
C11C  1    0.567530    0.449248    0.297797    11.00000    0.07532    0.06548 =
         0.08728    0.00297   -0.00125   -0.00020
C12C  1    0.560581    0.473631    0.324611    11.00000    0.06857    0.06409 =
         0.08788    0.00314   -0.00775   -0.00971
AFIX  43
H12C  2    0.577810    0.460941    0.343099    11.00000   -1.20000
AFIX   0
C28H  1    0.657923    0.143535    0.454750    11.00000    0.07508    0.08659 =
         0.12161    0.02673    0.01157    0.00423
C27H  1    0.673839    0.155870    0.485558    11.00000    0.11097    0.12261 =
         0.12811    0.03820    0.00625   -0.02098
C32H  1    0.672622    0.120683    0.508613    11.00000    0.13705    0.16641 =
         0.15378    0.07181   -0.02516   -0.01845
AFIX  43
H32H  2    0.682506    0.127275    0.529860    11.00000   -1.20000
AFIX   0
C31H  1    0.656312    0.075465    0.499192    11.00000    0.09942    0.12813 =
         0.17627    0.07698    0.01619    0.00854
AFIX  43
H31H  2    0.654806    0.051498    0.514612    11.00000   -1.20000
AFIX   0
C30H  1    0.642436    0.064405    0.468621    11.00000    0.13045    0.09937 =
         0.18894    0.05230    0.03127   -0.00859
AFIX  43
H30H  2    0.635646    0.032910    0.462613    11.00000   -1.20000
AFIX   0
C29H  1    0.638454    0.101057    0.446181    11.00000    0.09293    0.08123 =
         0.15124    0.02975    0.02544    0.00153
AFIX  43
H29H  2    0.622575    0.095709    0.425822    11.00000   -1.20000
AFIX   0
C19C  1    0.612236    0.200738    0.422315    11.00000    0.06822    0.09563 =
         0.12488    0.02389    0.00266   -0.00986
AFIX  43
H19C  2    0.576044    0.193887    0.432659    11.00000   -1.20000
AFIX   0
C20C  1    0.614026    0.234870    0.396888    11.00000    0.06401    0.08307 =
         0.09855    0.01155    0.00559    0.00611
C21C  1    0.563345    0.258068    0.387440    11.00000    0.07168    0.12824 =
         0.12475    0.04060    0.00049    0.00617
AFIX  43
H21C  2    0.526703    0.252886    0.397776    11.00000   -1.20000
AFIX   0
C22C  1    0.567529    0.289355    0.362257    11.00000    0.07557    0.09265 =
         0.15794    0.04629    0.01899    0.00722
AFIX  43
H22C  2    0.533114    0.305245    0.355236    11.00000   -1.20000
AFIX   0
C23C  1    0.619792    0.297338    0.347749    11.00000    0.06476    0.06291 =
         0.09955    0.00047   -0.00122   -0.00157
C24C  1    0.669792    0.271450    0.359124    11.00000    0.07622    0.06087 =
         0.09652   -0.00013    0.01066    0.00157
AFIX  43
H24C  2    0.706672    0.275404    0.348782    11.00000   -1.20000
AFIX  66
C22G  1    0.920923    0.348234    0.146162    11.00000    0.14183    0.08760 =
         0.14941   -0.02039    0.05133    0.00452
C21G  1    0.981417    0.352417    0.151138    11.00000    0.13164    0.10246 =
         0.20932   -0.00775    0.05989    0.03423
C26G  1    1.020462    0.347218    0.126151    11.00000    0.18826    0.12583 =
         0.23832    0.01745    0.11830    0.02563
AFIX  43
H26G  2    1.061806    0.350078    0.129552    11.00000   -1.20000
AFIX  65
C25G  1    0.999012    0.337836    0.096188    11.00000    0.22035    0.10230 =
         0.22678    0.02145    0.13891    0.02577
AFIX  43
H25G  2    1.025697    0.334283    0.079111    11.00000   -1.20000
AFIX  65
C24G  1    0.938518    0.333653    0.091212    11.00000    0.25957    0.10746 =
         0.15581   -0.01283    0.09485    0.02168
AFIX  43
H24G  2    0.923859    0.327240    0.070734    11.00000   -1.20000
AFIX  65
C23G  1    0.899473    0.338851    0.116199    11.00000    0.18424    0.10980 =
         0.13522   -0.02062    0.07340   -0.02166
AFIX  43
H23G  2    0.858129    0.335992    0.112798    11.00000   -1.20000
AFIX   0
C31C  1    0.846841    0.324809    0.177631    11.00000    0.14268    0.06746 =
         0.12329   -0.00773    0.03867   -0.00099
AFIX  43
H31C  2    0.850342    0.295991    0.166728    11.00000   -1.20000
AFIX   0
C32C  1    0.800436    0.330145    0.201253    11.00000    0.12963    0.07563 =
         0.11898   -0.02224    0.04378   -0.01328
C33C  1    0.764970    0.292594    0.211308    11.00000    0.13384    0.07348 =
         0.12721   -0.02766    0.02791   -0.00832
AFIX  43
H33C  2    0.769083    0.262705    0.201871    11.00000   -1.20000
AFIX   0
C34C  1    0.724465    0.299512    0.234818    11.00000    0.11676    0.07736 =
         0.11461   -0.01803    0.02435   -0.01484
AFIX  43
H34C  2    0.702558    0.273960    0.243008    11.00000   -1.20000
AFIX   0
C35C  1    0.715766    0.344287    0.246554    11.00000    0.10032    0.06770 =
         0.08779   -0.00927    0.01545   -0.00282
C36C  1    0.754607    0.379383    0.236851    11.00000    0.09494    0.05683 =
         0.10188   -0.01109    0.00829    0.00788
AFIX  43
H36C  2    0.751124    0.409325    0.246286    11.00000   -1.20000
AFIX   0
C37C  1    0.600363    0.404102    0.296912    11.00000    0.07942    0.06680 =
         0.09021   -0.00338   -0.00396    0.00074
C38C  1    0.594829    0.371658    0.320988    11.00000    0.08627    0.05029 =
         0.10717   -0.00535    0.00580    0.00688
AFIX  43
H38C  2    0.568203    0.377853    0.337746    11.00000   -1.20000
AFIX   0
C39C  1    0.626854    0.330726    0.321269    11.00000    0.07307    0.06024 =
         0.08882   -0.00091   -0.00957   -0.00896
C40C  1    0.664923    0.321143    0.296972    11.00000    0.06689    0.06856 =
         0.10804    0.00029    0.00112    0.00126
AFIX  43
H40C  2    0.686170    0.292543    0.296381    11.00000   -1.20000
AFIX   0
C41C  1    0.671959    0.354975    0.272622    11.00000    0.09098    0.07184 =
         0.09123   -0.00877    0.00162   -0.00484
C42C  1    0.639921    0.394789    0.272361    11.00000    0.09273    0.06191 =
         0.08043   -0.00107    0.00007    0.00068
AFIX  43
H42C  2    0.644208    0.416407    0.255576    11.00000   -1.20000
AFIX   0
SAME N1A > C42A
N1D   3    0.801214    0.167253    0.436389    11.00000    0.07119    0.07263 =
         0.11534    0.01188    0.00028   -0.00262
N2D   3    0.763428    0.256776    0.435301    11.00000    0.07405    0.05990 =
         0.10517    0.01240    0.00089    0.00224
N3D   3    0.540046    0.501353    0.398216    11.00000    0.06829    0.07533 =
         0.08885   -0.00887    0.00403    0.00124
N4D   3    0.430620    0.522506    0.378359    11.00000    0.07360    0.06646 =
         0.09309   -0.01380   -0.00535    0.00667
N5D   3    0.905027    0.537836    0.453487    11.00000    0.08855    0.06086 =
         0.09205    0.00237   -0.00461   -0.01152
N6D   3    0.983245    0.609944    0.459990    11.00000    0.08576    0.06357 =
         0.14574    0.00360   -0.03349   -0.01163
C28G  1    0.819923    0.119392    0.436618    11.00000    0.07419    0.07670 =
         0.16229    0.01441   -0.01282    0.01158
C27G  1    0.858008    0.102482    0.413952    11.00000    0.09298    0.10285 =
         0.17611    0.01330   -0.00305    0.04326
C32G  1    0.872105    0.055212    0.413236    11.00000    0.12847    0.10169 =
         0.19185   -0.00422   -0.01402    0.03291
AFIX  43
H32G  2    0.897283    0.043024    0.397357    11.00000   -1.20000
AFIX   0
C31G  1    0.848213    0.025744    0.436598    11.00000    0.13558    0.07477 =
         0.23335    0.01358   -0.00278    0.02558
AFIX  43
H31G  2    0.859594   -0.006180    0.437033    11.00000   -1.20000
AFIX   0
C30G  1    0.809096    0.041825    0.458663    11.00000    0.17321    0.07205 =
         0.18859    0.01849   -0.00741    0.01813
AFIX  43
H30G  2    0.791693    0.020915    0.473323    11.00000   -1.20000
AFIX   0
C29G  1    0.795352    0.088399    0.459351    11.00000    0.09942    0.07020 =
         0.19303    0.02345   -0.00808    0.00360
AFIX  43
H29G  2    0.769360    0.100081    0.475030    11.00000   -1.20000
AFIX   0
C7D   1    0.818937    0.194139    0.458199    11.00000    0.06609    0.07963 =
         0.13957    0.00791   -0.01002    0.00653
AFIX  43
H7D   2    0.843987    0.182556    0.474338    11.00000   -1.20000
AFIX   0
C8D   1    0.800677    0.242450    0.458243    11.00000    0.07473    0.07589 =
         0.12873    0.00670   -0.01264    0.00477
C9D   1    0.822805    0.274947    0.478931    11.00000    0.07885    0.08257 =
         0.12969    0.00582   -0.01982    0.01135
AFIX  43
H9D   2    0.851611    0.265070    0.493759    11.00000   -1.20000
AFIX   0
C10D  1    0.805688    0.320420    0.479308    11.00000    0.07314    0.08249 =
         0.13669   -0.01323   -0.02252    0.00688
AFIX  43
H10D  2    0.819602    0.341439    0.494921    11.00000   -1.20000
AFIX   0
C11D  1    0.766136    0.335194    0.455388    11.00000    0.07008    0.07175 =
         0.10070    0.00789    0.00237   -0.00407
C12D  1    0.746957    0.302237    0.434802    11.00000    0.06321    0.05243 =
         0.10444    0.00197    0.00556   -0.00273
AFIX  43
H12D  2    0.720041    0.311771    0.418907    11.00000   -1.20000
AFIX   0
C22E  1    0.370893    0.532883    0.369069    11.00000    0.07385    0.07783 =
         0.09486    0.00178    0.00190    0.01447
C21E  1    0.351468    0.515731    0.339632    11.00000    0.08568    0.07586 =
         0.12324   -0.00637   -0.00879    0.00845
C26E  1    0.295616    0.527685    0.330328    11.00000    0.08635    0.09927 =
         0.14478    0.00241   -0.02675    0.00280
AFIX  43
H26E  2    0.280990    0.515377    0.311103    11.00000   -1.20000
AFIX   0
C25E  1    0.259195    0.557144    0.347820    11.00000    0.07689    0.10344 =
         0.15893    0.01531   -0.01493    0.01582
AFIX  43
H25E  2    0.221631    0.566009    0.339817    11.00000   -1.20000
AFIX   0
C24E  1    0.277437    0.573292    0.376462    11.00000    0.06724    0.11253 =
         0.16048   -0.00088   -0.00026    0.00030
AFIX  43
H24E  2    0.251992    0.591810    0.389120    11.00000   -1.20000
AFIX   0
C23E  1    0.335424    0.561744    0.386905    11.00000    0.07612    0.13983 =
         0.12082   -0.01683    0.01065    0.01122
AFIX  43
H23E  2    0.349732    0.573960    0.406224    11.00000   -1.20000
AFIX   0
C19D  1    0.437590    0.484392    0.393787    11.00000    0.05869    0.07371 =
         0.10549    0.00452    0.00924    0.00899
AFIX  43
H19D  2    0.404308    0.465734    0.399047    11.00000   -1.20000
AFIX   0
C20D  1    0.497416    0.469640    0.403327    11.00000    0.06102    0.08510 =
         0.11280    0.00300    0.00306    0.00040
C21D  1    0.506814    0.426180    0.416489    11.00000    0.07583    0.07884 =
         0.14811    0.03116    0.00131    0.00505
AFIX  43
H21D  2    0.476670    0.403157    0.417709    11.00000   -1.20000
AFIX   0
C22D  1    0.563924    0.418589    0.427873    11.00000    0.07595    0.08528 =
         0.14523    0.01991    0.00946    0.00512
AFIX  43
H22D  2    0.571620    0.389713    0.438074    11.00000   -1.20000
AFIX   0
C23D  1    0.608732    0.449106    0.425455    11.00000    0.06837    0.06501 =
         0.07495    0.00191    0.00440    0.00677
C24D  1    0.594278    0.489561    0.408706    11.00000    0.06097    0.06476 =
         0.09261   -0.00275    0.00510   -0.00536
AFIX  43
H24D  2    0.625577    0.510692    0.404313    11.00000   -1.20000
AFIX   0
C34F  1    1.024512    0.646194    0.463738    11.00000    0.09038    0.06121 =
         0.17306   -0.00145   -0.01672   -0.00543
C33F  1    1.035643    0.675784    0.438012    11.00000    0.11500    0.07382 =
         0.22068    0.03809    0.01196   -0.00655
C38F  1    1.078693    0.709774    0.439111    11.00000    0.12631    0.10305 =
         0.32599    0.02665    0.01084   -0.03427
AFIX  43
H38F  2    1.089336    0.727897    0.421283    11.00000   -1.20000
AFIX   0
C37F  1    1.105429    0.715544    0.468359    11.00000    0.12082    0.09736 =
         0.36181    0.02481   -0.01343   -0.04705
AFIX  43
H37F  2    1.134671    0.739191    0.470215    11.00000   -1.20000
AFIX   0
C36F  1    1.092959    0.690029    0.494388    11.00000    0.14283    0.11855 =
         0.30295   -0.03744   -0.04553   -0.04251
AFIX  43
H36F  2    1.111209    0.696937    0.513957    11.00000   -1.20000
AFIX   0
C35F  1    1.051980    0.652773    0.491649    11.00000    0.10641    0.08569 =
         0.20738   -0.01143   -0.04147   -0.02178
AFIX  43
H35F  2    1.043995    0.632889    0.509013    11.00000   -1.20000
AFIX   0
C31D  1    0.930709    0.615211    0.468230    11.00000    0.08879    0.06189 =
         0.15582   -0.00826   -0.02921   -0.00003
AFIX  43
H31D  2    0.919019    0.644338    0.476924    11.00000   -1.20000
AFIX   0
C32D  1    0.886281    0.578148    0.465011    11.00000    0.07887    0.06765 =
         0.14188    0.00543   -0.01861   -0.01009
C33D  1    0.828822    0.586677    0.473671    11.00000    0.09302    0.05986 =
         0.19575   -0.01899    0.00462    0.00381
AFIX  43
H33D  2    0.817267    0.616211    0.481773    11.00000   -1.20000
AFIX   0
C34D  1    0.787580    0.550229    0.470153    11.00000    0.08678    0.06969 =
         0.17275   -0.00656   -0.00514    0.00765
AFIX  43
H34D  2    0.747486    0.554386    0.476175    11.00000   -1.20000
AFIX   0
C35D  1    0.806729    0.508263    0.457742    11.00000    0.07146    0.06617 =
         0.10127    0.00613    0.00206    0.00051
C36D  1    0.867249    0.502691    0.450744    11.00000    0.07146    0.06817 =
         0.07837    0.00166   -0.00343   -0.00366
AFIX  43
H36D  2    0.881249    0.473107    0.443916    11.00000   -1.20000
AFIX   0
C37D  1    0.745164    0.385041    0.452062    11.00000    0.06329    0.07484 =
         0.07453    0.01258    0.00951   -0.00162
C38D  1    0.688431    0.393782    0.441319    11.00000    0.06638    0.06523 =
         0.07471    0.00565    0.01076    0.00487
AFIX  43
H38D  2    0.662578    0.368486    0.436885    11.00000   -1.20000
AFIX   0
C39D  1    0.669072    0.439706    0.436976    11.00000    0.06767    0.08465 =
         0.07002    0.01181    0.01436    0.00150
C40D  1    0.707970    0.476406    0.443441    11.00000    0.06946    0.08100 =
         0.08445    0.00109    0.01773   -0.00220
AFIX  43
H40D  2    0.695111    0.507805    0.441176    11.00000   -1.20000
AFIX   0
C41D  1    0.765115    0.467102    0.453123    11.00000    0.08212    0.06851 =
         0.09289   -0.00007   -0.00780    0.00348
C42D  1    0.783224    0.421992    0.458726    11.00000    0.06411    0.06840 =
         0.09594   -0.00597    0.00538    0.00597
AFIX  43
H42D  2    0.821437    0.416079    0.467085    11.00000   -1.20000
AFIX   0
SAME o1f > C18f
O1E   4    0.428865    0.361431    0.292137    11.00000    0.25772    0.13815 =
         0.19592    0.01067    0.08324    0.05597
O2E   4    0.537606    0.220913    0.277913    11.00000    0.21840    0.15176 =
         0.14323   -0.01835   -0.02973    0.06982
O3E   4    0.541248    0.336530    0.199185    11.00000    0.14483    0.11136 =
         0.16296   -0.01345    0.01548    0.00510
O4E   4    0.391470    0.490528    0.322580    11.00000    0.09398    0.12805 =
         0.14153   -0.03463   -0.00652    0.02236
O5E   4    0.615801    0.149912    0.356493    11.00000    0.11109    0.10291 =
         0.16064    0.01351   -0.03653    0.00470
O6E   4    0.705482    0.374718    0.155929    11.00000    0.12965    0.18556 =
         0.21152   -0.06422   -0.01654   -0.02145
AFIX  66
C1E   1    0.462810    0.332000    0.274611    11.00000    0.14896    0.11230 =
         0.18533   -0.00416    0.02455    0.02775
C2E   1    0.481680    0.288461    0.284997    11.00000    0.12128    0.09578 =
         0.16671   -0.02731   -0.02422    0.00536
AFIX  43
H2E   2    0.468472    0.276756    0.304677    11.00000   -1.20000
AFIX  65
C3E   1    0.519877    0.262050    0.266587    11.00000    0.09446    0.10907 =
         0.16653   -0.01873   -0.02605    0.01427
C4E   1    0.539203    0.279176    0.237791    11.00000    0.11043    0.12325 =
         0.15616   -0.03306   -0.00724    0.02421
AFIX  43
H4E   2    0.565308    0.261125    0.225209    11.00000   -1.20000
AFIX  65
C5E   1    0.520332    0.322714    0.227405    11.00000    0.11993    0.10384 =
         0.14475   -0.03949   -0.00572   -0.01514
C6E   1    0.482137    0.349127    0.245815    11.00000    0.14820    0.07699 =
         0.19259   -0.01885    0.02881   -0.00310
AFIX  43
H6E   2    0.469240    0.378883    0.238717    11.00000   -1.20000
AFIX   0
C7E   1    0.399362    0.341639    0.319919    11.00000    0.36220    0.18392 =
         0.21534    0.03583    0.13488    0.11017
AFIX  23
H7EA  2    0.425291    0.319521    0.331310    11.00000   -1.20000
H7EB  2    0.361863    0.325886    0.314314    11.00000   -1.20000
AFIX   0
C8E   1    0.388668    0.385953    0.338728    11.00000    0.42793    0.16759 =
         0.23472    0.04256    0.08460    0.11399
AFIX  23
H8EA  2    0.374668    0.378420    0.360187    11.00000   -1.20000
H8EB  2    0.425350    0.404654    0.340323    11.00000   -1.20000
AFIX   0
C9E   1    0.343392    0.411281    0.321215    11.00000    0.27842    0.10703 =
         0.35427    0.04302    0.03867   -0.00223
AFIX  23
H9EA  2    0.313077    0.423021    0.336022    11.00000   -1.20000
H9EB  2    0.323769    0.389675    0.306344    11.00000   -1.20000
AFIX   0
C10E  1    0.368853    0.451209    0.303475    11.00000    0.15811    0.09743 =
         0.17103   -0.02296    0.00751   -0.00684
AFIX  23
H10E  2    0.401649    0.439323    0.290307    11.00000   -1.20000
H10F  2    0.338105    0.463426    0.289101    11.00000   -1.20000
AFIX   0
C11E  1    0.572382    0.190512    0.256304    11.00000    0.24261    0.15442 =
         0.18184   -0.00474   -0.00786    0.10859
AFIX  23
H11A  2    0.611920    0.204236    0.252547    11.00000   -1.20000
H11B  2    0.551836    0.187528    0.235853    11.00000   -1.20000
AFIX   0
C12E  1    0.578426    0.143008    0.271701    11.00000    0.28488    0.19274 =
         0.17063    0.03066    0.00697    0.13442
AFIX  23
H12E  2    0.538203    0.130035    0.274486    11.00000   -1.20000
H12F  2    0.599530    0.122282    0.256836    11.00000   -1.20000
AFIX   0
C13E  1    0.608968    0.140297    0.302259    11.00000    0.21570    0.17536 =
         0.17433   -0.03741   -0.01426    0.08046
AFIX  23
H13A  2    0.644268    0.160666    0.301194    11.00000   -1.20000
H13B  2    0.623227    0.107872    0.305019    11.00000   -1.20000
AFIX   0
C14E  1    0.574746    0.153414    0.331068    11.00000    0.13035    0.11622 =
         0.16033   -0.02947   -0.04723    0.02989
AFIX  23
H14A  2    0.559334    0.185657    0.329269    11.00000   -1.20000
H14B  2    0.541084    0.131835    0.334245    11.00000   -1.20000
AFIX   0
C15E  1    0.514207    0.377255    0.185067    11.00000    0.13157    0.11995 =
         0.19910   -0.01166   -0.00556    0.00170
AFIX  23
H15A  2    0.526472    0.406000    0.196229    11.00000   -1.20000
H15B  2    0.470573    0.374867    0.185806    11.00000   -1.20000
AFIX   0
C16E  1    0.536964    0.377990    0.149551    11.00000    0.14664    0.17923 =
         0.20169    0.01477    0.01856   -0.00326
AFIX  23
H16A  2    0.532971    0.346331    0.140448    11.00000   -1.20000
H16B  2    0.511853    0.399449    0.137118    11.00000   -1.20000
AFIX   0
C17E  1    0.602253    0.393843    0.147059    11.00000    0.14483    0.17053 =
         0.24458   -0.02625    0.01215   -0.01243
AFIX  23
H17A  2    0.611412    0.401943    0.124963    11.00000   -1.20000
H17B  2    0.608301    0.422113    0.160062    11.00000   -1.20000
AFIX   0
C18E  1    0.642667    0.356493    0.157800    11.00000    0.13285    0.17348 =
         0.27410   -0.06185   -0.01250   -0.01089
AFIX  23
H18A  2    0.638241    0.328556    0.144297    11.00000   -1.20000
H18B  2    0.633130    0.347572    0.179706    11.00000   -1.20000
AFIX   0
SAME o1g > C18g
O1F   4    0.685462    0.695952    0.277492    11.00000    0.21421    0.23882 =
         0.29553    0.02192   -0.01702    0.01618
O2F   4    0.864064    0.650222    0.228582    11.00000    0.26517    0.21098 =
         0.35004    0.04728   -0.00581   -0.01766
O3F   4    0.875824    0.691165    0.334097    11.00000    0.22433    0.19794 =
         0.34916    0.02687   -0.06232   -0.01819
O4F   4    0.527047    0.680545    0.344175    11.00000    0.11427    0.07464 =
         0.17522    0.00387   -0.04713   -0.00597
O5F   4    0.862067    0.535414    0.152938    11.00000    0.20709    0.12293 =
         0.19460    0.04928    0.02020    0.04206
O6F   4    1.005962    0.666421    0.410582    11.00000    0.20895    0.11765 =
         0.21365    0.07144   -0.00808   -0.02046
AFIX  66
C1F   1    0.747046    0.695320    0.280777    11.00000    0.20645    0.21768 =
         0.30944    0.04125   -0.01441   -0.01232
C2F   1    0.774084    0.677162    0.254102    11.00000    0.22450    0.20252 =
         0.32008    0.04881   -0.00376   -0.02155
AFIX  43
H2F   2    0.751946    0.673129    0.235320    11.00000   -1.20000
AFIX  65
C3F   1    0.833514    0.664904    0.254909    11.00000    0.23376    0.18422 =
         0.32653    0.05773   -0.00518   -0.03636
C4F   1    0.865907    0.670804    0.282390    11.00000    0.22453    0.15534 =
         0.32379    0.07956   -0.01726   -0.05143
AFIX  43
H4F   2    0.906525    0.662427    0.282941    11.00000   -1.20000
AFIX  65
C5F   1    0.838869    0.688963    0.309065    11.00000    0.20986    0.15713 =
         0.32282    0.07018   -0.03302   -0.04095
C6F   1    0.779439    0.701221    0.308259    11.00000    0.20159    0.18282 =
         0.31907    0.07159   -0.03151   -0.03671
AFIX  43
H6F   2    0.760960    0.713631    0.326490    11.00000   -1.20000
AFIX   0
C7F   1    0.659337    0.718197    0.306236    11.00000    0.19566    0.19194 =
         0.27675    0.02244   -0.03457    0.03105
AFIX  23
H7FA  2    0.665169    0.697875    0.324807    11.00000   -1.20000
H7FB  2    0.678385    0.748706    0.310374    11.00000   -1.20000
AFIX   0
C8F   1    0.595451    0.724578    0.299875    11.00000    0.17719    0.16317 =
         0.24832    0.01916   -0.03294    0.01219
AFIX  23
H8FA  2    0.589812    0.741078    0.279645    11.00000   -1.20000
H8FB  2    0.575602    0.693834    0.298533    11.00000   -1.20000
AFIX   0
C9F   1    0.570361    0.751803    0.325403    11.00000    0.16631    0.12623 =
         0.23687    0.03137   -0.04128   -0.00433
AFIX  23
H9FA  2    0.534126    0.767474    0.317723    11.00000   -1.20000
H9FB  2    0.598919    0.776432    0.331405    11.00000   -1.20000
AFIX   0
C10F  1    0.555226    0.724029    0.353917    11.00000    0.14452    0.10321 =
         0.20665    0.00736   -0.04683   -0.00771
AFIX  23
H10G  2    0.591530    0.717132    0.366054    11.00000   -1.20000
H10H  2    0.528058    0.742068    0.367534    11.00000   -1.20000
AFIX   0
C11F  1    0.832581    0.644714    0.198946    11.00000    0.28221    0.21731 =
         0.32043    0.05698   -0.00170    0.00714
AFIX  23
H11C  2    0.818455    0.675466    0.191423    11.00000   -1.20000
H11D  2    0.797861    0.624146    0.201934    11.00000   -1.20000
AFIX   0
C12F  1    0.874235    0.623491    0.175059    11.00000    0.28893    0.21743 =
         0.31296    0.05754   -0.00539    0.01390
AFIX  23
H12G  2    0.889242    0.593447    0.183356    11.00000   -1.20000
H12H  2    0.908514    0.644576    0.172270    11.00000   -1.20000
AFIX   0
C13F  1    0.845490    0.614875    0.142914    11.00000    0.27640    0.19811 =
         0.29413    0.06741   -0.01012    0.02960
AFIX  23
H13C  2    0.813993    0.638349    0.139557    11.00000   -1.20000
H13D  2    0.875593    0.619316    0.126288    11.00000   -1.20000
AFIX   0
C14F  1    0.819407    0.567059    0.139751    11.00000    0.24602    0.17655 =
         0.25342    0.06887   -0.00204    0.05434
AFIX  23
H14C  2    0.781509    0.565025    0.151307    11.00000   -1.20000
H14D  2    0.812108    0.559562    0.117365    11.00000   -1.20000
AFIX   0
C15F  1    0.853414    0.720752    0.359886    11.00000    0.24551    0.23482 =
         0.34196    0.03809   -0.04900    0.00204
AFIX  23
H15C  2    0.811203    0.714019    0.364024    11.00000   -1.20000
H15D  2    0.857563    0.754226    0.354510    11.00000   -1.20000
AFIX   0
C16F  1    0.892928    0.708028    0.389975    11.00000    0.26075    0.23276 =
         0.33385    0.05256   -0.03379   -0.00883
AFIX  23
H16C  2    0.871169    0.716771    0.409290    11.00000   -1.20000
H16D  2    0.899598    0.673871    0.390507    11.00000   -1.20000
AFIX   0
C17F  1    0.952364    0.732887    0.389684    11.00000    0.26364    0.21533 =
         0.31539    0.07294   -0.00851   -0.00075
AFIX  23
H17C  2    0.952772    0.758065    0.373738    11.00000   -1.20000
H17D  2    0.961090    0.746604    0.410537    11.00000   -1.20000
AFIX   0
C18F  1    0.995627    0.696356    0.381762    11.00000    0.25747    0.16902 =
         0.27147    0.09683    0.01443    0.00094
AFIX  23
H18C  2    1.033248    0.710820    0.374943    11.00000   -1.20000
H18D  2    0.980433    0.676872    0.364317    11.00000   -1.20000
AFIX   0
SAME o1h > C18h
O1G   4    1.060820    0.270125    0.258447    11.00000    0.28754    0.24454 =
         0.36811    0.00071   -0.00385    0.04074
O2G   4    1.030051    0.221379    0.359931    11.00000    0.27344    0.26515 =
         0.38394    0.01893    0.00637    0.06892
O3G   4    1.136411    0.359279    0.350735    11.00000    0.34991    0.28927 =
         0.37372   -0.02593   -0.05046    0.01970
O4G   4    1.001963    0.363747    0.179278    11.00000    0.12607    0.19311 =
         0.23768   -0.04762    0.03291    0.01836
O5G   4    0.878398    0.135709    0.393564    11.00000    0.13150    0.15466 =
         0.20182    0.02422    0.04026    0.05671
O6G   4    1.151139    0.476169    0.422053    11.00000    0.18785    0.13507 =
         0.28677    0.01195   -0.08967    0.05191
AFIX  66
C1G   1    1.072904    0.282386    0.288664    11.00000    0.27351    0.23962 =
         0.36849   -0.00226   -0.00401    0.07544
C2G   1    1.044594    0.250469    0.308140    11.00000    0.26803    0.24777 =
         0.36921    0.00524   -0.00310    0.08454
AFIX  43
H2G   2    1.023790    0.224834    0.299280    11.00000   -1.20000
AFIX  65
C3G   1    1.046721    0.256060    0.340580    11.00000    0.26430    0.24127 =
         0.37395    0.00392    0.00676    0.08627
C4G   1    1.077159    0.293568    0.353543    11.00000    0.26997    0.24156 =
         0.37204   -0.01921    0.00424    0.09445
AFIX  43
H4G   2    1.078613    0.297389    0.375715    11.00000   -1.20000
AFIX  65
C5G   1    1.105469    0.325485    0.334067    11.00000    0.29545    0.24738 =
         0.37631   -0.02225   -0.02010    0.06385
C6G   1    1.103343    0.319895    0.301627    11.00000    0.27822    0.24275 =
         0.36868   -0.01609   -0.01477    0.08796
AFIX  43
H6G   2    1.122693    0.341709    0.288316    11.00000   -1.20000
AFIX   0
C7G   1    1.093787    0.303976    0.238955    11.00000    0.26559    0.24594 =
         0.35530   -0.01823    0.00225    0.01384
AFIX  23
H7GA  2    1.136528    0.296868    0.237519    11.00000   -1.20000
H7GB  2    1.087622    0.336775    0.245535    11.00000   -1.20000
AFIX   0
C8G   1    1.060208    0.291267    0.209686    11.00000    0.23243    0.23844 =
         0.34236   -0.02189    0.00041    0.01350
AFIX  23
H8GA  2    1.062127    0.257308    0.205454    11.00000   -1.20000
H8GB  2    1.018317    0.301053    0.211062    11.00000   -1.20000
AFIX   0
C9G   1    1.092504    0.318266    0.185588    11.00000    0.19201    0.23552 =
         0.33092   -0.04166    0.00262    0.01241
AFIX  23
H9GA  2    1.087774    0.303900    0.164570    11.00000   -1.20000
H9GB  2    1.135147    0.319969    0.190688    11.00000   -1.20000
AFIX   0
C10G  1    1.065360    0.365029    0.186473    11.00000    0.15143    0.22086 =
         0.29529   -0.04546    0.02147    0.00884
AFIX  23
H10I  2    1.071108    0.378705    0.207629    11.00000   -1.20000
H10J  2    1.085555    0.385464    0.171078    11.00000   -1.20000
AFIX   0
C11G  1    1.013299    0.221301    0.392446    11.00000    0.24417    0.24930 =
         0.38884    0.02906    0.01920    0.05416
AFIX  23
H11E  2    0.981502    0.244899    0.394252    11.00000   -1.20000
H11F  2    1.047677    0.234295    0.403884    11.00000   -1.20000
AFIX   0
C12G  1    0.992686    0.180067    0.411927    11.00000    0.21031    0.25632 =
         0.37770    0.03294    0.00653    0.03428
AFIX  23
H12I  2    0.953649    0.188268    0.420880    11.00000   -1.20000
H12J  2    1.020383    0.176755    0.429808    11.00000   -1.20000
AFIX   0
C13G  1    0.986695    0.131828    0.396397    11.00000    0.17898    0.24391 =
         0.33295    0.05024    0.02033    0.03863
AFIX  23
H13E  2    1.021921    0.125770    0.383204    11.00000   -1.20000
H13F  2    0.985126    0.107515    0.412920    11.00000   -1.20000
AFIX   0
C14G  1    0.933478    0.128738    0.376899    11.00000    0.16516    0.20879 =
         0.26174    0.03441    0.04538    0.05319
AFIX  23
H14E  2    0.936303    0.152343    0.359962    11.00000   -1.20000
H14F  2    0.932525    0.097594    0.366811    11.00000   -1.20000
AFIX   0
C15G  1    1.141411    0.402235    0.332803    11.00000    0.34161    0.26739 =
         0.37118   -0.03501   -0.06927    0.03101
AFIX  23
H15E  2    1.102268    0.411223    0.324338    11.00000   -1.20000
H15F  2    1.168826    0.397714    0.314920    11.00000   -1.20000
AFIX   0
C16G  1    1.164822    0.440720    0.354580    11.00000    0.32226    0.26291 =
         0.36105   -0.02127   -0.07533    0.05763
AFIX  23
H16E  2    1.196106    0.458652    0.343667    11.00000   -1.20000
H16F  2    1.132380    0.462497    0.359965    11.00000   -1.20000
AFIX   0
C17G  1    1.189755    0.419264    0.384450    11.00000    0.29395    0.23238 =
         0.35149   -0.01878   -0.07411    0.06798
AFIX  23
H17E  2    1.160554    0.396783    0.392899    11.00000   -1.20000
H17F  2    1.225883    0.401508    0.379013    11.00000   -1.20000
AFIX   0
C18G  1    1.204364    0.452794    0.409061    11.00000    0.24467    0.18956 =
         0.33535   -0.00310   -0.06980    0.07652
AFIX  23
H18E  2    1.231387    0.476726    0.400372    11.00000   -1.20000
H18F  2    1.225376    0.436446    0.426255    11.00000   -1.20000
AFIX   0
SAME o1e > C18e
O1H   4    0.740434    0.452807    0.541609    11.00000    0.24124    0.28419 =
         0.25781   -0.07689    0.12349   -0.01026
O2H   4    0.637956    0.318029    0.548182    11.00000    0.36944    0.32196 =
         0.32344   -0.00483    0.08810   -0.03370
O3H   4    0.541930    0.456821    0.501696    11.00000    0.27587    0.28909 =
         0.28757   -0.11469    0.10972   -0.01606
O4H   4    0.949197    0.525436    0.529033    11.00000    0.15882    0.20010 =
         0.11248    0.00614    0.00652    0.00242
O5H   4    0.689285    0.200832    0.490092    11.00000    0.21230    0.13698 =
         0.13078    0.02979   -0.01509   -0.07137
O6H   4    0.471836    0.565512    0.456713    11.00000    0.18324    0.27678 =
         0.24483    0.13485    0.07402    0.07936
AFIX  66
C1H   1    0.685998    0.436648    0.534304    11.00000    0.26024    0.28746 =
         0.25179   -0.07807    0.14303   -0.01161
C2H   1    0.685637    0.389366    0.541681    11.00000    0.28970    0.29026 =
         0.26182   -0.06368    0.14855   -0.01198
AFIX  43
H2H   2    0.719268    0.375469    0.551237    11.00000   -1.20000
AFIX  65
C3H   1    0.636069    0.362417    0.535077    11.00000    0.32979    0.28887 =
         0.28492   -0.05250    0.12424   -0.01602
C4H   1    0.586861    0.382749    0.521095    11.00000    0.30707    0.28478 =
         0.27152   -0.07699    0.12510   -0.02167
AFIX  43
H4H   2    0.552983    0.364330    0.516581    11.00000   -1.20000
AFIX  65
C5H   1    0.587221    0.430031    0.513717    11.00000    0.27002    0.27975 =
         0.25386   -0.08516    0.12932   -0.02955
C6H   1    0.636789    0.456981    0.520321    11.00000    0.24249    0.27922 =
         0.22475   -0.08311    0.14468   -0.03082
AFIX  43
H6H   2    0.637035    0.489296    0.515279    11.00000   -1.20000
AFIX   0
C7H   1    0.751610    0.498106    0.554425    11.00000    0.21173    0.27473 =
         0.25637   -0.05238    0.08531    0.02124
AFIX  23
H7HA  2    0.720148    0.507407    0.569340    11.00000   -1.20000
H7HB  2    0.754641    0.521897    0.537617    11.00000   -1.20000
AFIX   0
C8H   1    0.810265    0.491685    0.571135    11.00000    0.18866    0.27586 =
         0.23226   -0.02468    0.07633    0.01378
AFIX  23
H8HA  2    0.813251    0.460188    0.580594    11.00000   -1.20000
H8HB  2    0.815699    0.515448    0.587789    11.00000   -1.20000
AFIX   0
C9H   1    0.855431    0.498010    0.544771    11.00000    0.17208    0.25284 =
         0.19938    0.00115    0.05147    0.02489
AFIX  23
H9HA  2    0.871300    0.467098    0.538663    11.00000   -1.20000
H9HB  2    0.835543    0.511631    0.526179    11.00000   -1.20000
AFIX   0
C10H  1    0.905636    0.529169    0.554477    11.00000    0.17322    0.23612 =
         0.15749    0.01424    0.03124    0.01633
AFIX  23
H10K  2    0.891997    0.561824    0.556861    11.00000   -1.20000
H10L  2    0.922821    0.518598    0.574663    11.00000   -1.20000
AFIX   0
C11H  1    0.687500    0.293644    0.566904    11.00000    0.35926    0.31275 =
         0.28723   -0.00721    0.05806   -0.06549
AFIX  23
H11G  2    0.695804    0.310748    0.586641    11.00000   -1.20000
H11H  2    0.724264    0.292093    0.554323    11.00000   -1.20000
AFIX   0
C12H  1    0.663759    0.243034    0.574232    11.00000    0.32966    0.30280 =
         0.24057   -0.01395    0.04320   -0.07067
AFIX  23
H12K  2    0.694769    0.224430    0.584852    11.00000   -1.20000
H12L  2    0.628933    0.244796    0.588274    11.00000   -1.20000
AFIX   0
C13H  1    0.646337    0.219657    0.542492    11.00000    0.26242    0.25576 =
         0.19932    0.00496    0.03349   -0.09398
AFIX  23
H13G  2    0.631806    0.187574    0.546414    11.00000   -1.20000
H13H  2    0.614127    0.237669    0.532434    11.00000   -1.20000
AFIX   0
C14H  1    0.697650    0.218062    0.521545    11.00000    0.23185    0.20191 =
         0.15258    0.01520   -0.00368   -0.08328
AFIX  23
H14G  2    0.713863    0.250090    0.520007    11.00000   -1.20000
H14H  2    0.728221    0.198499    0.531736    11.00000   -1.20000
AFIX   0
C15H  1    0.480950    0.438817    0.503403    11.00000    0.26603    0.29589 =
         0.30585   -0.08980    0.09377   -0.00633
AFIX  23
H15G  2    0.471453    0.429552    0.525249    11.00000   -1.20000
H15H  2    0.476686    0.411061    0.489715    11.00000   -1.20000
AFIX   0
C16H  1    0.438026    0.478373    0.492285    11.00000    0.27240    0.31083 =
         0.31843   -0.06039    0.08325    0.00678
AFIX  23
H16G  2    0.446870    0.484076    0.469817    11.00000   -1.20000
H16H  2    0.397610    0.465180    0.493136    11.00000   -1.20000
AFIX   0
C17H  1    0.435069    0.526149    0.508065    11.00000    0.24719    0.29110 =
         0.29623    0.00957    0.08472    0.02542
AFIX  23
H17G  2    0.394196    0.538364    0.506839    11.00000   -1.20000
H17H  2    0.445780    0.523089    0.530536    11.00000   -1.20000
AFIX   0
C18H  1    0.475631    0.558916    0.492663    11.00000    0.22704    0.28851 =
         0.27061    0.09551    0.06867    0.06083
AFIX  23
H18G  2    0.516434    0.548903    0.497693    11.00000   -1.20000
H18H  2    0.469801    0.589908    0.502495    11.00000   -1.20000
PART    1
AFIX   6
S1I   6    0.764550    0.380455    0.361213    21.00000    0.14652    0.14136 =
         0.15180    0.00715    0.00296    0.00298
O1I   4    0.703227    0.381296    0.370711    21.00000    0.13878    0.15456 =
         0.14268   -0.00870    0.00086   -0.00283
O2I   4    0.806982    0.376858    0.386491    21.00000    0.14540    0.15053 =
         0.14380   -0.00498   -0.00614    0.00431
O3I   4    0.777503    0.352888    0.333609    21.00000    0.13573    0.15116 =
         0.13095    0.00111    0.00044    0.00768
C1I   1    0.776360    0.440809    0.346950    21.00000    0.15293    0.14950 =
         0.14985    0.00740    0.00946    0.00621
F1I   5    0.831767    0.447430    0.336860    21.00000    0.14947    0.13904 =
         0.15233    0.00853    0.01482    0.00250
F2I   5    0.740461    0.451338    0.322973    21.00000    0.15327    0.13940 =
         0.14318    0.01413    0.00096    0.00195
F3I   5    0.766398    0.472436    0.369513    21.00000    0.17273    0.14856 =
         0.15212    0.00455    0.02008    0.00590
PART    3
S1S   6    0.791593    0.426195    0.319086   141.00000    0.15439    0.15221 =
         0.15184    0.00582    0.00833    0.00532
O10S  4    0.847798    0.450157    0.319787   141.00000    0.14330
O11S  4    0.744434    0.450483    0.303043   141.00000    0.14949
O12S  4    0.794531    0.376472    0.313527   141.00000    0.14108
C1SS  1    0.767790    0.429144    0.360680   141.00000    0.15033
F3S   5    0.715426    0.408414    0.365126   141.00000    0.14527
F1S   5    0.806397    0.408129    0.379871   141.00000    0.14611
F2S   5    0.762297    0.473265    0.370641   141.00000    0.15710
PART    2
S1N   6    0.773312    0.426241    0.348129   161.00000    0.15148    0.14727 =
         0.14918    0.02900    0.02956    0.02564
O3N   4    0.790451    0.415155    0.316270   161.00000    0.14902
O2N   4    0.819008    0.446700    0.367465   161.00000    0.14315
O1N   4    0.715089    0.446290    0.351720   161.00000    0.14673
C1N   1    0.764155    0.367695    0.365931   161.00000    0.14727
F2N   5    0.747955    0.370310    0.396142   161.00000    0.14939
F3N   5    0.722820    0.342551    0.351086   161.00000    0.14595
F1N   5    0.814280    0.342915    0.364942   161.00000    0.14588
AFIX   0
PART    0
S1J   6    0.446505    0.144320    0.468866    11.00000    0.12821    0.18025 =
         0.17540   -0.00917    0.00507    0.01236
F1J   5    0.488660    0.076193    0.436289    11.00000    0.19008    0.20555 =
         0.27553   -0.01030    0.05216   -0.00032
F2J   5    0.482656    0.141901    0.411263    11.00000    0.17077    0.21680 =
         0.23028    0.00844    0.02396   -0.01194
F3J   5    0.408316    0.100944    0.421406    11.00000    0.17183    0.21464 =
         0.23744   -0.01908   -0.01075   -0.05998
O1J   4    0.508436    0.159121    0.477785    11.00000    0.12882    0.20781 =
         0.16532    0.03263    0.00382   -0.03606
O2J   4    0.406076    0.184504    0.459953    11.00000    0.20360    0.22689 =
         0.19897    0.03046    0.02186    0.08712
O3J   4    0.418434    0.107422    0.489817    11.00000    0.12528    0.16028 =
         0.16824    0.03048   -0.00076   -0.02366
C1J   1    0.454822    0.118083    0.435196    11.00000    0.13177    0.19000 =
         0.16596   -0.03451    0.01720   -0.01707
PART    1
S1K   6    0.442570    0.031256    0.306176    31.00000    0.14340    0.15104 =
         0.14861    0.00147    0.00371   -0.00459
F1K   5    0.460633    0.015242    0.364069    31.00000    0.17440    0.18406 =
         0.18598   -0.00051   -0.00279   -0.00192
F2K   5    0.442776    0.084286    0.354665    31.00000    0.16231    0.16241 =
         0.17065   -0.01273    0.00626   -0.00791
F3K   5    0.368394    0.043584    0.354223    31.00000    0.15750    0.16506 =
         0.14992   -0.00176   -0.00178    0.00239
O1K   4    0.503093    0.048512    0.304999    31.00000    0.12807    0.15558 =
         0.13706    0.00001   -0.01190   -0.02743
O2K   4    0.412438    0.068297    0.287669    31.00000    0.14587    0.16423 =
         0.16153    0.01103   -0.00403    0.01086
O3K   4    0.422147   -0.013468    0.300170    31.00000    0.14509    0.13699 =
         0.13301   -0.00789   -0.00290   -0.01912
C1K   1    0.422675    0.042959    0.347727    31.00000    0.15365
PART    2
S1V   6    0.441184    0.027829    0.317758   -31.00000    0.14984    0.15461 =
         0.15541    0.01164    0.01356    0.00377
O1V   4    0.402002    0.067381    0.315417   -31.00000    0.15819
O2V   4    0.501271    0.019618    0.308190   -31.00000    0.14133
F1V   5    0.457503    0.057822    0.377930   -31.00000    0.16683
F2V   5    0.382145    0.014370    0.366250   -31.00000    0.17487
C1V   1    0.439544    0.019800    0.363805   -31.00000    0.16300
O3V   4    0.404946   -0.011986    0.304984   -31.00000    0.14286
F3V   5    0.478827   -0.014771    0.361030   -31.00000    0.18192
PART    1
S1L   6    0.845693    0.345578   -0.015139    41.00000    0.14781    0.17290 =
         0.14877   -0.00695    0.00033    0.03410
F1L   5    0.874708    0.419184   -0.040236    41.00000    0.12122
F2L   5    0.940281    0.396352   -0.000886    41.00000    0.23354
F3L   5    0.865582    0.429415    0.008979    41.00000    0.20272
O1L   4    0.863638    0.311399   -0.037324    41.00000    0.14309
O2L   4    0.785679    0.360328   -0.009429    41.00000    0.14814
O3L   4    0.871771    0.331478    0.017692    41.00000    0.17004
C1L   1    0.887351    0.401912   -0.013948    41.00000    0.15105
PART    2
S1R   6    0.831362    0.332452   -0.009896   151.00000    0.16162    0.17216 =
         0.14367    0.04165    0.01544    0.07608
F2R   5    0.769392    0.251602   -0.008528   151.00000    0.20683
F1R   5    0.718614    0.302404    0.000598   151.00000    0.19128
F3R   5    0.733132    0.294716   -0.047721   151.00000    0.20822
C1R   1    0.760383    0.291209   -0.021108   151.00000    0.18440
O1R   4    0.876361    0.315810   -0.033346   151.00000    0.12634
O2R   4    0.807782    0.374236   -0.019674   151.00000    0.17075
O3R   4    0.840030    0.320771    0.020622   151.00000    0.15430
PART    1
S1M   6    0.357459    0.623930    0.577344    51.00000    0.29706    0.29714 =
         0.29891    0.02314    0.02122    0.02209
F1M   5    0.277379    0.650932    0.536626    51.00000    0.28876
F3M   5    0.255208    0.592171    0.575813    51.00000    0.29272
F2M   5    0.299751    0.578380    0.532686    51.00000    0.29010
O1M   4    0.336895    0.664772    0.596996    51.00000    0.29336
O2M   4    0.372018    0.585905    0.593606    51.00000    0.29295
O3M   4    0.388933    0.644353    0.548585    51.00000    0.29609
C1M   1    0.282953    0.611526    0.552620    51.00000    0.29361
PART    2
S1T   6    0.322671    0.624462    0.559973    61.00000    0.29396    0.29456 =
         0.29421    0.08994    0.09940    0.11911
O2T   4    0.266399    0.643211    0.553034    61.00000    0.29378
O1T   4    0.362584    0.666241    0.558006    61.00000    0.29626
C1T   1    0.317717    0.601811    0.603820    61.00000    0.29676
O3T   4    0.347222    0.588024    0.542514    61.00000    0.29562
F3T   5    0.303701    0.630742    0.627673    61.00000    0.31589
F1T   5    0.350328    0.572510    0.620450    61.00000    0.31045
F2T   5    0.269607    0.574237    0.599945    61.00000    0.30033
PART    1
S1P   6    0.350287    0.365744    0.448142    81.00000    0.09309    0.10424 =
         0.11099    0.00413    0.00930   -0.01147
O3P   4    0.358717    0.403108    0.427312    81.00000    0.09467
O2P   4    0.293424    0.367063    0.460616    81.00000    0.12387
O1P   4    0.387746    0.359750    0.474832    81.00000    0.12849
F3P   5    0.412932    0.316507    0.407634    81.00000    0.13996
F2P   5    0.361824    0.274806    0.438425    81.00000    0.13023
F1P   5    0.324035    0.314551    0.399607    81.00000    0.15042
C1P   1    0.364660    0.312349    0.421958    81.00000    0.11439
PART    2
S1U   6    0.340185    0.377376    0.428595    71.00000    0.10633
O2U   4    0.281187    0.364981    0.434846    71.00000    0.10103
O1U   4    0.356618    0.373075    0.395910    71.00000    0.12459
O3U   4    0.361228    0.419402    0.440987    71.00000    0.10176
F1U   5    0.429248    0.316589    0.426706    71.00000    0.11853
F2U   5    0.361706    0.297380    0.459755    71.00000    0.12282
F3U   5    0.425408    0.355907    0.470320    71.00000    0.11042
C1U   1    0.394526    0.331227    0.449543    71.00000    0.11043
PART    1
S1O   6    0.163985    0.686697    0.345057    91.00000    0.14319    0.10583 =
         0.29080    0.08982    0.07709    0.02793
O2O   4    0.202633    0.685865    0.314988    91.00000    0.15081
F2O   5    0.262133    0.686821    0.383709    91.00000    0.23819
F1O   5    0.240432    0.757366    0.368239    91.00000    0.28179
F3O   5    0.200649    0.729051    0.403137    91.00000    0.33321
O3O   4    0.152820    0.641606    0.355029    91.00000    0.24146
O1O   4    0.118322    0.719165    0.343055    91.00000    0.19455
C1O   1    0.221354    0.716941    0.376486    91.00000    0.29317
PART    2
S1Q   6    0.144673    0.671065    0.322718   -91.00000    0.11241    0.29820 =
         0.25861   -0.01738   -0.02747    0.02772
F2Q   5    0.036673    0.683902    0.293933   -91.00000    0.25240
F1Q   5    0.102444    0.723026    0.270078   -91.00000    0.20400
O2Q   4    0.145082    0.628397    0.304075   -91.00000    0.22970
O1Q   4    0.196893    0.701295    0.326467   -91.00000    0.13462
C1Q   1    0.085891    0.708625    0.298013   -91.00000    0.23959
F3Q   5    0.075264    0.745649    0.314922   -91.00000    0.38613
O3Q   4    0.116777    0.666705    0.354229   -91.00000    0.26729
PART    1
N1S   3    0.582431    0.300573    0.460503    10.50000    0.14000
C1S   1    0.551702    0.292442    0.482677    10.50000    0.27374
C2S   1    0.498669    0.267577    0.495105    10.50000    0.23449
N2S   3    0.638837    0.041043    0.248510    10.50000    0.09611
C3S   1    0.639310    0.016238    0.269162    10.50000    0.10626
C4S   1    0.626338   -0.027002    0.288234    10.50000    0.21087
N4S   3    0.962938    0.559756    0.245086    10.50000    0.12992
C7S   1    0.993754    0.585561    0.234301    10.50000    0.14793
C8S   1    1.024324    0.626825    0.220588    10.50000    0.15238
PART    0
N3S   3    0.739919    0.189674    0.263580    10.75000    0.12986    0.19758 =
         0.24271    0.12188   -0.04631   -0.01897
C5S   1    0.745570    0.153115    0.251230    10.75000    0.19306    0.21877 =
         0.23801    0.09517   -0.05046   -0.02264
C6S   1    0.755071    0.112240    0.233431    10.75000    0.13264    0.24541 =
         0.28317    0.04564   -0.03489   -0.05728
AFIX 137
H6S1  2    0.796190    0.102107    0.235880    10.75000   -1.50000
H6S2  2    0.747085    0.118687    0.211207    10.75000   -1.50000
H6S3  2    0.728540    0.087529    0.240840    10.75000   -1.50000
AFIX   0
PART    1
N5S   3    1.199116    0.429516    0.251796    10.50000    0.20540
C9S   1    1.222697    0.396083    0.243498    10.50000    0.27830
C10S  1    1.231992    0.357416    0.220697    10.50000    0.28387
PART    2
O1Z   4    1.281256    0.302828    0.280906    10.75000    0.28686    0.27703 =
         0.29121    0.03927    0.02795    0.02763
C13Z  1    1.246565    0.258839    0.332373    10.75000    0.26428    0.28503 =
         0.28297    0.01394    0.01039    0.00627
AFIX  33
H13I  2    1.210363    0.240540    0.335256    10.75000   -1.50000
H13J  2    1.281055    0.238855    0.336017    10.75000   -1.50000
H13K  2    1.246989    0.284850    0.347341    10.75000   -1.50000
AFIX   0
C12Z  1    1.248410    0.276420    0.301573    10.75000    0.28983    0.27874 =
         0.28618    0.01812    0.01559    0.01309
AFIX  23
H12P  2    1.242982    0.247413    0.289247    10.75000   -1.20000
H12Q  2    1.209669    0.292389    0.300320    10.75000   -1.20000
AFIX   0
C15Z  1    1.306876    0.353899    0.238770    10.75000    0.29006    0.31385 =
         0.28473    0.08940    0.11638    0.11037
AFIX  33
H15I  2    1.295843    0.375252    0.221750    10.75000   -1.50000
H15J  2    1.331455    0.370500    0.254099    10.75000   -1.50000
H15K  2    1.329124    0.327522    0.230086    10.75000   -1.50000
AFIX   0
C14Z  1    1.250740    0.335743    0.255041    10.75000    0.29058    0.29302 =
         0.29565    0.08084    0.08414    0.07720
AFIX  23
H14I  2    1.225250    0.317812    0.240475    10.75000   -1.20000
H14J  2    1.227608    0.361287    0.264765    10.75000   -1.20000
AFIX   0
PART    3
N7S   3    0.641475    0.298604   -0.003608    10.25000    0.20996
C13S  1    0.679431    0.299051   -0.023120    10.25000    0.21056
C14S  1    0.730110    0.278289   -0.039886    10.25000    0.20373
HKLF    4


REM  cut085_a.res in P2(1)2(1)2(1)
REM wR2 = 0.2302, GooF = S = 1.006, Restrained GooF = 6.760 for all data
REM R1 = 0.0877 for 20720 Fo > 4sig(Fo) and 0.1251 for all 46126 data
REM 3257 parameters refined using 7409 restraints

END

WGHT      0.1560      0.0000

REM Highest difference peak  0.662,  deepest hole -0.422,  1-sigma level  0.090
Q1    1   1.1489  0.4036  0.2573  11.00000  0.05    0.63
Q2    1   0.3567  0.4011  0.4389  11.00000  0.05    0.59
Q3    1   0.3450  0.3628  0.4364  11.00000  0.05    0.58
Q4    1   1.0525  0.5950  0.2371  11.00000  0.05    0.57
Q5    1   1.1999  0.4419  0.2435  11.00000  0.05    0.55
Q6    1   0.0855  0.7808  0.2588  11.00000  0.05    0.50
Q7    1   0.0620  0.7503  0.2669  11.00000  0.05    0.48
Q8    1   1.2113  0.4036  0.2502  11.00000  0.05    0.47
Q9    1   0.2930  0.3395  0.4147  11.00000  0.05    0.47
Q10   1   0.8387  0.4137  0.3903  11.00000  0.05    0.44
;
_shelx_res_checksum   96516

_shelx_hkl_file
;
   0   0  -2    0.34    0.28
   0   0  -2    0.94    0.34
   0   0   3    0.70    1.04
   0   0   3    0.89    0.74
   0   0  -3    0.53    0.73
   0   0   4 2790.40   62.00
   0   0   4 2841.54   62.43
   0   0  -4 2787.91   61.95
   0   0   5    0.56    1.83
   0   0   5    0.44    1.31
   0   0  -5    0.52    1.78
   0   0   6 2277.39   51.66
   0   0   6 2302.22   51.21
   0   0  -6 2252.67   51.13
   0   0  -6 2250.32   49.92
   0   0   7    2.13    3.24
   0   0   7    1.30    2.27
   0   0  -7    0.99    3.31
   0   0  -7    1.44    1.98
   0   0   8 1822.61   42.61
   0   0   8 1864.33   42.22
   0   0  -8 1805.50   42.24
   0   0  -8 1804.12   40.63
   0   0   9    1.37    3.98
   0   0   9    2.29    2.88
   0   0  -9    0.53    4.04
   0   0  -9    0.89    2.46
   0   0  10 7220.52  160.37
   0   0  10 6992.01  153.84
   0   0 -10 7116.63  158.13
   0   0  11   -0.54    4.13
   0   0  11   -0.63    3.22
   0   0 -11   -0.11    4.14
   0   0  12  862.35   23.34
   0   0  12  831.44   20.93
   0   0 -12  832.08   22.71
   0   0  13   -0.65    4.47
   0   0  13    0.16    3.44
   0   0 -13    1.68    4.40
   0   0  14  124.95    7.52
   0   0  14  138.63    6.53
   0   0 -14  121.66    7.44
   0   0  15    0.17    4.86
   0   0  15   -0.59    3.84
   0   0  16  496.47   16.76
   0   0  16  485.31   14.56
   0   0 -16  493.21   16.59
   0   0  17    0.21    5.12
   0   0 -17    0.01    4.98
   0   0  18  406.12   13.40
   0   0 -18  433.61   16.06
   0   0  19   -1.00    4.58
   0   0 -19   -2.01    5.83
   0   0  20   76.97    8.03
   0   0  20   82.98    6.98
   0   0 -20   75.33    7.87
   0   0  21   -0.49    6.37
   0   0  21    0.08    5.16
   0   0 -21    0.79    6.13
   0   0  22  114.19    9.57
   0   0  22  147.00    8.73
   0   0 -22  135.29   10.19
   0   0  23   -0.04    6.70
   0   0  23    0.18    5.51
   0   0 -23   -1.33    6.06
   0   0  24   20.48    7.49
   0   0  24   21.80    6.47
   0   0 -24   19.22    7.27
   0   0  25    0.53    6.88
   0   0  25    0.76    5.86
   0   0 -25   -1.19    6.65
   0   0  26   78.56    8.09
   0   0  27    0.82    7.24
   0   0  27   -1.18    6.11
   0   0 -27   -0.30    7.17
   0   0  28  182.99   12.51
   0   0  28  172.65   10.88
   0   0 -28  176.08   12.61
   0   0  29    0.65    7.39
   0   0  29    0.57    6.81
   0   0 -29    0.50    7.88
   0   0  30  309.79   16.78
   0   0  30  302.49   14.70
   0   0  31   -0.65    8.00
   0   0  31   -1.19    7.24
   0   0 -31   -1.25    8.04
   0   0  32   64.97    9.52
   0   0 -32   65.38   10.53
   0   0  33    1.76    8.09
   0   0 -33    1.06    8.25
   0   0  34   61.64   11.13
   0   0  34   58.96   10.06
   0   0 -34   55.94   10.79
   0   0  35   -1.43    9.14
   0   0  35   -1.57    8.46
   0   0 -35   -1.03    9.19
   0   0  36   27.13   10.43
   0   0  36   17.72    9.70
   0   0 -36   28.08   10.68
   0   0  37   -0.23    9.78
   0   0  37    0.89    9.41
   0   0 -37   -3.22    9.80
   0   0  38   19.64   10.06
   0   0 -38   17.27    9.96
   0   0  39    0.81   10.07
   0   0 -39   -0.38    9.78
   0   0  40    8.03   10.03
   0   0 -40    4.25    9.60
   0   0  41   -6.18   10.62
   0   0  42    9.11   11.25
   0   0  42    6.31   10.39
   0   0 -42    5.69   10.39
   0   0  43    2.83   10.28
   0   0 -43    0.70   10.52
   0   0  44   -0.59   10.18
   0   0  44    0.49   10.97
   0   0 -44    1.58   10.93
   0   0  45    1.14   10.78
   0   0  45   -0.37   11.00
   0   0 -45    3.06   11.20
   0   0  46   10.55   11.37
   0   0  46    5.38   11.28
   0   0 -46   11.54   11.70
   0   0  47   -1.56   11.09
   0   0  47   -3.44   11.60
   0   0 -47    0.61   11.08
   0   0  48    0.29   10.98
   0   0  48   -0.92   11.78
   0   0 -48    0.86   11.24
   0   0  49    0.34   10.85
   0   0  49    0.65   12.41
   0   0 -49    0.63   11.16
   0   0  50   -0.23   10.91
   0   0  50    0.00   12.56
   0  -1  -1    0.00    0.10
   0  -1  -1    0.02    0.16
   0  -1   1    0.04    0.51
   0  -1   1    0.00    0.03
   0  -1  -2 1651.77   36.29
   0   1  -2 1664.44   36.37
   0   1   3  483.40   11.85
   0   1   3  475.42   11.05
   0  -1  -3  475.81   11.00
   0  -1   3  491.17   11.17
   0   1  -3  477.51   11.75
   0   1  -3  476.88   10.83
   0   1   4 2344.51   52.52
   0   1   4 2359.94   52.11
   0  -1  -4 2286.12   50.42
   0  -1   4 2321.26   51.99
   0  -1   4 2357.52   51.83
   0   1  -4 2278.65   51.14
   0   1  -4 2312.67   50.80
   0   1   5 1139.21   26.78
   0   1   5 1158.91   26.31
   0  -1  -5 1139.74   26.70
   0  -1  -5 1130.72   25.56
   0  -1   5 1148.80   26.93
   0  -1   5 1156.14   26.02
   0   1  -5 1150.27   27.05
   0   1  -5 1113.86   25.02
   0   1   6  136.87    5.63
   0   1   6  124.42    4.28
   0  -1  -6  130.29    5.23
   0  -1  -6  120.63    3.99
   0  -1   6  129.70    5.22
   0  -1   6  121.10    3.99
   0   1  -6  131.50    5.53
   0   1  -6  123.94    3.90
   0   1   7  209.06    7.58
   0   1   7  194.03    6.09
   0  -1  -7  205.85    7.37
   0  -1   7  201.63    7.33
   0  -1   7  202.61    6.03
   0   1  -7  209.05    7.70
   0   1  -7  198.53    5.73
   0   1   8 1468.93   35.14
   0   1   8 1376.21   31.79
   0  -1  -8 1409.85   33.74
   0  -1   8 1447.35   34.53
   0  -1   8 1433.65   32.79
   0   1  -8 1460.05   35.01
   0   1  -8 1390.90   31.61
   0   1   9    1.90    3.91
   0   1   9    1.45    2.93
   0  -1  -9    3.21    3.98
   0  -1   9    4.09    4.12
   0  -1   9    3.64    2.87
   0   1  -9    2.72    3.90
   0   1  -9    1.59    2.38
   0   1  10  195.19    8.40
   0   1  10  185.80    6.77
   0  -1 -10  191.88    8.11
   0  -1  10  207.42    8.50
   0  -1  10  185.99    6.54
   0   1 -10  201.60    8.65
   0   1  11  878.31   23.43
   0   1  11  869.59   21.61
   0  -1 -11  868.49   23.07
   0  -1  11  877.67   23.27
   0  -1  11  903.79   22.14
   0   1 -11  883.29   23.69
   0   1  12  216.41    9.51
   0   1  12  218.13    7.90
   0  -1 -12  214.74    9.25
   0  -1  12  221.84    9.31
   0  -1  12  230.38    7.92
   0   1 -12  205.75    9.12
   0   1  13    6.87    4.72
   0   1  13    5.91    3.59
   0  -1 -13    5.96    4.77
   0  -1  13    7.58    4.61
   0  -1  13    5.80    3.43
   0   1 -13    7.16    4.71
   0   1  14   44.03    5.82
   0   1  14   47.93    4.67
   0  -1  14   43.66    5.35
   0  -1  14   53.02    4.58
   0   1 -14   48.64    6.07
   0   1  15   68.84    6.87
   0   1  15   56.22    5.06
   0  -1  15   63.50    6.49
   0  -1  15   61.80    4.98
   0   1  16 1965.41   48.98
   0  -1 -16 1917.18   47.71
   0  -1  16 1923.01   47.74
   0  -1  16 1829.57   43.55
   0   1  17  129.22    8.87
   0   1  17  126.53    7.20
   0  -1 -17  119.68    7.97
   0  -1  17  124.01    8.20
   0   1 -17  128.31    8.57
   0   1  18   44.32    5.56
   0  -1 -18   45.11    6.64
   0  -1  18   44.20    6.86
   0  -1  18   43.37    5.37
   0   1 -18   44.27    6.87
   0   1  19    1.33    5.43
   0   1  19    2.33    4.97
   0  -1 -19    1.24    5.72
   0  -1  19    2.46    4.71
   0   1 -19    2.67    5.86
   0   1  20  548.40   19.39
   0   1  20  570.32   17.65
   0  -1 -20  593.45   20.31
   0  -1  20  555.51   19.25
   0  -1  20  581.14   17.71
   0   1 -20  595.34   20.57
   0   1  21   42.28    7.68
   0   1  21   56.18    6.96
   0  -1 -21   53.12    7.37
   0  -1  21   41.43    7.10
   0  -1  21   56.11    6.49
   0   1 -21   49.83    7.74
   0   1  22  477.17   18.45
   0   1  22  496.05   16.69
   0  -1 -22  511.82   18.93
   0  -1  22  470.01   17.88
   0  -1  22  498.78   16.48
   0   1 -22  526.46   19.73
   0   1  23    6.71    6.89
   0   1  23    9.46    5.74
   0  -1 -23    8.13    6.22
   0  -1  23    7.26    6.22
   0  -1  23    7.78    5.67
   0   1 -23    8.07    6.69
   0   1  24  292.92   14.79
   0   1  24  328.33   13.49
   0  -1 -24  313.49   14.88
   0  -1  24  283.53   14.08
   0  -1  24  322.67   13.14
   0   1 -24  284.15   14.37
   0   1  25  193.01   12.16
   0   1  25  202.98   10.82
   0  -1 -25  219.15   12.91
   0  -1  25  218.35   11.09
   0   1 -25  188.65   11.98
   0   1  26    8.50    6.80
   0   1  26   19.81    6.46
   0  -1 -26   13.03    7.37
   0  -1  26   13.00    7.45
   0  -1  26   16.09    6.30
   0   1 -26   11.31    7.00
   0   1  27    1.51    6.26
   0  -1  27    0.14    7.33
   0  -1  27    0.29    6.13
   0   1 -27    0.38    6.71
   0   1  28   74.67    9.85
   0   1  28   75.40    8.51
   0  -1 -28   70.45    9.62
   0  -1  28   71.42    9.38
   0  -1  28   73.48    8.44
   0   1 -28   68.54    9.87
   0   1  29    5.07    7.99
   0   1  29    1.31    6.81
   0  -1  29    2.97    7.60
   0  -1  29    0.04    6.68
   0   1 -29    1.18    7.68
   0   1  30    0.00    7.81
   0   1  30    1.31    7.04
   0  -1 -30    1.17    6.74
   0  -1  30    1.67    7.39
   0  -1  30   -0.05    6.89
   0   1  31    1.65    8.09
   0   1  31    2.74    7.38
   0  -1 -31    1.85    8.17
   0  -1  31    1.58    8.05
   0  -1  31    1.28    7.44
   0   1  32    1.41    7.71
   0  -1 -32    2.86    8.23
   0  -1  32   -0.10    8.15
   0  -1  32    0.00    7.77
   0   1 -32    0.15    7.73
   0   1  33   -1.07    8.37
   0   1  33    0.00    7.99
   0  -1 -33    0.95    7.89
   0  -1  33    1.68    7.63
   0   1 -33    2.08    8.07
   0   1  34    0.22    8.58
   0   1  34    3.46    8.28
   0  -1 -34    0.38    8.69
   0  -1  34    3.49    9.04
   0   1 -34    2.98    8.88
   0   1  35    9.00    9.91
   0   1  35   12.13    9.15
   0  -1 -35   14.89    9.58
   0  -1  35   11.87    9.36
   0   1 -35    9.03    9.55
   0   1  36    3.80    9.78
   0   1  36    6.00    9.20
   0  -1 -36    6.24    9.77
   0  -1  36    3.54    9.71
   0   1 -36    7.33    9.50
   0   1  37    5.73    9.93
   0   1  37    6.49    9.84
   0  -1 -37    3.93    9.69
   0  -1  37    9.11    9.99
   0   1 -37    8.03   10.05
   0   1  38   26.63   11.24
   0   1  38   28.53   10.75
   0  -1 -38   29.54   11.02
   0  -1  38   26.82   10.72
   0  -1  38   25.62   10.19
   0   1 -38   24.26   10.91
   0   1  39    5.99   10.08
   0   1  39    5.32    9.76
   0  -1 -39    2.00   10.05
   0  -1  39    4.89   10.38
   0  -1  39    2.79    9.68
   0   1 -39    2.15    9.60
   0   1  40   12.86   11.24
   0   1  40   15.15   10.45
   0  -1 -40   13.07   10.52
   0  -1  40    5.70   10.53
   0  -1  40   10.36    9.81
   0   1 -40   15.96   10.75
   0   1  41    2.06   10.72
   0   1  41    0.03   10.10
   0  -1  41    1.52   10.23
   0  -1  41    2.78   10.17
   0   1 -41    2.78   10.32
   0   1  42    5.17   11.17
   0  -1 -42    6.41   11.11
   0  -1  42    5.57   10.41
   0  -1  42    3.75   10.33
   0  -1 -43    6.09   10.87
   0  -1  43    5.94   10.93
   0  -1  43    5.91   10.52
   0   1 -43    2.91    9.90
   0   1  44    8.83   11.20
   0  -1 -44    6.59   11.16
   0  -1  44    8.18   11.36
   0   1 -44   10.36   11.17
   0   1  45    5.29   10.98
   0  -1 -45    4.85   10.49
   0  -1  45    0.32    9.57
   0  -1  45    0.98   11.32
   0   1 -45    4.19   11.15
   0   1  46    1.46    9.97
   0   1  46    1.41   11.29
   0  -1 -46    0.50   10.78
   0  -1  46    1.90   10.49
   0  -1  46   -0.60   11.54
   0   1 -46   -1.52   10.35
   0   1  47    4.66   11.19
   0   1  47    7.17   11.25
   0  -1 -47    5.10   11.30
   0  -1  47    4.95   10.65
   0  -1  47    1.44   11.56
   0   1 -47    2.57   11.04
   0   1  48   -0.39   11.27
   0  -1 -48   -2.18   10.52
   0  -1  48    1.35   10.04
   0  -1  48   -0.47   11.46
   0   1 -48   -0.43   11.10
   0   1  49    0.01   10.50
   0   1  49   -0.97   11.49
   0  -1 -49   -1.34   11.66
   0  -1  49   -1.47   10.65
   0   1 -49   -2.98   11.21
   0   1  50    0.12   10.98
   0   1  50    2.44   12.72
   0  -1  50    3.91   11.14
   0  -1  50   -0.96   13.16
   0  -2   0    0.00    0.52
   0  -2   0   -0.02    0.13
   0  -2  -1   -0.02    0.48
   0  -2   1    0.08    0.39
   0   2   2    7.95    1.39
   0   2   2   13.84    1.07
   0  -2  -2   14.30    0.99
   0   2  -2   15.97    2.16
   0   2  -2   11.80    0.56
   0  -2  -3 5796.79  126.42
   0   2  -3 5565.80  122.60
   0   2  -3 5502.19  119.67
   0   2   4   73.66    3.79
   0  -2  -4   76.74    2.71
   0  -2   4   72.53    3.66
   0  -2   4   82.82    2.54
   0   2  -4   78.70    3.97
   0   2  -4   76.27    2.36
   0   2   5  362.54   10.40
   0  -2  -5  370.37    9.21
   0  -2   5  364.08   10.26
   0  -2   5  387.07    9.30
   0   2  -5  372.81   10.68
   0   2  -5  361.31    8.67
   0   2   6  132.94    6.05
   0  -2  -6  134.16    5.73
   0  -2  -6  126.46    4.25
   0  -2   6  131.23    5.71
   0  -2   6  132.94    4.18
   0   2  -6  138.20    6.06
   0   2  -6  129.53    3.99
   0   2   7   37.87    4.53
   0   2   7   39.41    3.23
   0  -2  -7   36.35    4.15
   0  -2  -7   37.06    2.80
   0  -2   7   33.88    4.21
   0  -2   7   37.49    2.72
   0   2  -7   38.57    4.49
   0   2  -7   35.62    2.55
   0   2   8 1853.01   43.75
   0   2   8 1787.17   40.82
   0  -2  -8 1803.95   42.43
   0  -2  -8 1797.80   40.66
   0  -2   8 1805.23   42.47
   0  -2   8 1768.43   39.94
   0   2  -8 1770.24   41.98
   0   2  -8 1784.55   40.06
   0   2   9 5223.23  117.11
   0   2   9 5251.60  116.12
   0  -2  -9 5165.22  115.59
   0  -2   9 5244.84  117.32
   0  -2   9 5306.22  116.83
   0   2  -9 5200.19  116.67
   0   2  -9 5182.56  113.87
   0   2  10  696.37   19.40
   0   2  10  680.98   17.43
   0  -2 -10  678.36   18.72
   0  -2  10  696.21   19.07
   0  -2  10  704.53   17.46
   0   2 -10  694.19   19.41
   0   2 -10  676.32   16.46
   0   2  11 1906.16   45.95
   0   2  11 1751.67   40.83
   0  -2 -11 1852.73   44.51
   0  -2  11 1835.79   44.09
   0  -2  11 1751.13   40.35
   0   2 -11 1790.09   43.54
   0   2  12 1928.35   46.82
   0   2  12 1856.81   43.36
   0  -2 -12 1902.56   45.94
   0  -2  12 1862.99   45.00
   0  -2  12 1873.09   43.25
   0   2 -12 1855.90   45.32
   0   2  13  237.56   10.34
   0   2  13  223.99    8.30
   0  -2  13  230.09    9.85
   0  -2  13  222.09    7.90
   0   2 -13  217.43    9.98
   0   2  14   14.60    5.55
   0   2  14   15.21    4.00
   0  -2  14   13.81    4.84
   0  -2  14   12.66    3.73
   0   2 -14   11.74    5.29
   0   2  15   82.71    7.37
   0   2  15   70.81    5.66
   0  -2 -15   76.72    6.51
   0  -2  15   77.33    6.48
   0  -2  15   79.68    5.34
   0   2 -15   70.42    6.90
   0   2  16 1922.51   48.27
   0  -2 -16 1891.40   47.18
   0  -2  16 1903.59   47.29
   0  -2  16 1819.53   43.24
   0   2  17   61.08    5.71
   0  -2 -17   43.30    6.22
   0  -2  17   43.02    6.37
   0  -2  17   52.62    5.35
   0   2  18   84.47    8.06
   0   2  18   75.01    6.25
   0  -2 -18   87.19    7.74
   0  -2  18   86.27    7.52
   0   2 -18   82.25    7.67
   0   2  19    2.05    5.99
   0   2  19    2.41    5.26
   0  -2 -19    1.83    5.38
   0  -2  19   -0.76    4.71
   0   2 -19    1.41    5.55
   0   2  20   41.12    7.38
   0   2  20   45.31    6.11
   0  -2 -20   41.93    6.75
   0  -2  20   38.21    5.89
   0   2 -20   38.82    7.24
   0   2  21   18.35    6.99
   0   2  21   22.48    5.82
   0  -2 -21   20.65    6.31
   0  -2  21   16.81    6.28
   0  -2  21   19.44    5.53
   0   2 -21   19.34    6.90
   0   2  22    7.92    6.56
   0   2  22    8.86    5.96
   0  -2 -22    8.39    6.68
   0  -2  22    7.75    6.59
   0  -2  22    6.76    5.36
   0   2 -22    8.87    6.86
   0   2  23   62.95    8.37
   0   2  23   78.84    7.56
   0  -2 -23   67.48    8.31
   0  -2  23   56.09    8.14
   0  -2  23   75.12    7.16
   0   2  24    9.35    7.41
   0   2  24   11.60    6.13
   0  -2 -24   11.66    6.89
   0  -2  24    7.77    5.63
   0   2 -24   12.22    7.18
   0   2  25   94.06    9.93
   0   2  25  124.03    9.01
   0  -2 -25   97.51    9.70
   0  -2  25  109.27    9.88
   0  -2  25  115.91    8.60
   0   2 -25  113.99   10.53
   0   2  26    1.87    7.30
   0   2  26    5.56    6.30
   0  -2 -26    3.75    6.71
   0  -2  26    4.79    6.81
   0  -2  26    7.15    6.14
   0   2 -26    5.75    6.97
   0   2  27   27.74    8.53
   0   2  27   27.81    7.25
   0  -2 -27   22.60    7.71
   0  -2  27   31.09    7.76
   0  -2  27   28.13    7.25
   0   2 -27   34.81    8.21
   0   2  28   97.82    9.20
   0  -2  28  100.25   10.52
   0  -2  28   90.20    8.84
   0   2 -28   98.97   10.41
   0   2  29   62.73    9.76
   0   2  29   59.90    8.48
   0  -2  29   60.29    9.54
   0   2 -29   65.31    9.85
   0   2  30   34.38    8.91
   0   2  30   34.08    8.18
   0  -2 -30   34.87    8.96
   0  -2  30   39.79    9.08
   0   2 -30   31.65    9.41
   0   2  31    0.94    7.26
   0  -2 -31    1.23    7.86
   0  -2  31   -0.65    8.09
   0   2  32    0.42    8.41
   0   2  32   -1.29    7.89
   0  -2 -32    0.72    8.08
   0  -2  32   -1.39    7.86
   0   2 -32   -1.62    8.33
   0   2  33    0.45    9.16
   0   2  33   -2.62    8.25
   0  -2 -33    3.65    8.63
   0  -2  33    1.99    7.86
   0  -2  33    0.01    7.64
   0   2 -33    3.11    8.70
   0   2  34   14.15    9.42
   0   2  34   16.45    9.49
   0  -2 -34   17.50    9.60
   0  -2  34   14.59    8.37
   0   2 -34   15.69    9.57
   0   2  35   29.50   10.92
   0   2  35   26.19    9.60
   0  -2 -35   33.59   10.52
   0  -2  35   34.29    9.99
   0  -2  35   32.49    9.16
   0   2 -35   32.38    9.90
   0   2  36   19.51   10.70
   0   2  36   18.79   10.16
   0  -2 -36   17.99   10.37
   0  -2  36   24.14   10.21
   0  -2  36   18.62    9.33
   0   2 -36   20.70   10.18
   0   2  37   10.09   10.72
   0   2  37    5.67    9.86
   0  -2 -37    3.21    9.82
   0  -2  37   10.88    9.94
   0  -2  37    5.48    8.95
   0   2 -37   12.63   10.16
   0   2  38    0.00   10.21
   0   2  38   -0.64    9.62
   0  -2 -38    1.38    9.77
   0  -2  38   -1.66    9.74
   0  -2  38    1.26    9.58
   0   2 -38   -0.53   10.04
   0   2  39   -1.21   10.53
   0   2  39    2.27   10.05
   0  -2 -39    4.97    9.27
   0  -2  39    0.60    9.08
   0  -2  39    1.95    9.45
   0   2 -39    2.75   10.32
   0   2  40    2.42   10.91
   0   2  40    4.14   10.38
   0  -2  40    2.09    9.26
   0  -2  40    0.93    9.71
   0   2 -40    1.28   10.21
   0   2  41    1.37   10.70
   0   2  41    0.58   10.35
   0  -2 -41   -0.03   10.03
   0  -2  41    3.87   10.42
   0  -2  41    2.04    9.97
   0   2 -41    2.70   10.17
   0   2  42    3.07   10.65
   0  -2 -42    4.72   10.52
   0  -2  42    4.60   10.20
   0  -2  42    2.40   10.58
   0   2  43   -1.29   10.68
   0   2  43   -2.06   10.76
   0  -2 -43   -0.47   10.48
   0  -2  43   -1.84   10.24
   0  -2  43   -1.78   10.28
   0   2 -43   -1.70   10.15
   0   2  44    2.89   10.21
   0   2  44    4.44   11.60
   0  -2 -44    5.77   10.96
   0  -2  44    5.79   10.93
   0   2 -44    7.55   11.46
   0   2  45    1.35   10.23
   0   2  45    5.23   11.55
   0  -2 -45    1.55   10.54
   0  -2  45    1.70    9.50
   0  -2  45   -0.96   11.23
   0   2 -45   -0.37   11.06
   0   2  46    8.30   11.25
   0  -2 -46    6.18   11.28
   0  -2  46    4.07   10.28
   0  -2  46    2.61   11.44
   0   2 -46    7.19   11.41
   0   2  47    0.17   10.94
   0  -2 -47    0.10   11.05
   0  -2  47    1.56   10.38
   0  -2  47   -0.05   11.79
   0   2 -47    3.00   11.25
   0   2  48    0.27   10.85
   0  -2 -48    1.99   10.93
   0  -2  48    3.69   10.92
   0  -2  48   -0.07   11.88
   0   2 -48    1.97   11.41
   0   2  49    1.01   11.36
   0  -2  49    1.59   10.62
   0   2 -49    2.75   11.16
   0   3   0    0.20    1.18
   0   3   0    0.10    0.44
   0  -3   0    0.79    1.55
   0  -3   0    0.10    0.39
   0   3   1  546.26   14.06
   0   3  -1  553.86   14.16
   0   3   2  568.27   13.14
   0  -3  -2  553.17   12.69
   0   3  -2  555.42   14.58
   0   3   3  245.36    7.78
   0  -3  -3  248.42    7.62
   0  -3   3  238.68    5.50
   0   3   4 5519.79  122.49
   0   3   4 5542.71  121.37
   0  -3  -4 5288.56  115.68
   0  -3   4 5305.40  117.66
   0  -3   4 5442.77  118.50
   0   3  -4 5336.20  118.54
   0   3  -4 5422.52  118.09
   0   3   5  458.66   13.29
   0   3   5  461.99   11.57
   0  -3  -5  442.68   10.90
   0  -3   5  454.49   12.82
   0  -3   5  453.35   10.66
   0   3  -5  452.28   13.04
   0   3  -5  443.60   10.43
   0   3   6  849.05   21.84
   0   3   6  870.88   20.66
   0  -3  -6  829.33   21.12
   0  -3  -6  835.33   19.57
   0  -3   6  841.25   21.39
   0  -3   6  839.83   19.25
   0   3  -6  841.55   21.78
   0   3  -6  839.32   19.18
   0   3   7 1022.48   25.97
   0   3   7  974.53   23.13
   0  -3  -7 1000.36   25.06
   0  -3  -7  955.17   22.34
   0  -3   7  955.67   24.10
   0  -3   7 1013.65   23.26
   0   3  -7  979.62   25.02
   0   3  -7  966.30   22.11
   0   3   8 1603.95   38.81
   0  -3  -8 1562.68   37.49
   0  -3  -8 1528.70   34.91
   0  -3   8 1547.78   37.19
   0  -3   8 1583.06   35.83
   0   3  -8 1611.91   39.05
   0   3  -8 1544.41   34.82
   0   3   9  285.62   10.68
   0  -3  -9  277.78    9.97
   0  -3   9  265.91    9.68
   0  -3   9  292.93    8.29
   0   3  -9  280.87   10.55
   0   3  -9  275.20    7.66
   0   3  10  121.77    7.46
   0  -3 -10  113.14    6.68
   0  -3  10  119.81    6.92
   0  -3  10  106.54    4.69
   0   3 -10  115.15    7.34
   0   3 -10  108.43    4.40
   0   3  11  269.95   10.78
   0  -3 -11  268.04   10.26
   0  -3  11  276.73   10.51
   0  -3  11  284.25    8.63
   0   3 -11  268.75   10.89
   0   3  12  304.75   11.91
   0   3  12  299.28    9.92
   0  -3  12  289.12   10.90
   0  -3  12  306.05    9.31
   0   3 -12  303.72   11.85
   0   3  13  609.76   18.92
   0   3  13  607.86   16.75
   0  -3  13  610.54   18.29
   0  -3  13  618.51   16.32
   0   3 -13  602.25   18.68
   0   3  14    6.44    5.27
   0   3  14    2.81    3.87
   0  -3 -14    5.38    4.75
   0  -3  14    4.28    4.71
   0  -3  14    3.94    3.51
   0   3 -14    2.51    5.11
   0   3  15    4.64    5.75
   0   3  15    2.77    3.74
   0  -3 -15    6.15    4.59
   0  -3  15    5.78    4.73
   0  -3  15    4.05    3.70
   0   3 -15    3.26    5.28
   0   3  16  234.67    9.43
   0  -3 -16  238.60   10.85
   0  -3  16  227.17   10.41
   0  -3  16  224.19    8.69
   0   3  17    7.23    5.36
   0   3  17    4.92    4.49
   0  -3 -17    4.24    5.28
   0  -3  17    4.59    5.22
   0  -3  17    4.23    4.08
   0   3  18   78.23    7.85
   0   3  18   79.73    6.56
   0  -3 -18   85.85    7.83
   0  -3  18   83.46    7.54
   0   3 -18   81.47    8.02
   0   3  19    1.95    5.97
   0   3  19    3.11    5.30
   0  -3 -19    2.11    5.75
   0  -3  19    1.39    5.69
   0  -3  19    3.26    4.65
   0   3 -19    1.60    6.10
   0   3  20   51.59    7.91
   0   3  20   65.50    6.72
   0  -3 -20   56.52    7.32
   0  -3  20   65.70    6.33
   0   3 -20   55.58    7.90
   0   3  21   11.45    7.12
   0   3  21   12.84    5.75
   0  -3 -21   13.45    6.32
   0  -3  21    9.69    5.70
   0  -3  21   12.11    5.27
   0   3 -21   10.76    6.67
   0   3  22   35.15    7.83
   0   3  22   44.05    6.67
   0  -3 -22   39.85    7.47
   0  -3  22   44.74    6.41
   0   3  23   46.07    8.34
   0   3  23   55.51    7.13
   0  -3 -23   49.13    7.38
   0  -3  23   47.33    7.33
   0  -3  23   52.50    6.58
   0   3 -23   50.92    8.39
   0   3  24   50.08    8.75
   0   3  24   64.08    7.30
   0  -3 -24   56.17    7.96
   0  -3  24   58.75    8.12
   0   3 -24   60.59    8.71
   0   3  25    2.08    7.42
   0   3  25    6.65    6.10
   0  -3 -25    3.26    6.28
   0  -3  25    4.36    6.19
   0   3 -25    5.06    7.28
   0   3  26    3.28    7.14
   0   3  26    3.86    6.34
   0  -3 -26    0.89    6.80
   0  -3  26    1.00    6.47
   0   3 -26    3.03    6.96
   0   3  27   23.60    7.91
   0   3  27   28.94    7.10
   0  -3 -27   27.58    7.89
   0  -3  27   30.11    7.93
   0   3 -27   26.70    8.16
   0   3  28  137.07   11.86
   0   3  28  141.73   10.44
   0  -3  28  155.41   11.90
   0  -3  28  155.85   10.15
   0   3 -28  152.51   12.42
   0   3  29    0.97    6.86
   0  -3  29    1.42    7.34
   0  -3  29    0.48    6.42
   0   3 -29    1.26    7.79
   0   3  30   12.91    8.07
   0   3  30    5.12    7.48
   0  -3 -30   10.12    8.18
   0  -3  30    9.24    7.87
   0  -3  30    4.90    6.71
   0   3 -30    5.44    8.06
   0   3  31  209.15   13.04
   0  -3 -31  208.72   14.49
   0  -3  31  210.55   14.22
   0  -3  31  206.98   12.47
   0   3  32    3.12    8.66
   0   3  32   -0.56    7.96
   0  -3 -32    4.02    8.43
   0  -3  32    5.02    7.58
   0  -3  32   -1.10    7.28
   0   3  33    3.46    9.51
   0   3  33    2.32    8.15
   0  -3 -33    0.19    8.64
   0  -3  33    2.00    8.46
   0  -3  33    4.21    7.75
   0   3 -33    4.30    8.84
   0   3  34    3.64    9.36
   0   3  34    2.66    8.78
   0  -3 -34    6.74    9.25
   0  -3  34    3.22    8.14
   0   3 -34    6.46    9.39
   0   3  35   -0.29    9.86
   0   3  35    1.52    8.95
   0  -3 -35   -2.05    9.35
   0  -3  35   -1.77    9.22
   0  -3  35    0.00    8.18
   0   3 -35    2.91    9.16
   0   3  36    3.78   10.32
   0   3  36    2.23    9.22
   0  -3 -36   -0.19    9.45
   0  -3  36    3.01    8.67
   0  -3  36    1.59    8.52
   0   3 -36   -0.35    8.84
   0   3  37    4.02    9.63
   0   3  37    0.04    9.18
   0  -3 -37    1.45    8.94
   0  -3  37    0.85    8.66
   0  -3  37    1.42    9.22
   0   3 -37    4.48    9.73
   0   3  38   13.94   11.06
   0   3  38    4.34    9.83
   0  -3 -38   10.02    9.43
   0  -3  38   10.19    9.74
   0  -3  38   10.56    9.61
   0   3 -38   10.91   10.54
   0   3  39    5.15   11.04
   0   3  39    9.36   10.06
   0  -3 -39    5.31   10.32
   0  -3  39    6.66    9.89
   0  -3  39    6.38    9.62
   0   3 -39    5.26   10.38
   0   3  40   -1.07   10.63
   0   3  40    0.62   10.29
   0  -3  40    0.88   10.03
   0  -3  40    1.90    9.80
   0   3 -40    0.87   10.33
   0   3  41    0.08    9.99
   0   3  41    0.39   10.33
   0  -3 -41    0.50   10.50
   0  -3  41   -0.65    9.94
   0  -3  41   -1.11   10.22
   0   3 -41    0.59   10.26
   0   3  42   -0.86   10.99
   0  -3 -42    1.61   10.69
   0  -3  42   -1.20   10.15
   0  -3  42   -0.91   10.19
   0   3 -42   -0.77   10.53
   0   3  43    5.94   11.00
   0   3  43    8.43   10.62
   0  -3 -43    9.32   11.02
   0  -3  43    2.94   10.04
   0  -3  43   -0.16   10.52
   0   3  44    1.08   10.85
   0   3  44    0.58   11.18
   0  -3 -44   -1.16   11.01
   0  -3  44    0.30   10.53
   0  -3  44   -0.09   10.76
   0   3 -44    2.04   10.13
   0   3  45    0.16   11.23
   0   3  45    0.71   10.84
   0  -3 -45   -1.98   11.24
   0  -3  45   -1.02   11.31
   0   3 -45    0.08   10.36
   0   3  46    0.98   11.03
   0   3  46    2.37   11.74
   0  -3 -46    1.07   11.23
   0  -3  46    0.72   10.12
   0  -3  46    0.95   12.20
   0   3 -46   -2.64   10.42
   0   3  47    4.91   11.22
   0   3  47    1.38   12.70
   0  -3 -47   -2.54   10.55
   0  -3  47    7.42   10.44
   0  -3  47    1.52   12.10
   0   3 -47    5.28   10.59
   0   3  48   -1.96   11.49
   0   3  48    2.40   13.31
   0  -3 -48    1.52   10.62
   0  -3  48    2.41    9.57
   0  -3  48    0.21   11.98
   0   3 -48    0.67   11.26
   0   3  49    0.52   10.24
   0   3  49    1.35   12.91
   0  -3  49    1.58    9.80
   0  -3  49    0.83   12.27
   0   3 -49    1.50   11.38
   0  -4   0 2481.07   56.86
   0  -4   0 2369.19   51.74
   0   4   1   18.13    1.55
   0  -4  -1    8.07    3.27
   0  -4  -1   14.02    1.23
   0  -4   1    5.91    3.28
   0  -4   1   13.40    0.62
   0   4   2    0.45    2.38
   0   4   2    9.96    1.70
   0  -4  -2    2.79    3.01
   0  -4  -2    9.90    1.42
   0  -4   2    2.13    3.36
   0   4   3    0.66    2.65
   0   4   3    2.60    1.88
   0  -4  -3    1.05    3.29
   0  -4  -3    2.97    1.58
   0  -4   3    3.84    3.75
   0  -4   3    1.21    0.31
   0   4  -3    2.32    3.90
   0   4  -3    1.71    1.02
   0   4   4    6.59    3.96
   0   4   4    7.93    2.27
   0  -4  -4    1.36    2.81
   0  -4  -4    8.11    1.97
   0  -4   4    5.97    4.12
   0  -4   4   10.20    1.21
   0   4  -4    5.06    4.01
   0   4  -4    6.18    1.59
   0   4   5  143.55    7.50
   0   4   5  157.20    5.37
   0  -4  -5  149.60    4.86
   0  -4   5  142.33    6.84
   0  -4   5  157.14    4.31
   0   4  -5  149.43    7.40
   0   4  -5  140.35    4.12
   0   4   6    2.10    5.02
   0   4   6    1.69    2.64
   0  -4  -6    4.36    3.68
   0  -4  -6    2.00    2.23
   0  -4   6    2.94    4.19
   0  -4   6    2.62    1.81
   0   4  -6    1.87    4.49
   0   4  -6    2.10    1.98
   0   4   7   66.58    6.61
   0   4   7   56.90    3.90
   0  -4  -7   63.20    5.53
   0  -4  -7   53.37    3.22
   0  -4   7   64.43    5.52
   0  -4   7   60.54    3.00
   0   4  -7   64.55    6.02
   0   4  -7   59.55    2.99
   0   4   8   17.27    4.95
   0   4   8   17.54    3.37
   0  -4  -8   13.90    4.59
   0  -4   8   17.50    4.83
   0  -4   8   18.20    2.56
   0   4  -8   17.72    5.12
   0   4  -8   15.27    2.43
   0   4   9 4813.89  109.17
   0   4   9 4772.01  106.04
   0  -4  -9 4530.10  102.46
   0  -4   9 4551.34  102.93
   0  -4   9 4655.11  102.55
   0   4  -9 4556.32  103.67
   0   4  -9 4667.18  102.64
   0   4  10 1366.34   34.74
   0   4  10 1288.46   30.83
   0  -4 -10 1284.65   32.35
   0  -4  10 1299.93   32.69
   0  -4  10 1315.01   30.47
   0   4 -10 1349.60   34.50
   0   4 -10 1253.51   28.88
   0   4  11  475.15   15.70
   0   4  11  470.03   13.43
   0  -4  11  458.46   14.56
   0  -4  11  482.80   12.78
   0   4 -11  482.74   15.87
   0   4 -11  450.63   11.77
   0   4  12  169.51    9.26
   0  -4  12  165.03    8.33
   0  -4  12  146.60    5.89
   0   4 -12  164.57    9.10
   0   4  13 2853.64   68.11
   0  -4 -13 2786.50   65.85
   0  -4  13 2849.32   67.16
   0  -4  13 2759.86   62.57
   0   4 -13 2841.67   67.88
   0   4  14   97.94    8.30
   0  -4 -14   88.09    7.03
   0  -4  14   89.76    7.02
   0  -4  14   89.08    5.33
   0   4 -14   84.49    7.63
   0  -4 -15  203.05   10.04
   0  -4  15  200.15    9.88
   0  -4  15  192.82    7.66
   0   4 -15  183.87   10.21
   0   4  16  285.50   10.80
   0  -4 -16  309.52   12.64
   0  -4  16  309.96   12.53
   0  -4  16  312.65   10.51
   0   4 -16  305.69   13.26
   0   4  17  264.19   12.59
   0   4  17  249.74   10.16
   0  -4 -17  272.87   12.02
   0  -4  17  266.83   11.82
   0  -4  17  239.89    9.17
   0   4  18  110.01    9.15
   0   4  18  116.28    7.51
   0  -4 -18  120.98    8.82
   0  -4  18  116.82    8.55
   0  -4  18  108.08    6.35
   0   4 -18  118.48    9.11
   0   4  19    8.29    6.88
   0   4  19   10.21    5.58
   0  -4 -19    7.98    5.69
   0  -4  19    5.79    5.81
   0   4 -19    6.46    6.56
   0   4  20   33.66    7.64
   0   4  20   37.63    6.18
   0  -4 -20   33.23    6.98
   0   4 -20   32.60    6.75
   0   4  21    0.00    6.81
   0   4  21   -0.04    5.52
   0  -4 -21   -0.51    6.08
   0   4 -21    0.00    5.76
   0   4  22   34.84    7.74
   0   4  22   50.56    7.03
   0  -4 -22   46.00    7.51
   0  -4  22   44.91    7.26
   0   4 -22   37.26    7.75
   0   4  23  190.76   12.57
   0   4  23  203.21   10.68
   0  -4 -23  189.13   11.63
   0  -4  23  184.84   11.28
   0  -4  23  216.78   10.28
   0   4 -23  201.78   12.72
   0   4  24   20.63    7.94
   0   4  24   20.93    6.53
   0  -4 -24   21.36    7.13
   0  -4  24   19.79    6.92
   0  -4  24   21.29    5.80
   0   4 -24   19.42    7.66
   0   4  25   73.95    9.93
   0   4  25   81.95    8.08
   0  -4 -25   82.70    9.35
   0  -4  25   84.28    8.87
   0  -4  25   85.62    7.70
   0   4 -25   93.04   10.23
   0   4  26   92.78   10.63
   0   4  26  110.52    9.23
   0  -4 -26  102.27    9.85
   0  -4  26  110.69    9.70
   0  -4  26  111.05    8.45
   0   4 -26  110.71   10.94
   0   4  27   10.28    8.10
   0   4  27   14.34    6.90
   0  -4  27   13.48    7.22
   0  -4  27   12.12    6.16
   0   4 -27   10.70    7.77
   0   4  28   13.16    8.21
   0   4  28   13.69    7.14
   0  -4 -28   12.89    7.88
   0  -4  28   15.12    7.40
   0  -4  28   14.16    6.48
   0   4 -28   19.23    8.53
   0   4  29   13.14    7.84
   0   4  29   17.74    7.41
   0  -4 -29   19.10    8.24
   0  -4  29   21.07    7.61
   0  -4  29   16.28    6.65
   0   4 -29   17.45    8.39
   0   4  30    7.12    7.23
   0  -4  30    6.10    7.73
   0  -4  30    5.87    7.09
   0   4 -30    7.25    8.44
   0   4  31    2.76    9.16
   0   4  31    2.33    6.84
   0  -4 -31    3.14    7.92
   0  -4  31    3.60    7.41
   0  -4  31   -1.68    7.35
   0   4 -31    1.35    8.58
   0   4  32   -0.88    8.53
   0   4  32    0.32    7.59
   0  -4 -32   -0.23    8.05
   0  -4  32    0.37    8.08
   0  -4  32   -0.56    7.55
   0   4  33   67.50   11.57
   0   4  33   74.43   10.26
   0  -4 -33   73.87   11.37
   0  -4  33   74.40   10.76
   0  -4  33   76.45   10.17
   0   4 -33   72.89   11.47
   0   4  34    3.03    9.82
   0   4  34    2.55    8.54
   0  -4 -34    3.58    9.19
   0  -4  34    0.76    8.46
   0   4 -34    3.41    9.31
   0   4  35    4.22   10.25
   0   4  35    2.41    8.97
   0  -4 -35    4.17    9.44
   0  -4  35    3.26    8.71
   0   4 -35    2.21    8.94
   0   4  36    3.54    9.63
   0   4  36    1.86    9.32
   0  -4 -36    2.79    9.31
   0  -4  36    2.83    9.07
   0  -4  36    3.73    8.54
   0   4 -36    3.19    9.84
   0   4  37    2.14   10.43
   0   4  37    1.92    9.75
   0  -4 -37    1.86    9.76
   0  -4  37    3.65    8.85
   0  -4  37    2.27    8.83
   0   4 -37    4.24   10.13
   0   4  38    4.05   10.88
   0   4  38    3.83    9.92
   0  -4 -38    0.46    9.87
   0  -4  38    5.60    9.56
   0  -4  38    4.58    9.82
   0   4 -38    2.75   10.43
   0   4  39   24.69   11.63
   0   4  39   20.87   10.81
   0  -4  39   27.18   10.66
   0  -4  39   20.81   10.23
   0   4 -39   26.71   11.41
   0   4  40    0.47    9.71
   0   4  40   -3.13   10.08
   0  -4 -40    0.89   10.30
   0  -4  40   -0.03    9.79
   0  -4  40   -0.15   10.11
   0   4 -40   -0.16   10.19
   0   4  41    1.70   10.93
   0  -4 -41    0.96    9.73
   0  -4  41    2.59    9.18
   0  -4  41    2.98   10.83
   0   4 -41    1.29    9.65
   0   4  42    0.47   10.70
   0   4  42   -1.04   10.62
   0  -4 -42    2.25    9.90
   0  -4  42   -0.14   10.06
   0  -4  42   -0.30   10.92
   0   4 -42    1.15   10.67
   0   4  43   10.16   10.40
   0   4  43    6.56   11.86
   0  -4 -43   11.90   11.45
   0  -4  43   15.22   10.62
   0  -4  43    3.70   10.93
   0   4  44   -3.36   10.93
   0   4  44    0.38   11.24
   0  -4 -44    0.62   10.95
   0  -4  44    0.35    9.82
   0  -4  44    1.48   11.39
   0   4 -44    0.26   10.25
   0   4  45    6.90   10.99
   0   4  45    4.48   11.35
   0  -4 -45    7.10   10.85
   0  -4  45    3.51   10.72
   0   4 -45    3.99   11.20
   0   4  46    3.85   11.16
   0   4  46    2.76   11.84
   0  -4 -46   -0.84   11.18
   0  -4  46    0.76   10.12
   0  -4  46   -0.65   11.82
   0   4 -46   -0.46   11.02
   0   4  47   -1.76   11.09
   0  -4 -47    0.94   11.13
   0  -4  47    0.42    9.94
   0  -4  47   -1.01   11.91
   0   4 -47   -0.17   10.94
   0   4  48    4.02   11.40
   0   4  48   -3.63   12.38
   0  -4  48    0.09   10.11
   0  -4  48   -0.91   11.97
   0   4 -48    0.42   11.00
   0   4  49    1.33   13.47
   0  -4  49    5.72    9.89
   0  -4  49   -1.18   12.73
   0   4 -49    2.60   10.72
   0   5   0    0.33    2.68
   0  -5   0    0.55    4.62
   0  -5   0    1.29    1.20
   0   5   1   20.53    3.50
   0  -5   1   26.56    1.01
   0   5  -1   26.38    3.50
   0   5  -1   34.87    1.49
   0   5   2    3.65    3.27
   0   5   2   13.20    2.30
   0  -5  -2   15.33    4.97
   0  -5  -2   12.71    1.83
   0  -5   2   10.16    5.00
   0  -5   2   14.82    4.30
   0   5   3   49.77    3.10
   0  -5  -3   51.43    5.40
   0  -5  -3   49.65    2.61
   0  -5   3   51.15    5.50
   0  -5   3   56.86    2.30
   0   5  -3   49.01    5.79
   0   5   4  453.01   14.31
   0   5   4  453.24   11.57
   0  -5  -4  430.85   10.69
   0  -5   4  443.49   13.77
   0  -5   4  408.96    9.26
   0   5  -4  425.90   13.80
   0   5  -4  409.06    9.64
   0   5   5  570.21   17.00
   0   5   5  589.09   14.70
   0  -5  -5  563.24   13.71
   0  -5   5  557.02   16.29
   0  -5   5  597.39   13.61
   0   5  -5  581.84   17.31
   0   5  -5  558.23   12.93
   0   5   6  382.61   13.23
   0   5   6  377.15   10.38
   0  -5  -6  359.24    9.49
   0  -5   6  383.19   12.60
   0  -5   6  368.47    8.94
   0   5  -6  373.34   12.92
   0   5  -6  362.89    8.96
   0   5   7    6.58    5.29
   0   5   7    5.99    3.10
   0  -5  -7    5.68    4.74
   0  -5  -7    5.06    2.40
   0  -5   7    5.91    4.57
   0  -5   7    6.28    2.05
   0   5  -7    6.67    5.14
   0   5  -7    6.83    2.20
   0   5   8  618.97   18.65
   0   5   8  631.35   16.30
   0  -5  -8  594.35   17.38
   0  -5   8  618.52   18.02
   0  -5   8  631.85   15.12
   0   5  -8  664.18   19.58
   0   5  -8  615.65   14.74
   0   5   9  566.17   17.72
   0   5   9  586.16   15.56
   0  -5  -9  552.91   16.70
   0  -5   9  573.44   17.06
   0  -5   9  637.36   15.51
   0   5  -9  578.76   17.85
   0   5  -9  586.16   14.30
   0   5  10  732.27   21.55
   0   5  10  660.27   17.47
   0  -5  10  686.32   19.73
   0  -5  10  691.30   16.93
   0   5 -10  698.86   20.72
   0   5 -10  656.67   16.02
   0   5  11 1701.64   42.89
   0   5  11 1737.90   41.00
   0  -5  11 1707.09   42.12
   0  -5  11 1706.28   39.13
   0   5 -11 1726.25   43.41
   0   5 -11 1729.61   39.40
   0   5  12  109.86    8.34
   0   5  12  112.13    6.10
   0  -5 -12  106.64    7.37
   0  -5  12  118.27    7.47
   0  -5  12  117.31    5.25
   0   5 -12  119.37    8.29
   0   5  13  994.76   28.17
   0   5  13  913.98   23.68
   0  -5 -13  957.39   26.34
   0  -5  13  942.00   25.95
   0   5 -13  967.92   27.55
   0   5  14  109.10    6.32
   0  -5 -14   92.49    7.30
   0  -5  14   98.29    7.25
   0   5 -14   99.05    8.43
   0   5  15  316.44   13.39
   0   5  15  363.34   12.35
   0  -5 -15  329.55   13.10
   0  -5  15  340.63   13.17
   0   5 -15  342.43   14.31
   0   5  16   31.01    7.05
   0  -5 -16   29.93    6.24
   0  -5  16   25.71    5.62
   0   5 -16   28.00    6.84
   0   5  17  117.65    9.56
   0  -5 -17  133.77    9.01
   0  -5  17  129.48    8.68
   0   5  18  263.19   13.31
   0  -5 -18  279.39   12.76
   0  -5  18  274.07   12.42
   0  -5  18  287.96   10.53
   0   5  19   17.56    7.30
   0  -5 -19   18.05    6.54
   0   5  20  232.45   13.02
   0  -5 -20  240.72   12.28
   0  -5  20  215.86   11.02
   0  -5  20  248.02   10.10
   0   5 -20  219.12   12.61
   0   5  21   52.21    8.37
   0   5  21   50.91    6.97
   0  -5 -21   52.70    7.61
   0  -5  21   53.66    5.94
   0   5 -21   49.60    8.36
   0   5  22   46.04    8.68
   0   5  22   50.95    7.06
   0  -5 -22   47.06    7.63
   0  -5  22   41.13    7.20
   0  -5  22   51.33    6.36
   0   5 -22   34.33    7.86
   0   5  23    2.80    7.14
   0   5  23    4.50    5.92
   0  -5 -23    0.74    6.33
   0  -5  23    1.60    5.96
   0  -5  23    2.36    4.97
   0   5 -23    4.19    7.20
   0   5  24   25.63    7.74
   0   5  24   39.91    6.92
   0  -5 -24   27.51    7.31
   0  -5  24   31.92    7.18
   0  -5  24   34.94    6.27
   0   5 -24   30.46    8.12
   0   5  25    2.10    7.60
   0   5  25    1.46    6.21
   0  -5 -25    1.96    6.40
   0  -5  25    1.87    5.98
   0  -5  25    2.93    5.34
   0   5 -25    0.62    7.42
   0   5  26   14.47    8.26
   0   5  26   19.95    6.98
   0  -5  26   13.83    7.10
   0  -5  26   14.33    5.98
   0   5 -26   14.65    7.97
   0   5  27  153.43   12.62
   0   5  27  151.76   10.61
   0  -5 -27  150.14   11.20
   0  -5  27  159.76   11.53
   0  -5  27  165.12   10.15
   0   5 -27  170.58   13.15
   0   5  28   37.58    9.53
   0   5  28   46.40    8.09
   0  -5 -28   43.01    8.99
   0  -5  28   42.52    8.36
   0  -5  28   44.38    7.25
   0   5 -28   52.47    9.63
   0   5  29   10.71    7.36
   0  -5 -29    6.53    8.07
   0  -5  29   11.13    7.73
   0  -5  29   11.19    6.85
   0   5 -29   11.42    8.62
   0   5  30   12.85    9.69
   0   5  30   14.05    7.33
   0  -5 -30    8.74    8.65
   0  -5  30   12.01    7.79
   0  -5  30   16.53    7.36
   0   5 -30   17.04    8.92
   0   5  31  180.34   12.55
   0  -5  31  197.98   13.83
   0  -5  31  197.85   12.34
   0   5 -31  196.29   15.24
   0   5  32    2.90    9.65
   0   5  32    3.13    8.06
   0  -5 -32    3.26    8.40
   0  -5  32    5.69    8.25
   0  -5  32    2.04    7.64
   0   5  33    2.42    9.94
   0   5  33    3.10    8.28
   0  -5 -33    1.75    8.93
   0  -5  33    6.28    8.34
   0  -5  33    1.91    7.93
   0   5 -33    2.97    8.54
   0   5  34   12.96   10.59
   0   5  34   10.23    8.99
   0  -5 -34   10.78    9.43
   0  -5  34   10.47    9.03
   0  -5  34   12.50    8.74
   0   5 -34   13.90    9.76
   0   5  35    1.47   10.30
   0   5  35    0.00    8.80
   0  -5 -35    0.06    9.29
   0  -5  35    1.12    8.59
   0   5 -35   -2.20    9.65
   0   5  36    0.32   10.21
   0   5  36    0.00    9.14
   0  -5 -36    1.41    9.08
   0  -5  36    1.39    8.83
   0  -5  36    0.38    8.58
   0   5 -36   -2.17    9.93
   0   5  37   19.05   10.89
   0   5  37   16.56   10.05
   0  -5 -37   17.17    9.93
   0  -5  37   15.62    9.82
   0  -5  37   21.37    9.99
   0   5 -37   15.59   10.53
   0   5  38   -0.49   10.43
   0   5  38    0.86    9.59
   0  -5  38    3.59    9.52
   0  -5  38   -0.41    9.61
   0   5 -38    0.83   10.02
   0   5  39    1.38   10.83
   0   5  39   -1.48   10.18
   0  -5 -39    1.30    8.74
   0  -5  39   -1.82    9.62
   0  -5  39    0.11    9.81
   0   5 -39    1.98    9.91
   0   5  40    2.68   10.39
   0  -5 -40    1.75    9.80
   0  -5  40    0.25    9.77
   0  -5  40   -0.49    9.66
   0   5 -40    0.07   10.06
   0   5  41   -2.23   10.71
   0   5  41   -1.57   10.73
   0  -5 -41   -0.94   10.60
   0  -5  41   -0.93    8.76
   0  -5  41    1.64    9.84
   0   5 -41   -0.67   10.36
   0   5  42    0.07   10.84
   0   5  42    3.58   10.65
   0  -5 -42   -0.44   10.50
   0  -5  42    2.67    9.83
   0  -5  42    2.83   10.13
   0   5 -42    1.57   10.72
   0   5  43    8.40   11.27
   0   5  43    3.80   11.04
   0  -5 -43    8.22   10.77
   0  -5  43    7.40   10.09
   0  -5  43    4.56   11.12
   0   5 -43    6.02   10.46
   0   5  44    1.84   11.05
   0   5  44    0.62   10.88
   0  -5 -44   -1.66   11.21
   0  -5  44    0.37    9.20
   0  -5  44   -1.31   10.81
   0   5 -44    0.00    9.45
   0   5  45    2.67   11.20
   0   5  45    0.20   11.15
   0  -5 -45    0.28   10.45
   0  -5  45   -0.23   11.60
   0   5 -45    1.03   10.18
   0   5  46    9.12   11.75
   0   5  46    0.94   11.62
   0  -5 -46   -0.65   11.19
   0  -5  46    3.32    9.95
   0  -5  46    2.49   11.42
   0   5 -46    7.31   11.26
   0   5  47   -0.05   11.28
   0   5  47   -0.13   12.45
   0  -5  47    1.42   10.12
   0  -5  47    5.41   12.03
   0   5 -47    3.84   11.04
   0   5  48   -2.39   11.28
   0   5  48   -1.21   13.32
   0  -5  48    1.92    9.90
   0  -5  48    1.34   12.29
   0   5 -48   -0.09   10.34
   0   5  49    0.52   12.94
   0  -5  49   -0.58    9.41
   0  -5  49    0.18   12.31
   0   5 -49   -0.49   11.34
   0  -6   0  335.96   12.13
   0  -6   0  326.06    7.76
   0   6   1 7834.40  170.88
   0  -6  -1 7473.95  166.52
   0  -6  -1 7737.33  168.47
   0  -6   1 7645.13  170.41
   0  -6   1 7974.36  173.22
   0   6  -1 7592.65  165.25
   0   6   2  594.58   14.32
   0  -6  -2  569.40   17.03
   0  -6  -2  581.13   13.64
   0  -6   2  598.81   17.99
   0   6   3 1686.32   41.52
   0   6   3 1723.84   38.92
   0  -6  -3 1660.52   40.62
   0  -6  -3 1718.47   38.41
   0  -6   3 1674.43   41.18
   0  -6   3 1722.74   41.98
   0   6   4 1325.26   33.84
   0   6   4 1313.67   30.28
   0  -6  -4 1262.41   32.11
   0  -6  -4 1298.32   29.50
   0  -6   4 1281.48   32.56
   0   6  -4 1358.15   34.58
   0   6   5 2381.59   56.92
   0   6   5 2343.39   52.80
   0  -6  -5 2065.76   49.49
   0  -6  -5 2374.95   53.00
   0  -6   5 2370.23   56.13
   0   6  -5 2389.08   57.08
   0   6  -5 2141.97   47.27
   0   6   6  455.36   15.24
   0   6   6  450.84   12.14
   0  -6  -6  455.25   14.67
   0  -6  -6  445.56   11.44
   0  -6   6  436.74   14.27
   0  -6   6  431.67   10.17
   0   6  -6  436.27   14.89
   0   6  -6  438.71   10.66
   0   6   7    7.91    5.43
   0   6   7    6.84    3.23
   0  -6  -7    9.36    5.19
   0  -6   7    5.99    4.77
   0   6  -7    4.82    5.55
   0   6  -7    6.86    2.25
   0   6   8  867.73   24.66
   0   6   8  868.68   21.63
   0  -6   8  855.20   23.56
   0   6  -8  864.93   24.62
   0   6  -8  804.78   18.84
   0   6   9   96.78    8.12
   0   6   9   80.82    5.00
   0  -6   9   95.50    7.16
   0   6  -9   83.44    7.23
   0   6  -9   80.34    3.79
   0   6  10  637.26   20.00
   0   6  10  634.77   17.06
   0  -6 -10  625.22   18.83
   0  -6  10  632.98   18.94
   0   6 -10  629.51   19.78
   0   6 -10  601.22   14.87
   0   6  11  413.13   15.29
   0   6  11  411.78   12.50
   0  -6 -11  408.71   14.42
   0  -6  11  415.09   14.47
   0   6 -11  403.16   14.98
   0   6  12 1391.75   37.02
   0   6  12 1309.57   32.16
   0  -6 -12 1343.05   34.85
   0  -6  12 1401.86   36.09
   0  -6  12 1304.99   30.67
   0   6 -12 1393.84   37.10
   0   6  13 1201.34   30.12
   0  -6 -13 1190.02   31.89
   0  -6  13 1160.82   31.14
   0  -6  13 1129.96   27.17
   0   6 -13 1165.31   32.37
   0   6  14  376.52   15.18
   0  -6 -14  367.05   13.87
   0  -6  14  373.19   13.93
   0  -6  14  332.73   10.28
   0   6 -14  349.48   14.70
   0   6  15  801.46   24.98
   0   6  15  803.20   21.99
   0  -6 -15  824.45   24.33
   0  -6  15  796.72   23.51
   0  -6  15  766.56   19.85
   0   6 -15  780.74   24.43
   0   6  16  421.30   16.86
   0   6  16  429.58   14.24
   0  -6 -16  430.98   15.81
   0  -6  16  420.95   15.44
   0  -6  16  404.23   12.46
   0   6 -16  422.37   16.75
   0   6  17    0.15    6.67
   0   6  17    1.04    4.92
   0  -6 -17    0.14    5.60
   0  -6  17    0.17    5.59
   0  -6  17   -0.50    4.28
   0   6  18    0.89    6.94
   0   6  18    3.41    5.09
   0  -6 -18    0.15    5.76
   0  -6  18    1.31    4.49
   0   6  19    0.33    7.04
   0   6  19    2.25    5.33
   0  -6 -19    0.00    5.92
   0  -6  19    0.00    5.83
   0  -6  19    4.36    4.71
   0   6 -19    2.13    6.66
   0   6  20    2.43    7.14
   0   6  20    1.35    5.49
   0  -6 -20    0.75    6.33
   0  -6  20   -0.29    5.75
   0  -6  20    2.20    4.61
   0   6 -20    2.05    6.49
   0   6  21   26.11    7.74
   0  -6 -21   35.32    7.32
   0  -6  21   32.37    5.64
   0   6 -21   27.29    7.61
   0   6  22    0.66    7.36
   0  -6 -22    2.36    6.28
   0  -6  22    1.07    4.83
   0   6 -22    1.65    7.13
   0   6  23   37.86    8.47
   0  -6 -23   35.32    7.31
   0  -6  23   38.62    7.08
   0  -6  23   42.24    6.04
   0   6 -23   38.64    8.34
   0   6  24    4.60    7.55
   0  -6 -24    2.91    6.29
   0  -6  24    5.41    6.37
   0  -6  24    4.41    5.57
   0   6 -24    3.85    7.52
   0   6  25   50.06    9.15
   0   6  25   57.61    7.88
   0  -6  25   52.19    8.08
   0  -6  25   63.89    7.10
   0   6 -25   48.95    9.31
   0   6  26  190.09   14.06
   0   6  26  199.22   11.67
   0  -6  26  203.10   12.49
   0  -6  26  226.54   11.43
   0   6 -26  208.83   13.77
   0   6  27    3.42    8.13
   0   6  27    4.38    7.36
   0  -6 -27    4.96    7.15
   0  -6  27    0.94    6.54
   0  -6  27    3.50    6.21
   0   6 -27    2.28    8.10
   0   6  28   18.37    7.35
   0  -6 -28   17.03    8.31
   0  -6  28   18.95    7.62
   0  -6  28   18.30    6.91
   0   6 -28   17.40    8.55
   0   6  29   41.07   10.29
   0   6  29   42.74    8.35
   0  -6 -29   41.67    9.28
   0  -6  29   43.32    8.85
   0  -6  29   48.74    7.96
   0   6 -29   45.75    9.81
   0   6  30   41.60   10.58
   0   6  30   34.66    8.36
   0  -6 -30   41.05    9.49
   0  -6  30   42.65    8.93
   0  -6  30   46.19    8.38
   0   6 -30   47.18    9.99
   0   6  31    2.45    8.95
   0   6  31    3.87    7.59
   0  -6 -31    5.56    8.53
   0  -6  31    3.89    7.32
   0  -6  31    2.95    7.44
   0   6 -31    2.49    8.81
   0   6  32   10.16    8.41
   0  -6  32   14.28    8.52
   0  -6  32   10.99    8.40
   0   6 -32   14.06    9.14
   0   6  33   31.96   11.06
   0   6  33   25.27    9.21
   0  -6 -33   31.66   10.18
   0  -6  33   35.79    9.28
   0  -6  33   26.82    9.18
   0   6  34   40.22   11.23
   0   6  34   36.08    9.83
   0  -6 -34   40.57   10.25
   0  -6  34   39.83   10.02
   0  -6  34   38.93    9.68
   0   6 -34   41.44   11.04
   0   6  35    1.04   10.23
   0   6  35    1.15    8.53
   0  -6 -35    2.08    8.73
   0  -6  35    0.25    8.80
   0   6 -35    0.31    9.71
   0   6  36   13.00   10.79
   0   6  36   13.58    9.48
   0  -6 -36    5.97    9.78
   0  -6  36   11.17    8.74
   0  -6  36   10.74    9.51
   0   6 -36   10.32   10.05
   0   6  37    7.96   10.36
   0   6  37    1.54    9.66
   0  -6 -37    0.82    9.60
   0  -6  37    2.72    9.07
   0  -6  37    1.08    9.02
   0   6 -37    4.39   10.22
   0   6  38    6.01   10.32
   0   6  38    5.27    9.79
   0  -6  38    6.63    9.42
   0  -6  38    9.00    9.98
   0   6 -38    6.80   10.55
   0   6  39   -1.63   10.95
   0   6  39    1.62   10.00
   0  -6 -39    4.97   10.37
   0  -6  39    3.14    8.91
   0  -6  39    0.64   10.08
   0   6 -39    5.17   10.67
   0   6  40    4.99   10.18
   0  -6 -40    5.76   10.17
   0  -6  40    5.81    9.68
   0  -6  40    2.61   10.08
   0   6 -40    5.71   10.56
   0   6  41   -1.94    9.63
   0   6  41   -0.89   11.16
   0  -6 -41    0.50    9.67
   0  -6  41    2.05    9.67
   0  -6  41    0.01   10.68
   0   6 -41   -0.66   10.49
   0   6  42    2.08   10.93
   0   6  42    0.15   10.65
   0  -6 -42   -0.68   10.89
   0  -6  42    1.79    9.54
   0  -6  42   -1.04   10.58
   0   6 -42   -1.37   10.61
   0   6  43    1.08   10.73
   0   6  43   -2.67   11.01
   0  -6 -43    1.40   10.54
   0  -6  43    0.00    9.70
   0  -6  43    0.91   10.23
   0   6 -43    1.30   11.05
   0   6  44   -0.16   10.52
   0   6  44   -0.12   11.06
   0  -6 -44    1.32   11.09
   0  -6  44    4.72   10.16
   0  -6  44   -0.38   11.28
   0   6  45   -0.24   11.14
   0   6  45    0.98   12.24
   0  -6 -45   -1.96   11.43
   0  -6  45   -0.71    9.38
   0  -6  45   -1.28   11.13
   0   6 -45   -1.89    9.98
   0   6  46    0.05   10.12
   0  -6 -46    1.69   11.49
   0  -6  46    2.16   11.18
   0   6 -46    0.86   10.62
   0   6  47    1.02   10.71
   0   6  47   -1.80   12.58
   0  -6  47    0.55    9.71
   0  -6  47    0.44   11.64
   0   6 -47    3.03   11.06
   0   6  48    0.80   12.53
   0  -6  48    0.07    8.94
   0  -6  48    2.00   12.18
   0   6 -48    0.73   11.24
   0   6  49    2.73   13.11
   0  -6  49    1.78   10.09
   0   6 -49    0.39   11.18
   0   7   0    0.28    3.60
   0   7   0    3.75    2.28
   0  -7   0    0.61    5.60
   0   7   1  658.99   15.66
   0  -7  -1  632.70   19.05
   0  -7  -1  587.33   13.69
   0  -7   1  638.09   19.44
   0   7  -1  596.41   13.93
   0   7   2 3492.49   81.23
   0   7  -2 3353.58   77.85
   0   7  -2 3608.74   78.83
   0   7   3  277.56    8.02
   0  -7  -3  210.70    9.91
   0  -7  -3  242.82    6.74
   0  -7   3  202.80   10.33
   0  -7   3  253.89   10.77
   0   7   4 3139.41   73.87
   0   7   4 3223.12   71.81
   0  -7  -4 3137.04   73.39
   0  -7  -4 3139.98   69.49
   0  -7   4 3099.13   72.87
   0  -7   4 3275.75   76.32
   0   7   5  215.68   10.45
   0   7   5  272.42    8.31
   0  -7  -5  224.18   10.08
   0  -7  -5  261.31    7.45
   0  -7   5  267.82   11.08
   0  -7   5  213.42    5.03
   0   7  -5  264.30   11.64
   0   7  -5  233.83    6.01
   0   7   6  651.78   20.19
   0   7   6  682.35   17.29
   0  -7  -6  681.41   16.62
   0  -7   6  683.45   20.29
   0  -7   6  693.69   15.75
   0   7  -6  671.24   20.65
   0   7  -6  639.41   14.94
   0   7   7    3.43    6.02
   0   7   7    2.27    3.33
   0  -7   7    3.22    5.05
   0  -7   7    3.79    1.89
   0   7  -7    2.65    5.69
   0   7  -7    3.11    2.44
   0   7   8 2540.52   61.65
   0   7   8 2549.28   58.18
   0  -7  -8 2496.71   59.77
   0  -7   8 2544.74   60.77
   0  -7   8 2554.04   56.56
   0   7  -8 2534.51   61.46
   0   7   9    7.58    6.24
   0   7   9    8.87    3.83
   0  -7  -9    9.30    5.12
   0  -7   9    9.42    5.18
   0  -7   9    8.99    2.47
   0   7  -9    8.26    6.20
   0   7  10  428.16   15.99
   0   7  10  415.80   12.53
   0  -7 -10  421.57   14.75
   0  -7  10  422.63   14.85
   0  -7  10  415.50   10.87
   0   7 -10  398.98   15.28
   0   7 -10  380.52   10.14
   0   7  11  698.27   18.89
   0  -7 -11  695.51   21.04
   0  -7  11  719.30   21.45
   0  -7  11  673.56   16.70
   0   7 -11  700.87   22.14
   0   7 -11  647.25   16.07
   0   7  12 2071.56   48.86
   0  -7 -12 2140.56   52.77
   0  -7  12 2083.98   51.37
   0  -7  12 2036.81   46.45
   0   7 -12 2097.86   53.02
   0   7 -12 2026.37   46.07
   0   7  13    7.21    7.00
   0   7  13    9.66    4.25
   0  -7 -13    7.89    5.84
   0  -7  13    6.75    5.84
   0  -7  13   10.11    3.31
   0   7 -13    7.74    6.61
   0   7  14  450.82   17.43
   0   7  14  470.27   14.70
   0  -7 -14  465.99   16.65
   0  -7  14  449.86   16.11
   0  -7  14  425.07   12.18
   0   7 -14  441.59   17.04
   0   7  15  657.87   22.44
   0   7  15  670.63   19.34
   0  -7 -15  661.00   21.21
   0  -7  15  662.86   20.82
   0  -7  15  662.88   17.61
   0   7  16  309.12   14.69
   0   7  16  343.38   12.44
   0  -7 -16  329.85   13.92
   0  -7  16  316.09   10.55
   0   7  17  718.49   24.35
   0   7  17  759.28   21.83
   0  -7 -17  750.90   23.63
   0  -7  17  747.23   23.25
   0  -7  17  710.66   19.32
   0   7 -17  782.25   25.62
   0   7  18  401.62   17.31
   0   7  18  438.68   15.05
   0  -7 -18  407.16   16.13
   0  -7  18  408.54   15.82
   0  -7  18  409.88   13.15
   0   7  19   23.67    7.85
   0   7  19   25.95    6.02
   0  -7 -19   27.66    6.80
   0  -7  19   23.80    6.93
   0  -7  19   21.11    5.05
   0   7 -19   23.15    7.27
   0   7  20   90.57   10.14
   0   7  20   99.75    7.96
   0  -7 -20   91.00    8.75
   0  -7  20   88.66    8.42
   0   7 -20   76.50    9.01
   0   7  21  178.42   12.37
   0   7  21  181.99   10.07
   0  -7 -21  177.90   11.31
   0  -7  21  186.30    8.99
   0   7 -21  161.16   11.62
   0   7  22  121.18   11.22
   0   7  22  146.36    9.50
   0  -7 -22  126.86   10.04
   0  -7  22  145.94    8.48
   0   7 -22  111.63   10.80
   0   7  23   10.62    7.82
   0   7  23   13.06    6.23
   0  -7 -23   10.56    6.77
   0  -7  23   11.45    6.24
   0  -7  23   11.01    5.47
   0   7 -23    7.48    7.37
   0   7  24  184.66   13.21
   0   7  24  187.20   11.16
   0  -7  24  192.62   11.73
   0  -7  24  194.12   10.12
   0   7 -24  205.77   13.48
   0   7  25    0.40    7.88
   0  -7  25    0.56    6.55
   0  -7  25    0.67    5.78
   0   7 -25    3.88    7.64
   0   7  26   -0.61    8.16
   0  -7 -26    0.44    7.14
   0  -7  26    0.37    6.61
   0  -7  26   -0.87    6.26
   0   7 -26   -1.17    7.92
   0  -7 -27   86.97   10.25
   0  -7  27   92.89    9.39
   0  -7  27  103.74    8.69
   0   7 -27   93.70   11.35
   0   7  28   37.52    9.54
   0  -7 -28   35.13    8.91
   0  -7  28   42.07    8.42
   0  -7  28   45.05    7.84
   0   7 -28   43.21    9.55
   0   7  29   -0.91    9.00
   0  -7 -29    3.28    7.93
   0  -7  29    1.55    7.44
   0  -7  29   -0.52    7.15
   0   7 -29    2.54    8.51
   0   7  30   -1.05    8.44
   0   7  30   -0.24    7.71
   0  -7 -30    1.04    8.12
   0  -7  30   -1.82    7.33
   0  -7  30   -0.40    7.28
   0   7 -30   -0.15    8.79
   0   7  31    1.91    8.59
   0   7  31    1.72    7.62
   0  -7 -31    3.20    8.66
   0  -7  31    3.40    7.47
   0  -7  31    2.77    7.59
   0   7 -31    3.41    8.97
   0   7  32    9.66    9.55
   0   7  32   11.21    8.82
   0  -7 -32   12.02    9.41
   0  -7  32   11.27    8.38
   0  -7  32   15.42    8.38
   0   7 -32   11.41    9.85
   0   7  33    1.22    8.47
   0  -7  33    2.31    8.04
   0  -7  33   -0.50    8.21
   0   7  34    4.52   10.75
   0   7  34    5.86    8.55
   0  -7 -34    4.71    9.40
   0  -7  34    6.99    8.57
   0  -7  34    4.31    8.55
   0   7 -34    4.50    9.79
   0   7  35    6.61   10.04
   0   7  35    3.09    9.05
   0  -7 -35    8.31    9.49
   0  -7  35    9.91    8.79
   0   7 -35    5.15   10.03
   0   7  36    0.48   10.42
   0   7  36    3.09    9.51
   0  -7 -36    0.51    9.48
   0  -7  36    0.22    9.08
   0   7 -36    2.16    9.99
   0   7  37    8.41   10.75
   0   7  37    9.05    9.77
   0  -7  37   15.60    9.20
   0  -7  37    9.45    9.71
   0   7 -37   10.67    9.82
   0   7  38   -1.12   10.11
   0   7  38    3.48   10.02
   0  -7 -38    3.30   10.29
   0  -7  38    2.80    9.12
   0  -7  38    1.33    9.71
   0   7 -38    0.29   10.15
   0   7  39    3.26   10.35
   0  -7 -39    2.10    9.43
   0  -7  39    0.12    9.29
   0  -7  39    1.52    9.91
   0   7 -39   -1.17   10.44
   0   7  40    0.86   10.31
   0   7  40    4.71   10.56
   0  -7 -40   11.86   11.03
   0  -7  40    6.75    9.08
   0  -7  40    2.08   10.16
   0   7 -40    5.89   10.17
   0   7  41    7.67   11.05
   0   7  41    6.55   10.56
   0  -7 -41   14.19   10.96
   0  -7  41    7.45    9.71
   0  -7  41   11.84   11.17
   0   7 -41   10.24   10.47
   0   7  42   -3.12   10.36
   0   7  42   -1.38   10.78
   0  -7 -42   -0.92   11.13
   0  -7  42    0.04    9.38
   0  -7  42    0.00   10.66
   0   7 -42   -0.12   10.38
   0   7  43    1.57   11.17
   0   7  43    2.63   11.65
   0  -7 -43    1.93   11.13
   0  -7  43    1.04    9.39
   0  -7  43    1.20   10.81
   0   7 -43    3.66   10.92
   0   7  44    5.88   11.79
   0   7  44    3.88   11.86
   0  -7 -44    8.84   11.24
   0  -7  44    9.79    9.96
   0  -7  44    5.52   11.65
   0   7  45    1.68   11.54
   0   7  45    1.08   11.61
   0  -7 -45   -2.42   11.42
   0  -7  45    2.18    9.17
   0   7 -45   -2.87   10.84
   0   7  46    3.40   10.67
   0   7 -46   -0.53   10.80
   0   7  47   -1.15   11.51
   0   7  47    0.29   12.60
   0  -7  47    1.42    8.97
   0   7 -47   -0.76   10.39
   0   7  48    1.79   13.18
   0  -7  48    0.02    9.65
   0  -7  48    0.00   12.73
   0   7 -48    1.28   10.40
   0   8   0 6156.58  134.71
   0  -8   0 5713.56  124.64
   0   8   1    9.08    4.09
   0   8   1   23.72    2.82
   0  -8  -1   23.04    2.14
   0   8   2   54.82    5.48
   0   8  -2   54.24    5.15
   0   8  -2   63.59    2.26
   0   8   3  270.02    8.02
   0  -8   3  295.37   12.06
   0   8   4   29.78    5.60
   0   8   4   35.88    3.49
   0  -8   4   35.14    6.17
   0   8   5 2800.76   67.44
   0   8   5 2786.54   62.79
   0  -8   5 2768.73   65.99
   0   8   6   70.15    7.79
   0   8   6   59.06    4.33
   0  -8  -6   73.77    7.06
   0  -8   6   66.48    7.08
   0  -8   6   52.25    1.90
   0   8  -6   61.03    7.52
   0   8   7   49.12    7.39
   0   8   7   51.78    4.32
   0  -8  -7   47.11    6.30
   0  -8   7   56.67    6.58
   0  -8   7   50.02    2.22
   0   8  -7   49.93    7.21
   0   8  -7   47.90    2.88
   0   8   8  145.02    9.78
   0   8   8  127.74    6.06
   0  -8  -8  128.58    8.44
   0  -8   8  135.79    8.54
   0  -8   8  120.96    4.10
   0   8  -8  127.56    9.35
   0   8  -8  121.66    4.64
   0   8   9   65.59    5.07
   0  -8  -9   76.63    7.22
   0  -8   9   72.24    6.87
   0  -8   9   69.81    3.45
   0   8  -9   70.27    8.11
   0   8  -9   68.39    3.76
   0   8  10  201.38    8.20
   0  -8 -10  212.19   10.42
   0  -8  10  215.21   10.29
   0  -8  10  195.09    6.18
   0   8 -10  203.42   11.28
   0   8 -10  189.47    6.23
   0   8  11  161.28   10.40
   0   8  11  176.23    7.79
   0  -8 -11  165.36    9.62
   0  -8  11  183.29    9.96
   0  -8  11  177.02    6.08
   0   8 -11  176.40   10.62
   0   8 -11  164.11    5.79
   0   8  12    7.75    7.03
   0   8  12    7.79    4.45
   0  -8 -12   10.25    5.73
   0  -8  12    7.62    5.74
   0  -8  12    6.28    3.01
   0   8 -12    8.73    6.43
   0   8 -12    5.92    2.96
   0   8  13  695.44   23.17
   0  -8 -13  710.12   22.16
   0  -8  13  720.63   22.17
   0  -8  13  741.59   18.67
   0   8 -13  669.13   17.00
   0   8  14  232.93   12.75
   0   8  14  240.31    9.88
   0  -8 -14  213.62   11.36
   0  -8  14  220.92    7.87
   0   8 -14  241.35   12.47
   0   8  15   30.80    8.20
   0   8  15   36.48    5.69
   0  -8 -15   32.52    6.69
   0  -8  15   29.24    6.23
   0  -8  15   32.04    4.39
   0   8 -15   29.77    8.35
   0   8  16   55.54    8.47
   0   8  16   58.81    6.39
   0  -8 -16   55.15    7.36
   0  -8  16   52.19    7.00
   0  -8  16   57.92    5.15
   0   8 -16   58.74    8.62
   0   8  17  365.47   16.82
   0   8  17  338.02   12.82
   0  -8 -17  364.12   15.07
   0  -8  17  365.42   14.74
   0  -8  17  310.50   10.72
   0   8 -17  362.37   16.91
   0   8  18  134.59   11.22
   0   8  18  137.62    8.63
   0  -8 -18  129.66    9.64
   0  -8  18  127.91    9.52
   0  -8  18  127.43    7.03
   0   8  19    2.38    7.74
   0   8  19   -0.20    5.54
   0  -8 -19    2.42    6.17
   0  -8  19    2.28    6.18
   0  -8  19    3.16    4.48
   0   8  20  114.45   11.01
   0   8  20  129.80    9.10
   0  -8 -20  115.53    9.68
   0  -8  20  127.05    9.42
   0  -8  20  122.89    7.60
   0   8 -20  121.73   10.52
   0   8  21  256.10   15.17
   0   8  21  267.79   12.16
   0  -8 -21  275.67   13.97
   0  -8  21  248.25   12.53
   0  -8  21  279.43   11.23
   0   8 -21  271.68   14.76
   0   8  22   25.02    8.45
   0   8  22   27.72    6.49
   0  -8 -22   22.10    7.35
   0  -8  22   28.62    5.88
   0   8 -22   28.35    7.76
   0   8  23    4.90    7.73
   0   8  23    3.40    5.98
   0  -8  23    7.72    6.19
   0  -8  23    3.54    5.08
   0   8 -23    2.85    7.92
   0   8  24    0.53    7.70
   0   8  24    0.56    6.18
   0  -8 -24    1.94    5.79
   0  -8  24    3.27    6.02
   0  -8  24    0.75    5.53
   0   8 -24    3.22    7.73
   0   8  25   90.47   11.13
   0   8  25   96.33    9.20
   0  -8 -25   94.60   10.23
   0  -8  25   93.90    9.23
   0  -8  25  104.51    8.28
   0   8 -25   93.04   10.73
   0   8  26   17.45    7.06
   0  -8 -26   20.11    8.04
   0  -8  26   17.12    7.16
   0  -8  26   20.63    6.71
   0   8 -26   20.78    8.86
   0   8  27    6.03    8.03
   0   8  27    4.00    6.91
   0  -8 -27    2.39    7.36
   0  -8  27    5.63    6.74
   0  -8  27    7.43    6.45
   0   8 -27    6.36    8.28
   0   8  28   39.39   10.38
   0   8  28   48.32    8.45
   0  -8 -28   38.41    8.91
   0  -8  28   44.51    8.23
   0  -8  28   49.70    7.90
   0   8 -28   47.39    9.96
   0   8  29   13.57    9.68
   0   8  29   18.04    7.95
   0  -8 -29   19.28    8.71
   0  -8  29   17.81    7.63
   0  -8  29   16.48    7.01
   0   8 -29   18.17    8.56
   0   8  30   35.10   10.63
   0  -8 -30   39.47    9.36
   0  -8  30   49.79    8.72
   0  -8  30   51.63    8.52
   0   8 -30   44.72   10.16
   0   8  31    0.70    9.17
   0  -8 -31    0.85    8.79
   0  -8  31   -1.05    7.46
   0  -8  31   -0.41    7.92
   0   8 -31    1.34    8.56
   0   8  32   99.69   13.60
   0  -8 -32   95.72   12.49
   0  -8  32  100.36   11.41
   0  -8  32  100.60   10.43
   0   8 -32   92.15   12.61
   0   8  33   -0.54   10.71
   0  -8 -33   -0.44    9.23
   0  -8  33    3.51    7.95
   0  -8  33   -0.15    8.16
   0   8  34    7.10    9.30
   0  -8  34    7.74    8.60
   0  -8  34    8.53    8.89
   0   8 -34   10.05    9.52
   0   8  35    2.51   10.38
   0   8  35   -0.51    9.82
   0  -8 -35    1.88    9.58
   0  -8  35    0.49    8.76
   0  -8  35    3.25    8.31
   0   8 -35    1.44    9.44
   0   8  36    2.80   10.77
   0   8  36    3.57    9.45
   0  -8  36    3.59    9.06
   0   8 -36    6.06    9.84
   0   8  37   -1.61   10.61
   0   8  37   -0.18    9.60
   0  -8 -37    3.41    9.80
   0  -8  37    1.99    8.45
   0  -8  37    0.59    9.69
   0   8 -37    2.06    9.44
   0   8  38    0.96   10.38
   0  -8 -38    0.62    9.40
   0  -8  38    0.14    8.86
   0  -8  38    2.96    9.98
   0   8 -38    0.24    9.83
   0   8  39   15.63   11.25
   0   8  39   15.03   10.39
   0  -8 -39   14.00   10.60
   0  -8  39   15.46    9.37
   0  -8  39   16.09   10.72
   0   8 -39   10.30   10.99
   0   8  40    0.00    9.70
   0   8  40   -1.19   10.58
   0  -8 -40    2.17   10.40
   0  -8  40   -1.43    9.01
   0  -8  40    4.22   10.36
   0   8 -40    3.55   10.32
   0   8  41    0.54   11.04
   0   8  41    1.90   10.61
   0  -8 -41    5.20   10.94
   0  -8  41    5.99    9.34
   0   8 -41    6.69   10.36
   0   8  42    4.55   11.20
   0   8  42    5.00   10.93
   0  -8 -42    0.99   10.13
   0  -8  42    3.87    9.65
   0   8 -42    7.87   10.45
   0   8  43   -1.27   11.42
   0   8  43   -0.72   10.97
   0  -8 -43    0.24   11.11
   0  -8  43    0.61    9.68
   0   8 -43    0.60   10.04
   0   8  44    1.95   11.66
   0   8  44    2.74   11.20
   0  -8 -44    0.71   11.20
   0  -8  44    1.04    9.88
   0  -8  44    0.77   11.59
   0   8  45    5.63   11.74
   0   8  45    0.00   10.33
   0  -8  45    3.87   10.02
   0  -8  45    3.24   12.15
   0   8 -45    8.20   11.00
   0   8  46    3.08   10.50
   0   8  46    0.00   12.14
   0  -8  46    2.32   12.87
   0   8 -46    2.76   11.06
   0   8  47    1.80   11.99
   0  -8  47    1.28    9.18
   0  -8  47   -0.15   12.44
   0   8 -47   -2.11   11.10
   0   8  48    3.04   12.32
   0  -8  48    1.45    9.17
   0  -8  48    2.44   13.15
   0   8 -48   -0.24   11.01
   0   9   0   -0.14    3.66
   0   9   0    0.90    2.56
   0  -9   0    1.44    5.95
   0  -9   0    1.72    1.86
   0   9   1  226.72    6.96
   0  -9  -1  242.08   11.42
   0  -9  -1  247.35    6.67
   0  -9   1  252.02   11.72
   0  -9   1  240.19    6.10
   0   9   2  329.49    9.32
   0  -9  -2  305.16   12.92
   0  -9  -2  303.28    8.03
   0  -9   2  314.74   13.25
   0   9   3 1848.22   42.24
   0  -9  -3 1879.22   47.25
   0  -9  -3 1746.82   39.36
   0  -9   3 1874.98   47.69
   0  -9   3 1938.59   48.51
   0   9   4    3.46    4.48
   0   9   4   11.63    3.22
   0  -9  -4    8.83    5.71
   0  -9  -4   14.49    2.55
   0  -9   4   10.53    6.15
   0  -9   4   15.07    6.44
   0   9   5  330.53   13.78
   0   9   5  330.21    9.92
   0  -9  -5  367.43   14.57
   0  -9  -5  332.71    9.15
   0  -9   5  383.09   15.18
   0  -9   5  358.63   14.04
   0   9   6 1080.55   26.30
   0  -9  -6 1137.35   31.35
   0  -9   6 1083.87   30.49
   0  -9   6 1077.22   29.89
   0   9   7   91.78    5.41
   0  -9  -7   89.36    7.80
   0  -9   7   91.49    7.65
   0  -9   7   93.39    2.83
   0   9  -7   84.81    8.48
   0   9  -7   77.44    3.41
   0   9   8  732.67   19.28
   0  -9  -8  762.72   23.26
   0  -9   8  767.29   23.19
   0  -9   8  718.59   16.72
   0   9  -8  783.41   24.51
   0   9  -8  710.55   17.10
   0   9   9    2.13    6.52
   0   9   9    2.44    3.96
   0  -9  -9    2.84    5.75
   0  -9   9   -0.57    5.54
   0  -9   9    3.23    1.78
   0   9  -9    1.28    6.84
   0   9  -9    2.19    2.81
   0   9  10  204.28   11.87
   0   9  10  195.80    8.25
   0  -9 -10  211.75   11.14
   0  -9  10  212.14   10.80
   0  -9  10  194.54    6.10
   0   9 -10  200.27   11.48
   0   9 -10  182.22    6.23
   0   9  11  131.91   10.40
   0   9  11  134.30    7.10
   0  -9 -11  141.23    9.41
   0  -9  11  130.76    5.12
   0   9 -11  123.43    5.33
   0   9  12  329.63   15.23
   0   9  12  322.99   11.26
   0  -9 -12  332.90   14.09
   0  -9  12  319.45    9.37
   0   9 -12  345.11   15.53
   0   9 -12  313.11    9.39
   0   9  13  497.02   19.51
   0   9  13  506.80   15.69
   0  -9 -13  524.74   18.58
   0  -9  13  510.16   17.86
   0  -9  13  476.17   13.00
   0   9 -13  527.64   19.75
   0   9 -13  453.39   12.57
   0   9  14  554.63   20.80
   0   9  14  629.09   18.61
   0  -9 -14  583.94   19.94
   0  -9  14  585.95   19.75
   0  -9  14  600.68   15.97
   0   9 -14  646.98   22.83
   0   9 -14  535.44   14.42
   0   9  15  141.29   11.15
   0   9  15  152.46    8.48
   0  -9 -15  138.36    9.77
   0  -9  15  147.55    9.82
   0  -9  15  136.09    6.42
   0   9 -15  159.38   11.81
   0   9  16  471.81   19.44
   0   9  16  463.72   15.58
   0  -9 -16  469.26   17.70
   0  -9  16  451.76   16.89
   0  -9  16  448.86   13.31
   0   9 -16  471.01   19.19
   0   9  17   19.00    7.85
   0   9  17   29.36    5.83
   0  -9 -17   20.89    6.59
   0  -9  17   14.00    6.16
   0  -9  17   26.29    4.72
   0   9 -17   27.34    8.24
   0   9  18   79.06   10.49
   0   9  18   80.44    7.22
   0  -9 -18   75.69    8.25
   0  -9  18   80.76    8.05
   0  -9  18   75.36    5.87
   0   9  19  231.25   14.26
   0   9  19  248.61   11.35
   0  -9 -19  237.68   12.87
   0  -9  19  237.74   12.62
   0  -9  19  232.43    9.52
   0   9  20   18.50    8.99
   0   9  20   15.72    6.05
   0  -9 -20   20.17    6.89
   0  -9  20   17.26    6.82
   0  -9  20   16.79    5.07
   0   9 -20   19.64    7.69
   0   9  21   21.91    8.13
   0   9  21   16.29    6.19
   0  -9 -21   19.01    7.58
   0  -9  21   17.75    6.48
   0   9 -21   16.38    8.11
   0   9  22  139.48   12.78
   0   9  22  144.46    9.61
   0  -9  22  157.68    8.69
   0   9 -22  133.46   11.47
   0   9  23   42.37    9.54
   0   9  23   49.33    7.58
   0  -9 -23   45.09    8.58
   0  -9  23   44.61    7.32
   0  -9  23   56.04    6.56
   0   9 -23   41.11    8.49
   0   9  24   47.20    9.51
   0   9  24   48.89    7.81
   0  -9 -24   45.05    8.72
   0  -9  24   45.67    7.77
   0  -9  24   55.82    7.01
   0   9 -24   49.79   10.15
   0   9  25   85.11    8.86
   0  -9 -25   84.43    9.98
   0  -9  25   89.33    9.28
   0  -9  25   90.30    7.80
   0   9 -25   91.79   11.06
   0   9  26   22.31    9.10
   0   9  26   26.44    7.34
   0  -9 -26   19.45    8.29
   0  -9  26   23.43    7.32
   0  -9  26   26.35    6.73
   0   9 -26   29.10    9.28
   0   9  27   75.74   11.50
   0   9  27   87.28    9.49
   0  -9 -27   79.90   10.49
   0  -9  27   72.79    9.05
   0  -9  27   80.74    8.38
   0   9 -27   88.06   11.56
   0   9  28   17.75    9.48
   0   9  28   23.99    7.97
   0  -9 -28   19.87    8.74
   0  -9  28   21.84    7.64
   0  -9  28   24.67    7.45
   0   9 -28   21.84    9.40
   0   9  29   53.76   11.04
   0   9  29   46.52    8.87
   0  -9 -29   46.66    9.74
   0  -9  29   55.00    9.00
   0  -9  29   47.52    7.98
   0   9 -29   53.23   10.78
   0   9  30    5.20    9.58
   0   9  30    1.65    7.75
   0  -9 -30    0.95    8.22
   0  -9  30    4.23    7.25
   0  -9  30    1.31    7.26
   0   9 -30    4.24    9.03
   0   9  31    7.72   10.12
   0   9  31    7.07    8.33
   0  -9 -31    7.02    8.87
   0  -9  31    6.84    7.59
   0  -9  31    7.17    7.82
   0   9 -31    7.69    9.22
   0   9  32    0.14   10.62
   0   9  32    1.89    8.56
   0  -9 -32   -1.39    8.56
   0  -9  32    0.28    7.76
   0  -9  32    0.80    7.95
   0   9 -32    1.02    9.37
   0   9  33   60.41   12.45
   0   9  33   56.70   10.72
   0  -9 -33   54.40   11.65
   0  -9  33   67.25   10.41
   0  -9  33   62.75   10.28
   0   9  34   12.60   10.94
   0  -9 -34   11.78    9.61
   0  -9  34   13.47    8.77
   0  -9  34   13.22    8.84
   0  -9  35    4.42    8.22
   0  -9  35    2.70    9.13
   0   9 -35    5.62   10.01
   0   9  36    1.74   10.65
   0  -9 -36    4.48    9.63
   0  -9  36    2.59    8.85
   0   9 -36    1.49    9.75
   0  -9 -37    6.31   10.14
   0  -9  37    4.56    9.24
   0   9 -37    8.90    9.81
   0   9  38   -0.94   10.11
   0  -9 -38   -2.47    9.48
   0  -9  38    0.31    8.83
   0   9 -38   -0.74   10.10
   0   9  39   -1.33   10.54
   0   9  39   -0.13   10.52
   0  -9 -39    2.97   10.21
   0  -9  39    1.05    9.11
   0   9 -39   -1.81   10.38
   0   9  40   20.35   11.69
   0   9  40   12.49   11.11
   0  -9 -40   10.16   11.37
   0  -9  40   20.50   10.04
   0  -9  40   12.60   11.32
   0   9 -40   11.98   11.24
   0   9  41   -1.43   10.95
   0   9  41   -0.45   10.36
   0  -9 -41    0.48   10.73
   0  -9  41    3.14    9.25
   0  -9  41    0.00   11.32
   0   9 -41    0.00    9.99
   0   9  42    3.43   10.77
   0   9  42   -0.75   10.93
   0  -9 -42    0.55   10.03
   0  -9  42    0.03    9.79
   0  -9  42    2.70   11.18
   0   9 -42    1.14   10.12
   0   9  43   -1.90   11.36
   0   9  43    2.18   10.82
   0  -9 -43   -4.13   11.43
   0  -9  43   -0.75    9.57
   0  -9  43   -1.92   11.82
   0   9 -43   -2.32   10.49
   0   9  44    2.34   11.69
   0   9  44    1.96   11.48
   0  -9 -44    3.39   11.51
   0  -9  44    0.60    9.62
   0  -9  44    0.40   11.89
   0   9 -44    6.85   10.70
   0   9  45   -1.20   11.58
   0  -9  45   -0.11    9.56
   0  -9  45   -1.99   11.88
   0   9  46   -0.97   12.21
   0  -9  46    0.73   12.44
   0   9 -46    4.53   11.06
   0   9  47    1.80   12.26
   0  -9  47    2.40    9.68
   0  -9  47    4.15   13.36
   0   9 -47    2.02   11.24
   0   9  48    2.02   12.88
   0  -9  48   -3.16   13.77
   0 -10   0  949.27   27.88
   0 -10   0 1222.61   27.63
   0 -10  -1  263.84   12.28
   0 -10  -1  275.51    7.43
   0 -10   1  310.49   13.86
   0 -10   1  286.33    7.33
   0  10  -1  300.52    8.34
   0 -10  -2    2.42    6.34
   0 -10  -2    2.48    2.14
   0 -10   2    2.32    6.39
   0 -10   2    2.78    1.63
   0  10  -2    2.05    1.88
   0  10   3   53.82    4.15
   0 -10  -3   61.21    7.73
   0 -10  -3   55.76    3.25
   0 -10   3   63.78    7.87
   0 -10   3   57.10    7.33
   0  10   4   46.70    4.14
   0 -10  -4   39.19    7.15
   0 -10  -4   38.07    3.07
   0 -10   4   33.72    7.36
   0 -10   4   42.71    7.04
   0  10   5  484.16   13.44
   0 -10  -5  474.78   17.37
   0 -10   5  490.94   18.26
   0 -10   5  498.19   17.61
   0  10   6  468.18   17.65
   0  10   6  419.93   12.30
   0 -10  -6  477.75   17.30
   0 -10   6  485.43   18.12
   0 -10   6  441.38   16.22
   0  10   7  137.59   10.07
   0  10   7  109.95    5.97
   0 -10  -7  140.13    9.69
   0 -10   7   78.53   15.88
   0 -10   7  124.20    9.15
   0  10   8  144.84   10.48
   0  10   8  132.96    6.66
   0 -10  -8  153.89   10.06
   0 -10   8  147.72    4.28
   0  10  -8  130.25    4.62
   0  10   9 1361.84   38.28
   0  10   9 1371.53   33.62
   0 -10  -9 1438.07   38.70
   0 -10   9 1280.36   29.02
   0  10  -9 1433.85   39.67
   0  10  -9 1263.73   29.22
   0  10  10   31.46    8.28
   0  10  10   31.61    4.98
   0 -10 -10   30.76    7.08
   0 -10  10   32.04    6.52
   0 -10  10   33.96    3.23
   0  10 -10   38.77    8.35
   0  10 -10   31.91    3.26
   0  10  11  691.91   23.97
   0  10  11  633.29   18.15
   0 -10 -11  689.71   22.41
   0 -10  11  666.84   21.57
   0 -10  11  629.54   15.69
   0  10 -11  705.46   23.92
   0  10 -11  639.53   16.34
   0  10  12  298.67   14.89
   0 -10 -12  303.39   13.61
   0 -10  12  305.07   13.43
   0 -10  12  306.29    9.11
   0  10 -12  306.58   14.93
   0  10 -12  278.51    8.82
   0  10  13   26.95    8.32
   0  10  13   28.53    5.56
   0 -10 -13   30.91    7.24
   0 -10  13   25.60    6.96
   0 -10  13   25.31    3.63
   0  10 -13   25.29    8.29
   0  10 -13   20.72    3.94
   0  10  14   46.83    9.03
   0  10  14   26.71    5.66
   0 -10 -14   37.36    7.29
   0 -10  14   32.52    7.05
   0 -10  14   24.41    4.12
   0  10 -14   31.98    8.50
   0  10 -14   22.80    4.21
   0  10  15  340.40   16.98
   0  10  15  394.28   14.06
   0 -10 -15  353.21   15.24
   0 -10  15  359.85   15.15
   0 -10  15  382.73   11.65
   0  10 -15  370.09   17.05
   0  10  16  735.90   26.07
   0  10  16  733.75   21.65
   0 -10 -16  749.48   24.50
   0 -10  16  732.42   23.51
   0 -10  16  711.91   19.00
   0  10 -16  763.69   26.17
   0  10  17    1.86    7.77
   0  10  17    1.43    5.48
   0 -10 -17    0.04    6.15
   0 -10  17    1.64    6.08
   0 -10  17    2.25    4.22
   0  10 -17    0.10    7.31
   0  10  18    6.89    7.73
   0  10  18    6.89    6.01
   0 -10 -18    8.54    6.21
   0 -10  18    6.93    5.92
   0 -10  18    5.63    4.55
   0  10  19   79.80   10.67
   0  10  19   89.82    7.93
   0 -10 -19   84.91    9.23
   0 -10  19   86.50    8.67
   0 -10  19   87.23    6.40
   0  10  20  115.53   11.33
   0  10  20  117.81    8.78
   0 -10 -20  117.83   10.04
   0 -10  20  106.88    9.55
   0 -10  20  110.85    7.16
   0  10 -20  115.14   10.88
   0  10  21    4.89    8.12
   0  10  21    0.77    5.90
   0 -10  21    2.97    6.22
   0 -10  21    0.95    4.99
   0  10 -21    1.32    7.36
   0  10  22  121.55   11.94
   0  10  22  110.77    9.04
   0 -10 -22  120.18   10.53
   0 -10  22  124.34    7.97
   0  10 -22  114.66   11.29
   0  10  23   26.52    9.48
   0  10  23   27.37    7.08
   0 -10 -23   28.98    8.16
   0 -10  23   23.62    6.68
   0 -10  23   30.43    6.15
   0  10 -23   22.20    9.00
   0  10  24    5.14    6.62
   0 -10 -24    6.02    7.26
   0 -10  24    4.28    6.83
   0 -10  24    9.55    5.93
   0  10 -24    8.08    8.71
   0  10  25   64.69   10.99
   0  10  25   59.30    8.23
   0 -10 -25   60.47    9.42
   0 -10  25   63.33    8.35
   0 -10  25   60.19    7.40
   0  10 -25   67.25   10.33
   0  10  26    2.39    8.92
   0  10  26    0.94    6.87
   0 -10 -26    4.11    7.92
   0 -10  26    2.91    6.32
   0 -10  26    1.15    6.43
   0  10 -26    5.15    8.22
   0  10  27   31.73   10.22
   0  10  27   27.96    8.05
   0 -10 -27   30.46    9.21
   0 -10  27   30.16    7.48
   0 -10  27   34.52    7.21
   0  10 -27   29.51    9.87
   0  10  28    0.66    9.55
   0  10  28    0.00    7.28
   0 -10 -28    0.29    8.08
   0 -10  28    0.00    7.10
   0 -10  28   -0.47    6.69
   0  10 -28    2.39    8.36
   0  10  29   16.79   10.01
   0  10  29    7.45    7.91
   0 -10 -29    7.71    9.01
   0 -10  29    9.40    7.26
   0 -10  29    9.13    7.28
   0  10 -29   14.60    9.27
   0  10  30   -0.40   10.11
   0  10  30    1.18    8.35
   0 -10 -30   -0.43    8.70
   0 -10  30    0.34    8.01
   0 -10  30   -0.87    7.60
   0  10 -30   -2.27    8.93
   0  10  31    4.77   10.67
   0  10  31    6.41    8.58
   0 -10 -31    5.23    8.79
   0 -10  31    4.02    7.95
   0 -10  31    7.92    7.89
   0  10 -31    2.49    8.97
   0  10  32   -0.80   10.17
   0  10  32    1.71    8.76
   0 -10 -32    1.86    9.37
   0 -10  32    0.25    7.97
   0  10 -32   -1.31    9.40
   0  10  33    6.63   10.88
   0  10  33    5.51    8.93
   0 -10 -33   10.90    9.84
   0 -10  33    9.35    8.46
   0  10 -33    7.74    9.86
   0  10  34   -2.14   10.35
   0  10  34    2.30    9.36
   0 -10  34    3.97    8.41
   0  10  35   -1.20   10.94
   0  10  35    2.18    9.54
   0 -10  35   -0.65    7.83
   0 -10  35    0.79    8.52
   0  10 -35    1.82    9.91
   0  10  36    5.28    9.88
   0 -10 -36    9.33    9.97
   0 -10  36    7.64   10.04
   0  10 -36    9.16   10.53
   0  10  37   17.51   11.24
   0  10  37   10.17   10.02
   0 -10 -37   16.14   10.48
   0 -10  37   15.15    8.79
   0 -10  37   14.83   10.62
   0  10 -37   14.89   10.79
   0  10  38   -2.79    9.87
   0  10  38    0.89   10.19
   0 -10 -38    1.45   10.35
   0 -10  38    3.32    8.70
   0 -10  38    0.31   10.29
   0  10 -38   -0.73   10.20
   0  10  39    4.48   11.06
   0 -10 -39    9.45   10.99
   0 -10  39    7.64    9.08
   0 -10  39    6.47   10.96
   0  10 -39    5.27   10.40
   0  10  40   -1.65   10.44
   0 -10 -40    1.39   10.86
   0 -10  40    1.72    8.69
   0 -10  40   -0.43   10.71
   0  10 -40    1.70   10.34
   0  10  41   -1.66   11.21
   0 -10 -41    3.95   10.87
   0 -10  41    1.60    9.17
   0 -10  41    4.65   11.66
   0  10 -41    0.91   10.50
   0  10  42   11.90   11.31
   0 -10 -42   15.96   11.65
   0 -10  42   17.40    9.90
   0 -10  42   14.70   11.54
   0  10 -42   11.67   10.75
   0  10  43    4.54   11.39
   0  10  43    0.93   10.25
   0 -10 -43    3.05   11.33
   0 -10  43   -1.57    9.06
   0 -10  43    2.26   12.25
   0  10 -43    2.08   10.62
   0  10  44    4.88   11.45
   0  10  44    2.68   11.19
   0 -10  44    1.81    9.22
   0 -10  44   -1.18   12.24
   0  10 -44    2.10   10.48
   0  10  45   -0.50   11.96
   0 -10  45    1.66    9.43
   0 -10  45    0.11   12.39
   0  10  46    3.67   12.50
   0 -10  46    2.39    9.35
   0 -10  46    3.76   12.83
   0  10 -46    3.12   10.66
   0  10  47    1.52   12.30
   0 -10  47    0.07   13.30
   0  11   0   12.70    5.28
   0  11   0   31.45    3.47
   0 -11   0   47.63    7.66
   0 -11   0   34.29    2.83
   0  11   1 1474.00   34.20
   0 -11  -1 1442.98   39.21
   0 -11  -1 1420.93   32.31
   0 -11   1 1444.56   39.46
   0 -11   1 1377.23   31.02
   0  11  -1 1502.72   34.40
   0  11   2   23.66    3.72
   0 -11  -2   12.65    6.49
   0 -11  -2   21.71    2.85
   0 -11   2   23.44    7.36
   0 -11   2   19.84    2.09
   0  11  -2    6.18    4.70
   0  11   3  781.87   19.71
   0 -11  -3  745.49   23.74
   0 -11  -3  747.65   18.08
   0 -11   3  738.76   24.22
   0 -11  -4 1472.10   39.79
   0 -11  -4 1417.86   32.72
   0 -11   4 1524.89   41.69
   0 -11  -5 1159.49   32.92
   0 -11   5 1149.35   33.65
   0  11   6  125.20    9.87
   0 -11  -6  163.91   10.53
   0 -11   6  155.40   11.42
   0 -11   6  164.37   10.65
   0  11   7   35.91    7.52
   0  11   7   44.09    4.92
   0 -11  -7   35.77    7.46
   0 -11   7   36.15    8.05
   0 -11   7   42.97    7.16
   0  11   8  226.20   12.95
   0  11   8  244.51    9.19
   0 -11  -8  249.04   12.55
   0 -11   8  246.59   12.42
   0  11  -8  235.77   12.30
   0  11   9  287.05   14.78
   0  11   9  272.74   10.14
   0 -11  -9  300.68   13.99
   0 -11   9  298.30   13.44
   0 -11   9  266.99    6.91
   0  11  -9  293.05   14.58
   0  11  10   47.98    8.35
   0  11  10   61.67    5.80
   0 -11 -10   54.84    7.54
   0 -11  10   48.88    7.69
   0 -11  10   60.80    3.58
   0  11 -10   60.89    9.09
   0  11 -10   49.92    4.18
   0  11  11  247.69   13.92
   0  11  11  231.76    9.60
   0 -11 -11  242.25   12.71
   0 -11  11  240.52   12.19
   0 -11  11  215.73    6.63
   0  11 -11  236.44   13.66
   0  11 -11  216.25    7.62
   0  11  12  117.99   11.17
   0  11  12  123.99    7.61
   0 -11 -12  114.18    9.47
   0 -11  12  120.11    9.30
   0 -11  12  107.42    5.12
   0  11 -12  121.59   10.94
   0  11 -12   90.94    4.54
   0  11  13   32.24    8.62
   0  11  13   27.30    5.72
   0 -11 -13   33.86    7.29
   0 -11  13   29.85    7.21
   0 -11  13   27.92    4.04
   0  11 -13   31.00    8.80
   0  11 -13   24.72    4.21
   0  11  14 1017.32   32.73
   0  11  14 1028.27   27.79
   0 -11 -14 1051.52   31.22
   0 -11  14 1047.65   30.60
   0 -11  14 1020.93   25.03
   0  11 -14 1049.36   32.82
   0  11 -14  992.10   24.71
   0  11  15  130.85   11.99
   0  11  15  142.05    8.59
   0 -11 -15  149.27   10.75
   0 -11  15  141.46   10.25
   0 -11  15  132.66    6.54
   0  11 -15  141.19   11.88
   0  11 -15  120.49    6.29
   0  11  16  372.12   17.93
   0  11  16  351.19   13.50
   0 -11 -16  365.02   15.90
   0 -11  16  380.24   15.75
   0 -11  16  344.74   11.11
   0  11 -16  379.33   17.79
   0  11  17   18.98    8.14
   0  11  17   18.07    5.85
   0 -11 -17   18.53    7.53
   0 -11  17   17.40    6.25
   0 -11  17   16.92    4.52
   0  11 -17   16.59    8.39
   0  11  18  180.20   13.65
   0  11  18  202.26   10.50
   0 -11 -18  192.83   11.99
   0 -11  18  197.32   11.56
   0 -11  18  191.32    8.49
   0  11  19    5.76    7.83
   0  11  19    3.44    5.69
   0 -11  19    6.64    5.84
   0 -11  19    5.96    4.76
   0  11  20    4.60    7.66
   0  11  20    3.11    6.04
   0 -11  20    2.42    6.66
   0 -11  20    2.40    4.87
   0  11 -20    3.23    7.26
   0  11  21  179.21   14.06
   0  11  21  195.15   11.06
   0 -11 -21  189.91   12.47
   0 -11  21  182.29   11.81
   0 -11  21  176.77    9.06
   0  11 -21  172.68   13.29
   0  11  22   60.12    9.46
   0  11  22   71.38    8.34
   0 -11 -22   58.88    8.95
   0  11 -22   61.04   10.36
   0  11  23    2.46    6.66
   0 -11 -23    4.89    7.39
   0 -11  23    4.73    5.64
   0  11 -23    1.56    8.26
   0  11  24   -1.67    9.19
   0  11  24   -0.87    6.95
   0 -11 -24    0.71    7.28
   0 -11  24   -0.90    6.29
   0 -11  24    0.00    5.66
   0  11 -24   -1.43    8.26
   0  11  25   -1.74    9.99
   0  11  25   -0.02    7.03
   0 -11 -25    0.83    7.52
   0 -11  25    1.71    6.35
   0 -11  25   -0.39    5.93
   0  11 -25    1.79    8.44
   0  11  26    2.36    9.30
   0  11  26    1.54    7.74
   0 -11 -26    2.97    8.27
   0 -11  26    0.71    6.45
   0  11 -26   -0.08    8.52
   0  11  27   26.93   10.66
   0  11  27   24.79    8.04
   0 -11 -27   22.03    9.08
   0 -11  27   23.97    7.81
   0  11 -27   31.15   10.21
   0  11  28   56.74   12.01
   0  11  28   59.90    9.51
   0 -11 -28   57.88   11.17
   0 -11  28   69.47    9.05
   0  11 -28   68.53   11.58
   0  11  29   11.25   10.22
   0  11  29    8.69    8.33
   0 -11 -29   10.79    8.80
   0 -11  29   13.19    7.38
   0  11 -29   11.26    9.53
   0  11  30    8.48   10.64
   0  11  30    9.19    8.75
   0 -11 -30    8.28    9.59
   0 -11  30    9.54    7.84
   0 -11  30    9.22    7.65
   0  11 -30    9.60    9.40
   0  11  31   63.44   12.98
   0  11  31   55.06   10.19
   0 -11 -31   64.40   11.17
   0 -11  31   70.52   10.27
   0 -11  31   70.16    9.91
   0  11 -31   70.67   12.24
   0  11  32    7.18   10.62
   0  11  32   10.75    9.17
   0 -11 -32   11.09    9.50
   0 -11  32    8.68    7.86
   0 -11  32   11.48    8.55
   0  11 -32   10.17   10.20
   0  11  33    8.47   11.06
   0  11  33    8.02    9.35
   0 -11  33   16.99    8.27
   0 -11  33   10.32    9.04
   0  11 -33   12.57   10.40
   0  11  34    2.52   11.12
   0  11  34    4.88    9.41
   0 -11 -34    6.09    9.66
   0 -11  34    5.44    8.17
   0 -11  34    2.45    9.54
   0  11  35   10.68   10.05
   0 -11 -35   12.29   10.70
   0 -11  35   13.36    8.74
   0 -11  35   16.19    9.96
   0  11 -35   16.35   10.76
   0  11  36    1.74   10.77
   0  11  36    2.17    9.91
   0 -11  36    2.46    9.77
   0  11 -36    1.25    9.48
   0  11  37    0.71   10.13
   0 -11 -37   -0.98    9.92
   0 -11  37   -1.01   10.30
   0  11 -37   -1.74   10.37
   0  11  38    1.87   10.97
   0  11  38    3.42   10.20
   0 -11 -38    3.10   10.58
   0 -11  38    4.44    8.81
   0 -11  38    2.56   10.38
   0  11 -38    0.56   10.54
   0  11  39    0.01   10.75
   0  11  39    0.00   10.54
   0 -11 -39   -2.69   10.92
   0 -11  39    0.18    8.59
   0 -11  39   -1.52   10.47
   0  11 -39    2.89   10.40
   0  11  40   -0.67   11.29
   0  11  40    2.62   11.44
   0 -11 -40    0.35   10.11
   0 -11  40   -0.53    8.96
   0 -11  40    2.03   11.61
   0  11 -40   -1.51   10.71
   0  11  41   -2.71   11.35
   0  11  41    1.17   10.57
   0 -11 -41    4.49   11.17
   0 -11  41    1.77    9.24
   0 -11  41   -1.38   11.54
   0  11 -41   -1.34   10.77
   0  11  42    0.00   10.81
   0  11  42    1.13   11.33
   0 -11 -42   -0.67   10.30
   0 -11  42    4.98    9.55
   0 -11  42    1.43   11.93
   0  11 -42   -1.71   10.82
   0  11  43    2.14   11.28
   0  11  43    0.98   11.24
   0 -11  43    3.91    9.74
   0 -11  43   -0.35   11.99
   0  11 -43    0.79   10.71
   0  11  44   -0.80   11.01
   0 -11  44    2.34    9.63
   0 -11  44   -0.13   12.64
   0  11 -44    0.46   10.64
   0 -11  45   -1.22    9.52
   0 -11  45    0.23   12.92
   0 -11  46    2.04   13.73
   0 -11  47   -1.39   13.96
   0  12   0  602.16   21.05
   0  12   0  694.75   17.41
   0 -12   0  632.55   22.10
   0 -12   0  610.01   14.82
   0  12   1    1.68    5.51
   0  12   1    7.72    3.43
   0 -12  -1    4.27    6.88
   0 -12  -1    7.99    2.71
   0 -12   1   37.11    8.30
   0  12  -1   38.49    6.81
   0  12   2  369.94   10.95
   0 -12  -2  337.72   15.48
   0 -12  -2  349.64    9.61
   0 -12   2  337.15   15.58
   0 -12   2  423.27   10.42
   0  12  -2  369.75    9.68
   0  12   3  178.45    7.18
   0 -12  -3  201.21   11.89
   0 -12  -3  183.09    6.24
   0 -12   3  212.52   12.62
   0 -12   3  187.58   11.30
   0 -12   3  214.48    5.48
   0  12   4   11.13    5.00
   0  12   4   21.30    4.29
   0 -12  -4   29.72    7.81
   0 -12   4   28.17    8.32
   0 -12   4   20.77    7.02
   0  12   5  624.55   17.06
   0 -12  -5  615.77   21.63
   0 -12   5  640.92   22.98
   0 -12   5  640.65   21.73
   0  12   6  148.93    7.06
   0 -12  -6  137.47   10.15
   0 -12   6  123.84   11.52
   0 -12   6  140.65   10.36
   0  12   7  272.67   13.90
   0 -12  -7  319.03   14.61
   0 -12   7  309.20   15.38
   0 -12   7  316.80   14.30
   0  12   8   31.54    8.17
   0 -12  -8   30.47    7.99
   0 -12   8   27.88    8.15
   0 -12   8   32.19    7.19
   0  12   9  171.65   12.26
   0 -12  -9  164.53   11.04
   0 -12   9  158.88   11.07
   0 -12   9  162.66   10.86
   0  12  -9  165.03   10.51
   0  12  10   51.91    9.35
   0  12  10   44.71    5.74
   0 -12 -10   44.76    7.93
   0 -12  10   45.06    7.77
   0 -12  10   50.97    2.69
   0  12 -10   54.69    9.21
   0  12  11  540.69   21.65
   0 -12 -11  562.80   20.59
   0 -12  11  540.19   19.59
   0 -12  11  497.40   12.66
   0  12 -11  553.54   21.49
   0  12 -11  484.05   12.86
   0  12  12   39.00    8.86
   0  12  12   47.19    6.30
   0 -12 -12   33.79    8.12
   0 -12  12   36.73    7.29
   0 -12  12   42.14    3.95
   0  12 -12   40.85    9.09
   0  12 -12   29.96    3.38
   0  12  13   50.41    9.64
   0  12  13   73.88    6.84
   0 -12 -13   53.67    8.18
   0 -12  13   57.32    7.85
   0 -12  13   73.69    4.15
   0  12 -13   62.00    9.75
   0  12 -13   59.40    5.02
   0  12  14  152.65   12.49
   0  12  14  159.14    9.08
   0 -12 -14  146.98   10.54
   0 -12  14  144.31   10.28
   0 -12  14  146.75    6.44
   0  12 -14  147.93   12.11
   0  12 -14  136.33    6.64
   0  12  15   41.20    9.09
   0  12  15   26.61    5.90
   0 -12 -15   34.83    7.45
   0 -12  15   35.55    7.01
   0 -12  15   25.37    4.44
   0  12 -15   30.73    8.97
   0  12  16    3.47    8.10
   0  12  16    5.67    5.43
   0 -12 -16    5.57    7.13
   0 -12  16    3.11    6.56
   0 -12  16    6.75    4.20
   0  12 -16    5.63    8.05
   0  12  17    8.34    7.74
   0  12  17    7.37    5.80
   0 -12  17    5.91    6.58
   0 -12  17    7.02    4.47
   0  12 -17    9.55    7.74
   0  12  18   74.34   10.70
   0  12  18   94.57    8.07
   0 -12  18   93.37    8.93
   0 -12  18   87.57    6.38
   0  12  19    7.89    8.13
   0  12  19   19.20    6.48
   0 -12 -19   13.06    7.10
   0 -12  19   14.24    6.39
   0  12  20    9.39    9.19
   0  12  20    7.04    6.57
   0 -12 -20    7.94    7.96
   0 -12  20    6.76    6.33
   0  12 -20    8.03    7.81
   0  12  21   40.88    7.47
   0 -12 -21   40.32    9.01
   0 -12  21   41.90    7.96
   0  12 -21   43.43    9.38
   0  12  22    2.52    6.84
   0 -12 -22    3.01    7.10
   0  12 -22    5.88    9.27
   0  12  23   28.83    9.85
   0  12  23   26.43    7.73
   0 -12 -23   24.72    8.35
   0  12 -23   25.17    9.64
   0  12  24    0.00    9.24
   0  12  24   -0.78    7.10
   0 -12 -24   -0.30    7.56
   0 -12  24   -0.27    7.11
   0 -12  24    0.00    5.91
   0  12 -24    0.80    8.36
   0  12  25   47.50   11.68
   0  12  25   49.04    8.60
   0 -12 -25   51.74    9.69
   0 -12  25   47.05    8.24
   0 -12  25   49.89    7.58
   0  12 -25   43.88   11.01
   0  12  26  150.67   14.98
   0  12  26  154.05   11.76
   0 -12 -26  141.98   12.80
   0 -12  26  138.82   11.00
   0 -12  26  163.94   10.61
   0  12 -26  158.16   14.26
   0  12  27    0.50    9.76
   0  12  27    2.09    7.99
   0 -12 -27    2.34    8.97
   0 -12  27    2.15    6.88
   0 -12  27    0.95    7.26
   0  12 -27    2.44    8.69
   0  12  28   -0.11    9.57
   0  12  28    0.77    7.99
   0 -12 -28    2.70    8.91
   0 -12  28    0.26    6.72
   0 -12  28    2.04    7.41
   0  12 -28   -0.70    9.11
   0  12  29   12.79   10.37
   0  12  29    9.57    8.66
   0 -12 -29   13.11    9.28
   0 -12  29   12.42    7.42
   0 -12  29   13.39    8.01
   0  12 -29   10.70    9.65
   0  12  30    2.80   10.27
   0  12  30    5.48    8.72
   0 -12 -30    0.43    8.37
   0 -12  30    2.48    7.62
   0 -12  30    4.43    8.20
   0  12 -30    3.77    9.65
   0  12  31   -1.32   11.35
   0  12  31    0.62    8.81
   0 -12 -31   -0.87    9.89
   0 -12  31    1.67    7.51
   0 -12  31    1.12    8.05
   0  12 -31   -1.77    9.80
   0  12  32    8.52   11.12
   0  12  32   10.02    9.19
   0 -12  32   11.95    8.07
   0 -12  32    8.45    8.49
   0  12 -32   11.78    9.85
   0  12  33    5.77   10.85
   0  12  33    2.08    9.08
   0 -12 -33    0.99    9.46
   0 -12  33    1.66    7.78
   0 -12  33    2.61    8.99
   0  12 -33    2.82   10.01
   0  12  34    4.92    9.74
   0 -12 -34    6.40    9.90
   0 -12  34    4.82    7.80
   0 -12  34    5.73    9.46
   0  12  35   -0.46   10.99
   0  12  35   -0.02    9.93
   0 -12 -35   -0.28   10.16
   0 -12  35   -2.31    8.47
   0 -12  35    0.00    9.47
   0  12 -35   -0.76    9.87
   0  12  36    8.79   11.67
   0  12  36    5.46   10.23
   0 -12 -36    7.11   10.82
   0 -12  36    9.97    8.27
   0 -12  36    7.74   10.33
   0  12 -36    8.24   10.56
   0  12  37    2.42   10.16
   0  12  37    2.10    9.95
   0 -12  37    2.09   10.19
   0  12 -37    1.53   10.56
   0  12  38    1.54   10.54
   0  12  38    0.00   10.35
   0 -12 -38    2.19   10.43
   0 -12  38    8.28    8.71
   0 -12  38    5.04   10.62
   0  12 -38    0.54   10.56
   0  12  39    3.42   11.21
   0  12  39    6.52   10.70
   0 -12 -39    3.72   10.98
   0 -12  39    4.14    9.04
   0 -12  39    6.19   10.64
   0  12 -39    8.06   10.91
   0  12  40    2.26   11.30
   0  12  40   -2.95   10.88
   0 -12 -40    1.13   10.71
   0 -12  40   -2.98    8.71
   0 -12  40    0.21   11.67
   0  12 -40    1.56   10.76
   0  12  41    9.61   11.93
   0  12  41    6.72   11.22
   0 -12 -41   12.25   10.77
   0 -12  41    7.81    9.39
   0 -12  41    9.98   11.76
   0  12 -41    4.99   11.12
   0  12  42    1.42   10.87
   0  12  42    0.52   11.64
   0 -12  42    1.31    9.50
   0 -12  42   -5.43   12.82
   0  12 -42    1.29   10.88
   0  12  43   -1.36   11.67
   0  12  43    0.00   10.74
   0 -12  43    1.98    9.63
   0 -12  43    1.13   12.36
   0  12 -43    4.58   11.04
   0  12  44    0.00   11.55
   0 -12  44    0.90    9.19
   0 -12  44    1.47   12.71
   0  12 -44    0.25   10.34
   0  12  45   -0.55   11.97
   0 -12  45   -0.99   13.50
   0  12  46   -2.19   13.41
   0 -12  46   -1.10   13.70
   0  13   0    0.59    6.03
   0  13   0    1.10    3.63
   0 -13   0   -0.50    7.18
   0 -13   0    0.25    2.65
   0  13   1   16.15    6.60
   0  13   1   52.37    4.57
   0 -13  -1   15.50    7.51
   0 -13  -1   37.46    3.37
   0 -13   1   16.48    8.10
   0 -13   1   36.50    3.23
   0  13  -1   17.61    7.02
   0  13  -1   55.06    4.47
   0  13   2  195.28   11.89
   0  13   2  167.04    7.01
   0 -13  -2  183.00   11.85
   0 -13  -2  167.17    6.02
   0 -13   2  173.45   11.94
   0 -13   2  167.82    5.27
   0  13  -2  184.49   11.29
   0  13  -2  145.89    5.23
   0  13   3  101.03    5.85
   0 -13  -3   96.80    9.79
   0 -13  -3   95.36    4.74
   0 -13   3   90.42   10.31
   0 -13   3   98.56    9.41
   0 -13   3   95.07    3.17
   0  13   4    4.18    5.81
   0  13   4   20.39    4.38
   0 -13  -4   14.41    7.27
   0 -13   4   13.08    7.48
   0 -13   4   17.57    7.49
   0  13   5  299.39   10.37
   0 -13  -5  330.36   15.49
   0 -13   5  345.45   16.62
   0 -13   5  328.49   15.01
   0  13   6  344.67   11.65
   0 -13  -6  327.63   15.34
   0 -13   6  318.11   16.03
   0 -13   6  351.86   15.68
   0  13   7    2.53    5.60
   0  13   7    7.18    4.56
   0 -13  -7    9.47    7.91
   0 -13   7    9.48    8.13
   0 -13   7   10.64    6.84
   0  13   8   41.47    7.64
   0  13   8   27.97    5.18
   0 -13  -8   39.64    7.94
   0 -13   8   38.40    9.54
   0 -13   8   34.71    7.36
   0  13   9    6.23    8.03
   0  13   9    2.74    4.62
   0 -13  -9    3.39    7.01
   0 -13   9    5.79    7.89
   0 -13   9    2.69    7.21
   0  13  10    2.01    8.67
   0  13  10    4.20    4.42
   0 -13 -10    2.30    7.24
   0 -13  10    1.29    6.33
   0 -13  10    0.47    6.39
   0  13  11   87.17   10.31
   0 -13 -11   92.40    9.57
   0 -13  11   93.87    9.39
   0  13 -11  108.24   11.11
   0  13  12  120.19   11.70
   0 -13 -12  104.62    9.79
   0 -13  12  119.27    9.82
   0  13 -12  127.62   11.40
   0  13 -12   97.58    5.43
   0  13  13   -0.33    7.83
   0 -13 -13    1.60    7.07
   0 -13  13    1.96    6.31
   0  13 -13    0.53    8.34
   0  13  14  891.45   30.86
   0  13  14  894.24   25.50
   0 -13 -14  886.80   28.43
   0 -13  14  892.40   27.89
   0  13 -14  905.03   30.47
   0  13  15  108.11   11.66
   0  13  15   97.71    7.93
   0 -13  15  101.63    9.36
   0  13 -15  106.02   11.32
   0  13 -15   89.34    6.15
   0  13  16    1.90    8.39
   0  13  16    6.76    5.69
   0 -13  16    1.07    6.84
   0  13 -16    5.22    8.30
   0  13 -16    6.07    3.98
   0  13  17  332.04   17.84
   0  13  17  321.54   13.52
   0 -13 -17  336.65   16.18
   0 -13  17  315.50   14.96
   0 -13  17  310.81   10.80
   0  13 -17  327.26   17.51
   0  13  18   38.07   10.09
   0  13  18   47.60    7.29
   0 -13 -18   38.58    8.74
   0 -13  18   38.29    7.31
   0 -13  18   45.41    5.55
   0  13  19   17.99    6.68
   0 -13 -19   22.93    8.36
   0 -13  19   19.53    6.80
   0 -13  19   16.23    5.12
   0  13  20    1.33    6.26
   0 -13 -20    0.14    7.21
   0 -13  20   -0.37    6.41
   0 -13  20    0.54    5.12
   0  13 -20    1.44    8.35
   0  13  21   49.01   11.27
   0  13  21   49.32    7.93
   0 -13 -21   48.56    8.91
   0 -13  21   45.45    7.73
   0 -13  21   45.84    6.24
   0  13 -21   37.21    9.19
   0  13  22   64.13   11.44
   0  13  22   71.98    8.63
   0 -13 -22   66.88    9.71
   0 -13  22   71.44    7.22
   0  13 -22   66.36   10.94
   0  13  23   -0.02    9.83
   0  13  23   -0.39    7.25
   0 -13 -23   -0.37    7.89
   0  13 -23    0.64    8.69
   0  13  24   58.06   11.43
   0  13  24   59.49    8.91
   0 -13 -24   56.01    9.63
   0 -13  24   60.28    8.87
   0 -13  24   59.66    7.61
   0  13 -24   61.68   10.55
   0  13  25    8.00    9.35
   0  13  25    4.90    7.53
   0 -13 -25    7.76    8.21
   0 -13  25    3.50    7.12
   0 -13  25    7.05    6.64
   0  13 -25    3.02    9.68
   0  13  26    0.87    9.52
   0  13  26    2.52    7.77
   0 -13 -26    0.12    8.31
   0 -13  26   -0.84    6.73
   0 -13  26    2.70    6.86
   0  13 -26    0.00    9.63
   0  13  27   -0.19    9.70
   0  13  27   -0.34    7.99
   0 -13 -27   -0.56    8.35
   0 -13  27   -0.78    7.36
   0 -13  27    1.26    7.15
   0  13 -27    0.24    9.84
   0  13  28    9.74   10.28
   0  13  28    4.82    8.28
   0 -13 -28    4.18    8.83
   0 -13  28    8.39    7.28
   0 -13  28    6.89    7.83
   0  13 -28    5.96    9.57
   0  13  29    9.82   11.64
   0  13  29    3.98    8.79
   0 -13 -29    8.20    9.36
   0 -13  29    6.52    7.60
   0 -13  29    4.94    7.82
   0  13 -29    7.20   10.52
   0  13  30   17.37   11.81
   0  13  30   20.97    9.34
   0 -13 -30   14.96    9.77
   0 -13  30   20.84    8.77
   0 -13  30   18.51    8.31
   0  13 -30   16.37   10.99
   0  13  31    0.25   10.87
   0  13  31    0.70    9.28
   0 -13  31    1.98    7.55
   0 -13  31    2.13    8.79
   0  13 -31    0.00    9.86
   0  13  32    0.22   10.77
   0  13  32    1.09    9.67
   0 -13 -32   -0.04    9.44
   0 -13  32    1.00    8.15
   0 -13  32    2.36    8.85
   0  13 -32   -1.80    9.91
   0  13  33   -0.95    9.81
   0 -13 -33    0.45    9.90
   0 -13  33    0.67    7.45
   0 -13  33    1.22    9.30
   0  13 -33   -0.77   10.17
   0  13  34    6.05   11.62
   0  13  34    7.68   10.11
   0 -13 -34    6.08   10.58
   0 -13  34   10.83    8.14
   0 -13  34    9.08    9.47
   0  13  35    6.72   11.77
   0  13  35    6.96   10.35
   0 -13 -35   11.97   10.71
   0 -13  35   14.69    8.43
   0 -13  35   10.45   10.20
   0  13 -35    8.67   11.62
   0  13  36    2.02   11.06
   0  13  36   -4.17   10.58
   0 -13 -36    3.85   10.57
   0 -13  36   -0.26    7.93
   0 -13  36   -0.59   10.34
   0  13 -36    0.39   10.23
   0  13  37    5.30   11.94
   0  13  37    8.10   10.89
   0 -13 -37   10.59   11.00
   0 -13  37   11.39   11.06
   0  13 -37   12.98   10.72
   0  13  38    6.59   10.93
   0 -13  38    5.69    9.08
   0 -13  38    3.00   11.36
   0  13 -38    8.06   10.82
   0  13  39    1.17   11.66
   0  13  39    1.05   10.80
   0 -13 -39    0.00   10.74
   0 -13  39    2.75    8.97
   0 -13  39    1.09   11.70
   0  13 -39    3.67   10.55
   0  13  40    4.87   11.00
   0  13  40    1.07   10.75
   0 -13 -40    3.34   10.94
   0 -13  40    2.88    8.72
   0 -13  40   -0.97   12.07
   0  13 -40    0.50   10.91
   0  13  41    5.39   11.29
   0  13  41    5.75   11.32
   0 -13  41    9.96    9.56
   0 -13  41    4.44   11.35
   0  13 -41    5.91   11.06
   0  13  42    3.60   11.35
   0  13  42   -1.26   11.10
   0 -13  42    0.54    9.51
   0 -13  42    0.85   12.66
   0  13 -42   -0.03   10.82
   0 -13  43    4.84   12.95
   0  13 -43    0.00    9.69
   0  13  44    4.66   12.65
   0 -13  44   -1.13   12.90
   0  13  45    0.39   12.42
   0 -13  45   -1.49   13.23
   0  13  46   -1.62   13.56
   0 -13  46   -1.35   14.39
   0  14   0    3.83    6.89
   0  14   0   11.86    4.21
   0 -14   0    3.09    7.43
   0 -14   0    8.09    2.98
   0  14   1  573.83   21.89
   0  14   1  634.51   17.04
   0 -14  -1  614.22   22.70
   0 -14  -1  583.58   14.89
   0 -14   1  633.44   23.36
   0 -14   1  598.09   15.00
   0  14  -1  647.91   23.39
   0  14  -1  643.13   16.73
   0  14   2  279.30   15.05
   0  14   2  323.44   10.65
   0 -14  -2  274.56   14.53
   0 -14  -2  279.95    8.59
   0 -14   2  284.10   15.27
   0  14  -2  273.22   14.34
   0  14   3  426.25   18.41
   0  14   3  479.04   14.15
   0 -14  -3  426.08   18.04
   0 -14   3  415.06   18.46
   0 -14   3  460.77   18.48
   0  14   4  142.11   10.92
   0  14   4  189.52    8.18
   0 -14  -4  178.50   12.23
   0 -14   4  179.57   12.66
   0 -14   4  194.18   12.18
   0  14   5   61.95    5.61
   0 -14  -5   57.59    8.77
   0 -14   5   57.85    9.99
   0 -14   5   60.78    9.09
   0  14   6  240.22    9.75
   0 -14  -6  238.05   13.73
   0 -14   6  245.00   14.59
   0 -14   6  240.60   13.22
   0  14   7  417.24   13.69
   0 -14  -7  417.66   17.88
   0 -14   7  424.75   19.10
   0 -14   7  423.86   17.51
   0  14   8  346.26   12.27
   0 -14  -8  323.21   15.56
   0 -14   8  336.05   17.52
   0 -14   8  367.39   16.21
   0  14   9  183.70   12.73
   0  14   9  182.96    9.01
   0 -14  -9  171.05   12.04
   0 -14   9  175.93   12.96
   0 -14   9  182.99   12.09
   0  14  10  172.22   13.49
   0 -14 -10  185.03   12.16
   0 -14  10  169.85   13.07
   0 -14  10  175.21   11.96
   0  14  11  286.67   16.72
   0  14  11  252.50   10.97
   0 -14 -11  284.48   14.65
   0 -14  11  286.31   16.30
   0 -14  11  288.82   14.36
   0  14  12   59.39   10.18
   0  14  12   45.83    6.45
   0 -14 -12   59.35    9.12
   0 -14  12   59.62    8.58
   0  14 -12   59.43   10.15
   0  14  13   21.56    8.72
   0  14  13   17.47    5.60
   0 -14  13   22.19    6.77
   0 -14  13   16.45    2.86
   0  14 -13   21.27    9.02
   0  14 -13   11.92    3.08
   0  14  14   84.64   10.87
   0  14  14   84.00    7.39
   0 -14  14   79.49    8.79
   0 -14  14   81.29    5.16
   0  14 -14   89.10   10.97
   0  14 -14   70.92    4.71
   0  14  15   91.22   11.45
   0 -14 -15   99.87   10.31
   0 -14  15  101.34    9.22
   0 -14  15   92.34    5.26
   0  14 -15   91.58   11.04
   0  14 -15   70.81    5.85
   0  14  16  151.64   13.66
   0 -14 -16  140.18   11.37
   0 -14  16  135.69   10.34
   0 -14  16  119.84    6.55
   0  14 -16  147.91   13.07
   0  14 -16  110.49    6.70
   0  14  17   21.50    9.07
   0 -14 -17   27.01    8.51
   0 -14  17   21.77    7.32
   0 -14  17   20.14    4.71
   0  14 -17   16.34    9.02
   0  14 -17   16.52    5.02
   0  14  18  187.64   10.91
   0 -14 -18  163.08   12.16
   0 -14  18  171.94   11.49
   0 -14  18  174.65    8.28
   0  14  19   82.55   11.78
   0  14  19   72.91    8.23
   0 -14 -19   75.85    9.94
   0 -14  19   72.35    8.88
   0 -14  19   71.39    6.33
   0  14  20    1.96    9.46
   0  14  20    1.40    6.82
   0 -14 -20    2.35    8.00
   0 -14  20    1.75    6.54
   0 -14  20    0.97    5.15
   0  14 -20    2.69    8.88
   0  14  21    6.09    9.45
   0  14  21    7.67    7.05
   0 -14 -21    6.18    8.64
   0 -14  21    6.91    6.67
   0 -14  21    6.52    5.05
   0  14 -21    2.51    8.44
   0  14  22   39.77   10.70
   0  14  22   42.55    8.18
   0 -14 -22   35.55    9.32
   0 -14  22   36.35    6.64
   0  14 -22   32.71    9.44
   0  14  23    2.94   10.32
   0  14  23    6.68    7.44
   0 -14 -23    3.70    8.31
   0 -14  23   10.35    6.51
   0  14 -23    6.25    9.30
   0  14  24    5.89   10.60
   0  14  24    6.43    7.73
   0 -14 -24    5.73    8.27
   0 -14  24    6.63    6.65
   0  14 -24    4.54    8.76
   0  14  25    2.35    9.98
   0  14  25    4.31    7.84
   0 -14 -25    2.78    8.52
   0 -14  25    1.62    6.64
   0 -14  25    1.42    6.94
   0  14 -25    4.08    9.69
   0  14  26    7.84   10.98
   0  14  26   11.34    8.26
   0 -14 -26    4.92    9.50
   0 -14  26    9.29    7.02
   0 -14  26   13.95    7.46
   0  14 -26   15.83    9.71
   0  14  27   11.16   11.70
   0  14  27   11.14    8.57
   0 -14 -27   10.39    8.86
   0 -14  27    9.26    7.27
   0 -14  27   11.01    7.43
   0  14 -27   12.64    9.71
   0  14  28    0.17   10.75
   0  14  28    4.69    8.76
   0 -14 -28    1.44    8.61
   0 -14  28    0.54    7.62
   0 -14  28    0.39    7.81
   0  14 -28   -0.18    9.57
   0  14  29   53.03   12.35
   0  14  29   55.33   10.40
   0 -14 -29   56.30   10.71
   0 -14  29   59.35    9.15
   0 -14  29   56.52    9.47
   0  14 -29   64.84   12.68
   0  14  30    5.82   10.71
   0  14  30    3.23    9.14
   0 -14  30    4.61    7.44
   0 -14  30    2.96    8.75
   0  14 -30    7.45   10.05
   0  14  31    0.13   10.88
   0  14  31   -1.07    9.25
   0 -14 -31   -0.58    9.06
   0 -14  31    3.15    8.16
   0 -14  31    1.41    8.60
   0  14 -31    1.26    9.65
   0  14  32    1.16    9.34
   0 -14 -32   -0.72    9.76
   0 -14  32   -0.43    7.46
   0 -14  32    1.58    9.52
   0  14 -32    2.64    9.70
   0  14  33    3.57   11.48
   0  14  33    4.94    9.78
   0 -14 -33    6.54   10.46
   0 -14  33    5.18    8.28
   0 -14  33    4.97    9.90
   0  14 -33    0.99   10.53
   0  14  34    8.94   11.68
   0  14  34   11.31   10.39
   0 -14 -34   16.12   10.89
   0 -14  34   14.35    8.70
   0 -14  34   14.05   10.16
   0  14  35   -0.04   10.91
   0  14  35   -0.27    9.96
   0 -14 -35    1.76   10.57
   0 -14  35    0.15    7.88
   0 -14  35   -1.29   10.26
   0  14 -35    1.60    9.43
   0  14  36    5.68   11.42
   0  14  36    3.50   10.45
   0 -14 -36    7.57   10.91
   0 -14  36    6.23    8.25
   0 -14  36    6.34   10.63
   0  14 -36    4.70   10.61
   0  14  37    0.64   11.50
   0  14  37    3.66   10.76
   0 -14 -37    0.00   10.69
   0 -14  37    1.64   10.81
   0  14 -37    2.22   10.43
   0  14  38   -1.60   13.05
   0  14  38    0.78   11.06
   0 -14 -38    0.56   11.44
   0 -14  38    4.05    8.76
   0 -14  38    1.57   10.48
   0  14 -38   -2.08   10.68
   0  14  39    0.07   10.85
   0 -14  39   -1.05    8.98
   0 -14  39   -0.18   11.66
   0  14 -39   -3.85   11.20
   0  14  40    1.05   12.37
   0  14  40    0.51   10.79
   0 -14  40    4.09    8.91
   0 -14  40    2.47   12.14
   0  14 -40   -0.31   11.12
   0  14  41   -3.31   12.10
   0  14  41   -1.43   11.31
   0 -14  41   -0.48    8.87
   0 -14  41   -2.94   12.67
   0  14 -41    1.20   10.34
   0 -14  42    4.48   13.02
   0  14  43    1.01   13.06
   0 -14  43   -0.66   13.50
   0  14  44   -0.34   12.36
   0 -14  44    0.53   13.64
   0  14  45    1.99   12.22
   0  15   0    0.68    7.20
   0  15   0    0.34    1.70
   0 -15   0    0.25    7.46
   0 -15   0   -0.26    3.06
   0  15   1    1.45    7.69
   0  15   1    7.70    4.40
   0 -15  -1    1.78    7.72
   0 -15  -1    4.94    2.68
   0 -15   1    0.13    7.21
   0 -15   1   15.27    1.75
   0  15  -1    0.59    7.35
   0  15  -1    6.46    3.26
   0  15   2    4.77    7.44
   0  15   2   15.89    4.70
   0 -15  -2    5.60    7.16
   0 -15  -2   11.34    3.30
   0 -15   2    4.77    7.64
   0 -15   2   11.04    2.42
   0  15  -2    4.24    7.13
   0  15  -2   16.95    2.47
   0  15   3   65.24    9.20
   0  15   3   76.12    5.92
   0 -15  -3   61.63    9.28
   0 -15   3   55.57    9.31
   0 -15   3   65.43    9.17
   0 -15   3   57.42    2.39
   0  15   4   59.40    8.75
   0  15   4   39.09    5.38
   0 -15  -4   47.33    8.84
   0 -15   4   52.16    9.28
   0 -15   4   52.41    8.61
   0  15   5  115.76   10.65
   0  15   5  146.09    7.82
   0 -15  -5  130.03   11.22
   0 -15   5  130.81   12.15
   0 -15   5  144.26   11.40
   0  15   6  586.81   17.54
   0 -15  -6  579.68   22.20
   0 -15   6  626.76   24.53
   0 -15   6  637.66   22.86
   0  15   7    2.07    4.61
   0  15   7    7.17    5.12
   0 -15  -7    5.94    8.07
   0 -15   7    4.50    8.39
   0 -15   7    6.64    7.21
   0  15   8  114.31    7.63
   0 -15  -8  113.51   10.42
   0 -15   8  114.69   11.54
   0 -15   8  131.23   10.67
   0  15   9   33.47    7.98
   0  15   9   82.49    7.06
   0 -15  -9   77.82    9.93
   0 -15   9   73.98   10.49
   0 -15   9   80.60    9.66
   0  15  10   74.50   10.03
   0  15  10   75.46    6.93
   0 -15  10   69.12    8.87
   0  15  11  209.69   14.82
   0  15  11  211.73   10.32
   0 -15  11  220.53   12.83
   0  15  12   89.07   11.35
   0  15  12   75.34    7.39
   0 -15  12   85.56    8.91
   0  15  13  126.42   12.78
   0  15  13  125.83    8.72
   0 -15 -13  120.72   10.96
   0 -15  13  130.73   10.30
   0 -15  13  157.15    6.25
   0  15 -13  138.10   12.41
   0  15  14  171.19   13.91
   0  15  14  160.96    9.64
   0 -15 -14  179.42   12.52
   0 -15  14  178.50   11.68
   0  15 -14  187.37   14.20
   0  15  15   13.55    6.45
   0 -15 -15   13.72    8.22
   0 -15  15   13.59    6.72
   0 -15  15   13.76    3.66
   0  15 -15   10.08    8.31
   0  15 -15   10.64    4.52
   0  15  16   35.58    7.05
   0 -15 -16   35.72    8.81
   0 -15  16   39.29    7.90
   0 -15  16   32.86    4.87
   0  15 -16   43.66    9.84
   0  15 -16   29.46    3.84
   0  15  17   12.49    8.64
   0  15  17    6.65    6.35
   0 -15 -17    8.73    7.70
   0 -15  17   10.01    6.99
   0 -15  17    7.35    3.58
   0  15 -17    9.82    7.81
   0  15 -17    5.71    4.99
   0  15  18   27.46    9.77
   0  15  18   27.15    6.70
   0 -15 -18   24.33    8.00
   0 -15  18   25.80    7.52
   0 -15  18   27.27    5.29
   0  15 -18   16.70    5.38
   0  15  19   20.25    9.71
   0 -15 -19   21.36    8.25
   0 -15  19   17.14    7.44
   0 -15  19   11.99    5.37
   0  15  20    1.28    9.70
   0 -15 -20    3.72    8.26
   0 -15  20    1.84    6.34
   0 -15  20    1.23    5.27
   0  15 -20    1.46    8.88
   0  15  21   39.04   10.76
   0 -15 -21   43.07    9.87
   0 -15  21   39.99    7.81
   0 -15  21   30.48    6.30
   0  15 -21   34.47    9.95
   0  15  22  134.39   14.72
   0  15  22  142.80   11.30
   0 -15 -22  136.38   13.02
   0 -15  22  134.32    8.91
   0  15 -22  144.66   13.84
   0  15  23   99.01   13.86
   0  15  23   91.93   10.24
   0 -15 -23   91.62   11.37
   0 -15  23   83.04    8.11
   0  15 -23   90.81   12.03
   0  15  24    8.98   10.50
   0  15  24    6.26    8.33
   0 -15 -24    6.40    8.92
   0 -15  24    6.24    6.81
   0 -15  24    4.92    6.88
   0  15 -24    6.15    9.25
   0  15  25   95.42   13.50
   0  15  25   89.13   10.42
   0 -15 -25   83.36   11.27
   0 -15  25   83.67    9.63
   0 -15  25   83.40    8.67
   0  15 -25   97.07   12.76
   0  15  26    3.47   11.68
   0  15  26    1.08    8.49
   0 -15 -26    6.87    8.92
   0 -15  26    5.29    6.98
   0 -15  26    4.75    7.69
   0  15 -26    5.95    9.67
   0  15  27    2.61   10.26
   0  15  27    6.86    8.75
   0 -15 -27    5.90   10.30
   0 -15  27    6.01    7.69
   0 -15  27    5.72    8.08
   0  15 -27    6.81    9.84
   0  15  28   20.67   11.26
   0  15  28   21.88    9.51
   0 -15  28   23.33    7.95
   0 -15  28   18.72    8.64
   0  15 -28   19.54   10.33
   0  15  29   -1.80   11.70
   0  15  29   -0.24    9.03
   0 -15 -29    1.37    8.49
   0 -15  29   -0.16    7.16
   0 -15  29    2.85    8.27
   0  15 -29    0.39    9.66
   0  15  30    6.81   11.49
   0  15  30    4.90    9.34
   0 -15 -30    6.11    9.45
   0 -15  30    3.28    7.74
   0 -15  30    4.81    9.09
   0  15 -30    5.35   10.94
   0  15  31   -0.08    9.56
   0 -15 -31   -3.86   10.85
   0 -15  31    0.00    7.45
   0 -15  31    0.73    8.82
   0  15 -31    0.65   10.05
   0  15  32    0.07   10.99
   0  15  32    0.02    9.79
   0 -15 -32   -0.12    9.73
   0 -15  32    1.44    7.44
   0 -15  32    0.90    9.48
   0  15 -32    1.35   10.05
   0  15  33    8.38   11.17
   0  15  33   10.78   10.09
   0 -15 -33   10.35   11.60
   0 -15  33   15.46    8.16
   0 -15  33    8.91    9.56
   0  15 -33   14.54   12.22
   0  15  34    4.19   11.69
   0  15  34    7.25   10.26
   0 -15 -34    5.87   10.73
   0 -15  34    7.14    8.46
   0 -15  34    5.55   10.12
   0  15  35    0.26   11.78
   0  15  35    0.60    9.89
   0 -15 -35   -1.48   10.23
   0 -15  35    0.00    7.89
   0 -15  35   -0.10   10.37
   0  15  36    1.21   11.39
   0  15  36    2.06   10.35
   0 -15 -36   -0.51   10.45
   0 -15  36    3.24    8.08
   0 -15  36    1.94   10.72
   0  15 -36    2.03   10.53
   0  15  37    2.77   11.98
   0  15  37    2.52   10.63
   0 -15 -37    4.23   11.09
   0 -15  37    0.23   11.35
   0  15 -37   -0.39   10.53
   0  15  38   -1.20   12.58
   0  15  38    0.96   11.13
   0 -15 -38   -3.95   11.29
   0 -15  38    2.10    8.41
   0 -15  38    0.13   11.66
   0  15 -38    0.44   10.42
   0  15  39    2.80   13.45
   0  15  39    3.94   10.96
   0 -15  39    3.62    8.85
   0 -15  39    3.38   11.86
   0  15 -39    4.22   11.74
   0  15  40    6.61   11.60
   0 -15  40    1.43    9.73
   0 -15  40    3.22   11.63
   0  15 -40    0.75   10.92
   0  15  41    4.49   12.23
   0  15  43   -2.16   12.81
   0 -15  43   -0.01   13.21
   0  15  44   -0.41   12.21
   0 -15  44    2.04   13.80
   0  16   0  127.86   11.95
   0  16   0  117.64    6.49
   0 -16   0  123.29   11.54
   0 -16   0  122.39    5.70
   0  16   1   19.63    8.15
   0  16   1   15.22    4.63
   0 -16  -1   20.51    8.27
   0 -16  -1   17.81    3.64
   0 -16   1   20.84    7.99
   0 -16   1   16.10    3.56
   0  16  -1   25.36    8.62
   0  16  -1   13.73    4.34
   0  16   2    0.18    7.58
   0  16   2    1.20    4.63
   0 -16  -2   -1.42    7.99
   0 -16  -2    1.59    3.25
   0 -16   2    0.66    7.91
   0 -16   2    1.30    2.74
   0  16  -2    1.48    7.28
   0  16   3   15.78    8.84
   0  16   3   13.10    4.99
   0 -16  -3   17.06    8.05
   0 -16   3   15.69    8.18
   0 -16   3   14.85    7.62
   0  16   4  444.06   20.62
   0  16   4  436.87   14.16
   0 -16  -4  421.74   19.05
   0 -16   4  456.85   20.51
   0 -16   4  461.08   19.39
   0  16   5  342.85   17.74
   0  16   5  331.36   12.08
   0 -16  -5  317.98   16.39
   0 -16   5  341.38   17.86
   0 -16   5  344.88   16.52
   0  16   6    1.65    6.77
   0  16   6    0.90    5.10
   0 -16   6    0.85    6.86
   0  16   7  120.44    7.91
   0 -16   7  135.32   10.85
   0  16   8   -0.67    4.87
   0  16   8    1.67    5.34
   0 -16   8    0.84    6.89
   0  16   9   22.42    6.45
   0 -16   9   87.08    9.91
   0  16  10   33.04    7.64
   0  16  10   80.08    7.46
   0 -16 -10   69.23    9.67
   0 -16  10   65.86   10.84
   0 -16  10   80.62    9.74
   0  16  11   43.24    9.50
   0  16  11   47.46    6.65
   0 -16 -11   43.89    9.59
   0 -16  11   40.52   10.08
   0 -16  11   41.25    7.99
   0  16  12    4.10    8.97
   0  16  12    7.80    5.84
   0 -16 -12    5.80    7.94
   0 -16  12    4.65    9.10
   0 -16  12    5.92    6.95
   0  16  13  298.69   13.17
   0 -16 -13  300.35   16.32
   0 -16  13  285.47   17.48
   0 -16  13  303.12   15.19
   0  16  14   33.16    6.71
   0 -16 -14   34.18    9.11
   0 -16  14   34.24    8.77
   0 -16  14   35.80    8.02
   0  16 -14   36.16    7.42
   0  16  15   57.26   11.58
   0  16  15   55.05    7.69
   0 -16 -15   60.43    9.83
   0 -16  15   54.10    8.34
   0 -16  15   46.63    3.32
   0  16 -15   55.98   10.27
   0  16  16   14.68    9.20
   0  16  16   13.40    6.81
   0 -16 -16   14.27    8.35
   0 -16  16   15.48    7.28
   0 -16  16   12.93    4.64
   0  16 -16   18.41    9.01
   0  16 -16    2.43    2.89
   0  16  17   80.37   11.76
   0  16  17   66.95    8.44
   0 -16 -17   73.10   10.53
   0 -16  17   75.32    8.96
   0 -16  17   68.96    5.32
   0  16 -17   52.09    5.79
   0  16  18    2.37    9.18
   0  16  18   -0.80    6.52
   0 -16 -18   -1.16    7.82
   0 -16  18    1.42    6.94
   0 -16  18    0.46    4.93
   0  16 -18    0.00    5.06
   0  16  19    4.36    9.89
   0  16  19    3.71    6.81
   0 -16 -19    2.74    8.46
   0 -16  19    5.16    7.02
   0 -16  19    6.84    5.48
   0  16 -19    5.84    8.38
   0  16 -19    4.63    5.34
   0  16  20   12.50   10.20
   0  16  20    8.69    7.17
   0 -16 -20    9.26    8.41
   0 -16  20    9.17    7.46
   0  16 -20   11.04    9.39
   0  16  21   25.76   11.19
   0  16  21   16.39    7.73
   0 -16 -21   20.36    9.32
   0 -16  21   14.69    7.58
   0 -16  21   13.73    6.16
   0  16 -21   20.70    9.75
   0  16  22    1.82   10.37
   0  16  22   -0.18    7.55
   0 -16 -22    1.11    8.39
   0 -16  22    0.98    6.10
   0  16 -22    1.59    9.65
   0  16  23    3.79   11.17
   0 -16 -23    2.02    9.25
   0 -16  23    0.02    6.48
   0  16 -23    3.32    8.78
   0  16  24    2.37   11.02
   0 -16 -24    7.87    9.02
   0 -16  24    4.34    7.11
   0 -16  24    3.84    6.79
   0  16 -24    2.90   10.01
   0  16  25   15.56   11.30
   0 -16 -25   17.62    9.63
   0 -16  25   16.60    7.27
   0 -16  25   16.95    7.63
   0  16 -25   19.11    9.99
   0  16  26   14.21   11.93
   0 -16 -26   13.96   10.08
   0 -16  26   12.46    7.85
   0 -16  26   12.59    8.10
   0  16 -26   16.85   10.82
   0  16  27    1.02   10.64
   0  16  27    0.35    8.83
   0 -16  27   -0.42    7.41
   0 -16  27    0.69    7.93
   0  16 -27    3.16    9.79
   0  16  28   -0.44   11.12
   0  16  28   -0.84    8.79
   0 -16 -28   -0.83   10.04
   0 -16  28   -0.42    7.02
   0 -16  28    0.73    8.21
   0  16 -28   -1.27   10.81
   0  16  29    0.22    9.41
   0 -16 -29   -0.04    9.33
   0 -16  29    0.96    7.11
   0 -16  29    1.31    8.59
   0  16 -29   -0.82   10.93
   0  16  30    1.88    9.57
   0 -16 -30   -2.07    9.55
   0 -16  30   -1.11    7.54
   0 -16  30    0.59    8.93
   0  16 -30    0.17   10.02
   0  16  31    1.27   10.98
   0  16  31    1.93    9.52
   0 -16 -31   -0.20    9.90
   0 -16  31   -1.88    7.48
   0 -16  31    1.44    9.35
   0  16 -31    1.02   11.02
   0  16  32    0.35   10.82
   0  16  32    2.85   10.14
   0 -16 -32    0.45   10.24
   0 -16  32    2.53    7.47
   0 -16  32    2.80    9.69
   0  16 -32   -1.12   10.14
   0  16  33    0.48   10.96
   0  16  33    1.69   10.27
   0 -16 -33    1.72   10.53
   0 -16  33    0.37    8.44
   0 -16  33    1.09    9.96
   0  16 -33    1.63   10.09
   0  16  34    4.86   11.57
   0  16  34    3.32   10.17
   0 -16 -34    3.64   10.49
   0 -16  34    5.41    7.78
   0 -16  34    2.62   10.29
   0  16  35    4.97   13.12
   0  16  35    8.65   10.77
   0 -16 -35    4.43   12.09
   0 -16  35    4.68    7.99
   0 -16  35    4.73   10.61
   0  16  36    0.54   12.02
   0  16  36    1.69   10.60
   0 -16 -36    5.39   11.28
   0 -16  36    3.12    9.04
   0  16 -36   -1.44   12.00
   0  16  37    2.86   12.39
   0  16  37    4.19   10.98
   0 -16 -37    4.76   11.28
   0  16 -37    3.70   10.60
   0  16  38   10.28   12.65
   0  16  38   12.90   11.61
   0 -16  38   10.16   10.02
   0  16 -38   10.50   11.15
   0  16  39    8.30   12.48
   0  16  39    6.57   11.80
   0 -16  39   10.17   12.45
   0  16  40   -1.23   11.17
   0 -16  40   -0.92   12.60
   0 -16  41   -0.52   12.62
   0  16  42    0.99   12.39
   0 -16  42    2.75   13.34
   0  16  43    1.37   11.87
   0 -16  43    0.20   13.95
   0  16  44   -3.39   13.15
   0 -16  44    0.12   13.86
   0  17   0    0.98    8.66
   0  17   0    0.20    4.72
   0  17   1   37.09    9.93
   0  17   1   38.07    5.44
   0 -17  -1   38.51    4.54
   0 -17   1   35.53    4.22
   0  17  -1   36.94    9.19
   0  17   2 1198.52   38.43
   0  17   2 1200.78   30.68
   0  17  -2 1157.64   36.69
   0  17   3  605.48   24.77
   0  17   3  619.78   18.28
   0 -17   3  638.37   23.82
   0  17   4   34.58    9.85
   0  17   4   24.58    5.83
   0 -17  -4   32.54    8.59
   0 -17   4   37.63    9.52
   0 -17   4   35.91    8.66
   0  17   5  665.04   26.39
   0  17   5  697.56   20.39
   0 -17  -5  701.69   25.85
   0 -17   5  721.14   27.54
   0 -17   5  733.51   26.00
   0  17   6   69.57    9.96
   0  17   6   65.51    6.91
   0 -17  -6   66.87    9.80
   0 -17   6   65.22   10.52
   0 -17   6   71.82    9.93
   0  17   7  122.41   11.31
   0  17   7  120.86    8.15
   0 -17  -7  129.28   11.84
   0 -17   7  124.09   12.95
   0 -17   7  118.45   10.65
   0  17   8    7.12    6.83
   0  17   8   22.77    5.99
   0 -17  -8   30.69    8.74
   0 -17   8   31.66    9.75
   0 -17   8   30.47    8.34
   0  17   9    1.11    4.51
   0  17   9    8.97    5.99
   0 -17  -9    5.76    8.17
   0 -17   9    4.89    8.93
   0 -17   9    6.94    7.06
   0  17  10    3.83    5.82
   0 -17 -10    3.91    7.78
   0 -17  10    4.81    9.24
   0 -17  10    3.85    6.92
   0  17  11    0.76    6.14
   0 -17 -11    1.05    8.61
   0 -17  11    3.10    8.92
   0 -17  11    0.86    6.67
   0  17  12  124.61   12.17
   0  17  12  102.63    8.81
   0 -17 -12  123.35   11.64
   0 -17  12  124.92   13.32
   0 -17  12  121.88   10.64
   0  17  13    3.57    9.61
   0  17  13    5.06    6.46
   0 -17 -13    3.04    7.99
   0 -17  13    1.54   10.13
   0 -17  13    4.59    7.17
   0  17  14    4.30    9.69
   0  17  14    7.55    6.43
   0 -17 -14    4.08    8.40
   0 -17  14    2.14    9.20
   0 -17  14    3.09    6.77
   0  17  15    5.26    9.24
   0  17  15    4.09    6.74
   0 -17 -15    5.30    8.30
   0 -17  15    5.58   10.61
   0 -17  15    4.35    7.02
   0  17  16   27.41   10.53
   0  17  16   19.91    7.10
   0 -17 -16   26.58    9.16
   0 -17  16   23.74    7.79
   0 -17  16   14.16    1.91
   0 -17  16   14.88    1.85
   0  17 -16   19.67    9.99
   0  17  17   10.38    9.84
   0  17  17   12.14    7.03
   0 -17 -17   10.89    9.01
   0 -17  17   15.06    7.52
   0 -17  17    5.72    3.02
   0  17  18   34.30   11.02
   0  17  18   34.42    7.92
   0 -17 -18   33.31    9.53
   0 -17  18   42.11    8.34
   0 -17  18   34.15    5.67
   0  17 -18   25.47    4.33
   0  17  19   22.95   10.20
   0  17  19   24.30    8.09
   0 -17 -19   26.80    9.43
   0 -17  19   23.49    7.70
   0 -17  19   22.07    4.34
   0  17 -19   23.22   10.14
   0  17 -19   15.35    5.79
   0  17  20  120.05   14.34
   0  17  20  106.79   10.72
   0 -17 -20  114.60   12.40
   0 -17  20  119.16   10.63
   0 -17  20   93.60    7.73
   0  17 -20  117.03   13.37
   0  17  21   -0.39   10.70
   0  17  21    1.55    8.13
   0 -17 -21    0.97    8.61
   0 -17  21    1.10    7.11
   0 -17  21    1.78    6.16
   0  17 -21    0.22    9.01
   0  17  22    2.08   10.15
   0  17  22    0.73    8.14
   0 -17 -22    3.11    9.19
   0 -17  22    1.85    6.40
   0  17 -22    2.28    9.03
   0  17  23   15.27   11.04
   0  17  23    9.35    8.33
   0 -17 -23   16.96    9.32
   0 -17  23   13.81    7.29
   0 -17  23    7.63    7.00
   0  17 -23   13.57    9.78
   0  17  24   26.07   12.44
   0  17  24   29.21    9.27
   0 -17 -24   24.20   10.06
   0 -17  24   30.55    7.92
   0 -17  24   25.19    7.53
   0  17 -24   24.73   10.82
   0  17  25   38.09   12.52
   0  17  25   36.01    9.68
   0 -17  25   33.20    8.01
   0 -17  25   37.30    7.77
   0  17 -25   36.72   11.03
   0  17  26    3.01   11.17
   0  17  26    6.11    9.03
   0 -17 -26    6.59    8.75
   0 -17  26    7.33    7.35
   0 -17  26    5.91    6.98
   0  17 -26    3.87   10.21
   0  17  27   16.88   12.51
   0 -17 -27   17.93   10.08
   0 -17  27   13.46    8.03
   0 -17  27   14.42    8.47
   0  17 -27   17.30   11.53
   0 -17 -28    1.94    9.61
   0 -17  28    3.34    7.23
   0 -17  28    2.33    8.74
   0  17 -28    3.24   10.19
   0  17  29   11.83   12.05
   0 -17 -29   14.84   10.09
   0 -17  29   17.17    8.79
   0 -17  29   13.76    8.97
   0  17 -29   13.58   10.80
   0  17  30   12.05   12.26
   0 -17 -30    7.88   10.93
   0 -17  30   10.88    8.40
   0  17 -30   17.10   11.01
   0  17  31    4.30   11.14
   0  17  31    1.50    9.13
   0 -17 -31    4.60   10.19
   0 -17  31    2.01    8.20
   0  17 -31    5.37   11.54
   0  17  32   11.74   12.91
   0  17  32    9.68   10.09
   0 -17 -32   13.16   10.97
   0 -17  32   13.18    8.62
   0  17 -32    8.30   10.50
   0  17  33    9.79   13.44
   0  17  33   10.95   10.44
   0 -17 -33   15.41   12.22
   0 -17  33   16.39    8.37
   0 -17  33   13.13   10.68
   0  17 -33   15.11   11.04
   0  17  34    0.25   13.00
   0  17  34    0.76   10.18
   0 -17 -34   -1.66   10.62
   0 -17  34   -0.78    8.51
   0 -17  34    0.25   10.53
   0  17  35   -0.55   11.52
   0  17  35    0.71   10.58
   0 -17 -35   -0.64   11.21
   0 -17  35    0.92    7.84
   0 -17  35    4.30   10.89
   0  17  36    8.64   12.41
   0  17  36    4.81   10.79
   0 -17 -36    4.43   12.52
   0 -17  36    9.83    8.12
   0 -17  36    4.90   11.50
   0  17 -36    1.42   11.91
   0  17  37    3.54   12.31
   0  17  37   -0.07   11.42
   0 -17  37    3.48   11.89
   0  17 -37    1.14   10.96
   0  17  38   -0.78   11.82
   0  17  38   -0.01   11.31
   0 -17  38    1.07   12.27
   0  17  39   -1.73   11.24
   0 -17  39   -2.11   12.75
   0  17  40    3.52   12.17
   0 -17  40    0.47   12.79
   0  17  41    8.59   12.35
   0 -17  41    7.69   13.43
   0  17  42    0.00   12.40
   0 -17  42   -1.96   14.15
   0  17  43    3.21   13.04
   0 -17  43   -0.18   14.01
   0  18   0  123.88   12.27
   0  18   0   75.93    5.84
   0 -18   0  112.44   11.84
   0 -18   0   87.39    5.37
   0  18   1   16.92    8.83
   0 -18  -1   16.01    9.05
   0 -18  -1   13.17    4.16
   0 -18   1   12.18    8.45
   0 -18   1    8.45    2.39
   0  18  -1   14.46    8.61
   0  18  -1   11.63    3.79
   0  18   2    5.08    8.25
   0 -18  -2    6.63    8.32
   0 -18   2    9.32    8.69
   0  18  -2    6.82    6.69
   0  18  -2    5.79    2.14
   0  18   3  108.79    7.70
   0 -18  -3  105.76   11.96
   0 -18   3  121.49   12.19
   0 -18   3  117.33   11.36
   0  18   4    9.46    5.68
   0 -18  -4   10.64    8.41
   0 -18   4   10.59    8.90
   0 -18   4   10.71    7.79
   0  18   5  153.29    8.85
   0 -18  -5  153.62   13.01
   0 -18   5  172.76   14.35
   0 -18   5  172.61   12.78
   0  18   6   47.58    6.70
   0 -18  -6   56.16   10.08
   0 -18   6   53.54   10.77
   0 -18   6   52.16    9.46
   0  18   7  103.64    8.12
   0 -18  -7  102.71   11.40
   0 -18   7   99.80   12.35
   0 -18   7  105.68   10.88
   0  18   8  172.62   13.34
   0 -18  -8  175.55   13.86
   0 -18   8  169.63   14.32
   0 -18   8  154.44   11.97
   0  18   9  132.00    9.25
   0 -18  -9  136.19   12.21
   0 -18   9  125.50   13.20
   0 -18   9  133.29   11.62
   0  18  10   21.06    6.42
   0  18  10   55.42    7.63
   0 -18 -10   60.94    9.82
   0 -18  10   62.19   11.27
   0 -18  10   62.61    9.42
   0  18  11    0.60    5.44
   0  18  11    4.19    6.35
   0 -18 -11    2.22    8.13
   0 -18  11    2.86    9.39
   0 -18  11    2.56    7.15
   0  18  12   52.53    9.10
   0  18  12   87.34    8.57
   0 -18 -12   86.74   10.80
   0 -18  12   79.88   12.22
   0 -18  12   94.17   10.47
   0  18  13   19.13    9.33
   0  18  13   16.32    6.77
   0 -18 -13   12.70    8.83
   0 -18  13   16.79   10.96
   0 -18  13   15.85    7.57
   0  18  14   57.83   11.73
   0  18  14   45.86    8.32
   0 -18 -14   54.31   10.15
   0 -18  14   58.85   12.10
   0 -18  14   56.21    8.82
   0  18  15   -2.27    9.57
   0  18  15   -0.60    7.00
   0 -18 -15    0.11    8.48
   0 -18  15   -0.23    9.67
   0 -18  15   -0.23    6.83
   0  18  16   22.94   10.49
   0  18  16   27.13    7.76
   0 -18 -16   28.98    9.60
   0 -18  16   25.44   10.96
   0 -18  16   24.53    7.79
   0  18  17    5.48   10.38
   0  18  17    4.87    7.31
   0 -18 -17    5.81    8.60
   0 -18  17    6.43    7.93
   0 -18  17    5.36    7.71
   0  18  18   -1.58   10.23
   0  18  18    0.00    7.72
   0 -18 -18    1.12    8.20
   0 -18  18   -0.57    7.01
   0  18  19   35.88   12.01
   0  18  19   32.40    8.73
   0 -18 -19   42.89    9.95
   0 -18  19   42.15    8.89
   0 -18  19    8.62    3.26
   0  18 -19   47.88   10.92
   0  18  20    3.31    9.85
   0  18  20    6.48    8.18
   0 -18 -20    6.06    9.17
   0 -18  20    5.11    7.71
   0  18 -20    8.61    9.02
   0  18 -20    4.66    4.61
   0  18  21    4.50   10.93
   0  18  21    4.68    8.06
   0 -18 -21    3.71    9.40
   0  18 -21    3.99    9.87
   0  18 -21    1.76    5.85
   0  18  22    8.13   10.96
   0  18  22    9.90    8.60
   0 -18 -22    4.06    8.99
   0  18 -22    9.95   10.35
   0  18  23  158.84   17.36
   0  18  23  134.73   12.39
   0 -18  23  155.90   12.02
   0  18 -23  153.47   14.97
   0  18  24   28.20   11.88
   0  18  24   27.42    9.85
   0 -18  24   27.28    7.85
   0  18 -24   26.65   11.62
   0  18  25    2.11   11.22
   0  18  25    1.60    8.76
   0 -18 -25    2.46    9.29
   0 -18  25    1.27    7.38
   0  18 -25    2.17    9.94
   0  18  26   24.91    9.83
   0 -18 -26   26.21   10.22
   0 -18  26   23.13    8.18
   0 -18  26   20.34    8.48
   0  18 -26   31.52   11.76
   0  18  27   -0.08    9.47
   0 -18 -27    0.99    9.86
   0 -18  27    0.43    7.42
   0  18 -27    1.22   10.23
   0  18  28    1.65   11.95
   0  18  28    3.22    9.98
   0 -18 -28    1.62    9.51
   0 -18  28    1.96    7.29
   0 -18  28    3.52    9.19
   0  18 -28    4.09   11.07
   0  18  29   10.63   12.03
   0  18  29    8.17   10.19
   0 -18 -29   13.41   10.32
   0 -18  29   10.33    7.62
   0 -18  29   14.26    9.39
   0  18 -29   14.06   10.90
   0  18  30    2.56   11.49
   0  18  30    0.51   10.02
   0 -18 -30    4.76   10.20
   0 -18  30    5.05    8.10
   0 -18  30    3.50    9.55
   0  18 -30    0.60   10.61
   0  18  31    4.11   12.75
   0  18  31    2.32    9.91
   0 -18 -31   -1.61   10.40
   0 -18  31    0.46    8.07
   0 -18  31    1.09   10.15
   0  18 -31    1.20   10.94
   0  18  32    3.28   11.68
   0 -18 -32   -0.24   10.39
   0 -18  32    0.72    8.02
   0 -18  32    2.89   10.35
   0  18 -32    3.40   10.64
   0  18  33    1.61   11.71
   0 -18 -33   -0.13   11.66
   0 -18  33    2.17    7.79
   0 -18  33    0.76   10.47
   0  18 -33   -0.81   12.03
   0  18  34    0.36   11.71
   0 -18 -34   -0.89   10.86
   0 -18  34    4.39    8.58
   0 -18  34    0.66   10.86
   0  18  35    2.16   11.88
   0 -18 -35    1.36   10.73
   0 -18  35    0.04    7.65
   0 -18  35   -0.96   11.28
   0  18  36   -2.35   12.67
   0 -18  36   -1.90   11.71
   0  18  37    0.00   11.32
   0 -18  37    0.43   11.87
   0  18  38    3.18   11.33
   0 -18  38    7.34   12.92
   0  18  39    0.10   11.79
   0 -18  39   -0.74   13.20
   0 -18  40    0.76   13.52
   0  18  41   -1.95   12.06
   0 -18  41   -0.12   14.15
   0  18  42    0.90   12.94
   0 -18  42    3.52   14.15
   0  19   0   -0.30    8.17
   0  19   0    0.88    5.35
   0 -19   0    1.22    8.44
   0 -19   0    0.64    3.98
   0  19   1  123.54   12.67
   0  19   1  109.97    7.91
   0 -19  -1  126.34   12.83
   0 -19  -1  104.91    6.14
   0 -19   1  122.54   12.48
   0 -19   1   93.29    5.59
   0  19  -1  112.60   12.34
   0  19  -1   94.77    6.51
   0  19   2   28.86    9.95
   0  19   2   11.32    4.47
   0 -19  -2   26.08    9.39
   0 -19   2   24.15    9.45
   0 -19   2   25.52    7.94
   0 -19   2    3.39    2.56
   0  19  -2   19.34    2.30
   0  19   3  144.95   13.95
   0  19   3  136.03    8.71
   0 -19  -3  132.30   12.47
   0 -19   3  144.41   13.15
   0 -19   3  154.44   12.52
   0  19   4   27.24    9.76
   0 -19  -4   22.34    9.56
   0 -19   4   23.21    9.82
   0 -19   4   19.06    8.54
   0  19   5   11.94    9.62
   0 -19  -5   13.62    8.77
   0 -19   5   13.52    9.60
   0 -19   5   14.35    8.24
   0  19   6  173.23   14.86
   0  19   6  170.59   10.00
   0 -19  -6  171.16   13.71
   0 -19   6  172.63   15.27
   0 -19   6  187.25   13.25
   0  19   7   17.60    9.63
   0  19   7   10.14    6.42
   0 -19  -7    9.35    8.66
   0 -19   7   11.43    9.57
   0 -19   7   11.55    8.37
   0  19   8   20.18   10.04
   0 -19  -8   13.42    8.89
   0 -19   8   14.30   10.03
   0 -19   8   17.19    8.66
   0  19   9   89.34   11.82
   0  19   9  105.88    9.03
   0 -19  -9   87.42   11.26
   0 -19   9   87.77   12.72
   0 -19   9  103.73   11.15
   0  19  10   11.20    7.52
   0  19  10   18.83    7.03
   0 -19 -10   26.89    9.39
   0 -19  10   25.07   10.28
   0 -19  10   24.15    8.17
   0  19  11    7.48    6.41
   0  19  11   19.37    7.24
   0 -19 -11   20.36    9.14
   0 -19  11   23.95   10.90
   0 -19  11   23.53    8.56
   0  19  12    9.45    6.33
   0  19  12   26.30    7.59
   0 -19 -12   32.78    9.66
   0 -19  12   27.15   11.15
   0 -19  12   25.93    8.10
   0  19  13   -0.28    6.95
   0  19  13   -1.23    7.17
   0 -19 -13   -0.03    8.86
   0 -19  13    0.24   10.09
   0 -19  13    1.63    7.34
   0  19  14  262.17   17.76
   0  19  14  238.99   13.17
   0 -19 -14  247.73   16.64
   0 -19  14  255.75   18.82
   0 -19  14  261.75   14.70
   0  19  15  129.27   14.81
   0  19  15  113.08   10.55
   0 -19 -15  127.20   12.79
   0 -19  15  138.17   15.96
   0 -19  15  133.00   11.27
   0  19  16    6.53   10.78
   0  19  16    8.37    8.11
   0 -19 -16    7.19    8.96
   0 -19  16    4.25   10.71
   0 -19  16    8.76    7.68
   0  19  17  184.76   17.18
   0  19  17  169.09   12.26
   0 -19 -17  197.79   15.18
   0 -19  17  191.87   17.04
   0 -19  17  170.71   12.33
   0  19  18    1.47   10.27
   0  19  18    0.87    8.32
   0 -19 -18    0.52    8.98
   0 -19  18    0.94   10.54
   0 -19  18   -0.01    7.27
   0  19  19    4.59   10.15
   0  19  19    2.15    8.25
   0 -19 -19    2.58    8.85
   0 -19  19    1.56    7.23
   0 -19  19    1.62    1.36
   0 -19  19    3.09    1.51
   0  19 -19    2.98    8.37
   0  19  20   15.07   11.52
   0  19  20   13.85    8.60
   0 -19 -20   17.20   10.40
   0 -19  20   13.09    7.73
   0 -19  20    8.21    3.41
   0  19 -20   13.59    9.97
   0  19  21   14.14   11.61
   0  19  21   11.10    8.60
   0 -19  21   11.81    4.77
   0  19 -21   11.79   10.20
   0  19  22    4.10   10.86
   0  19  22    7.74    9.06
   0 -19  22    6.23    6.71
   0  19 -22    4.74    9.53
   0  19 -22    3.26    4.57
   0  19  23    1.49   11.66
   0  19  23    2.05    9.36
   0 -19 -23    4.48    9.33
   0 -19  23    2.38    7.53
   0 -19  23    0.65    7.36
   0  19 -23   -1.25   10.00
   0  19 -23    0.06    6.26
   0  19  24    5.31    9.20
   0 -19 -24    7.34    9.52
   0 -19  24    6.00    7.57
   0 -19  24    4.84    7.69
   0  19 -24    6.76    9.94
   0  19  25   32.65   10.64
   0 -19 -25   44.50   11.20
   0 -19  25   41.79    9.10
   0 -19  25   26.60    7.13
   0  19 -25   43.39   12.26
   0  19  26    4.56   11.04
   0  19  26    6.40    9.69
   0 -19 -26    7.10    9.89
   0 -19  26    4.67    7.63
   0 -19  26    3.43    8.46
   0  19 -26    5.06   10.33
   0  19  27   -0.45   11.35
   0  19  27   -0.44    9.70
   0 -19 -27    2.54   10.05
   0 -19  27    0.33    7.55
   0 -19  27    0.00    8.61
   0  19 -27   -1.94   10.31
   0  19  28   -0.10   11.75
   0  19  28   -1.16    9.59
   0 -19 -28    0.21    9.81
   0 -19  28   -1.02    7.04
   0 -19  28    0.95    8.28
   0  19 -28    2.08   10.52
   0  19  29    5.10   11.63
   0  19  29    2.26    9.60
   0 -19 -29    3.83   10.70
   0 -19  29    2.85    7.79
   0 -19  29    1.04    9.62
   0  19 -29    3.47   10.32
   0  19  30    2.96   11.59
   0  19  30    0.58   10.05
   0 -19 -30    1.59   10.88
   0 -19  30    3.13    7.99
   0 -19  30    0.67    9.84
   0  19 -30    2.29   10.51
   0  19  31    2.96   11.89
   0  19  31    2.27   10.78
   0 -19 -31    4.28   10.99
   0 -19  31    3.01    8.17
   0 -19  31    5.28   10.51
   0  19 -31    2.23   10.75
   0  19  32   10.03   13.60
   0  19  32    9.89   11.18
   0 -19 -32    9.19   11.07
   0 -19  32   13.49    8.90
   0 -19  32   10.48   10.87
   0  19 -32    9.12   12.26
   0  19  33    3.40   11.61
   0  19  33    1.45   10.90
   0 -19 -33    1.71   10.84
   0 -19  33    1.53    8.19
   0 -19  33    3.29   11.20
   0  19 -33    5.62   11.23
   0  19  34    0.56   12.08
   0  19  34    3.49   11.01
   0 -19  34   -0.06   11.52
   0  19  35    4.51   12.53
   0  19  35    4.26   11.44
   0 -19  35    4.87   11.89
   0  19  36    2.65   11.17
   0 -19  36    3.85   12.22
   0  19  37    3.37   10.47
   0 -19  37    0.00   12.24
   0 -19  38    1.51   13.29
   0 -19  39    1.57   13.55
   0 -19  40   -1.79   13.88
   0 -19  41   -2.36   14.43
   0  20   0    7.62    9.54
   0  20   0    4.39    5.44
   0 -20   0    9.15    9.74
   0 -20   0    5.48    4.29
   0  20   1   15.82    9.35
   0  20   1   11.59    5.30
   0 -20  -1   21.88   10.14
   0 -20  -1   13.47    4.69
   0 -20   1   20.81    9.90
   0  20  -1   19.15    9.78
   0  20  -1   10.62    3.33
   0  20   2  182.63   15.05
   0  20   2  155.74    9.55
   0 -20  -2  163.44   14.28
   0 -20   2  173.59   14.52
   0 -20   2  180.91   13.27
   0  20   3    8.15    9.52
   0  20   3    6.04    6.45
   0 -20  -3    4.84    8.61
   0 -20   3    4.39    9.66
   0 -20   3    7.09    8.35
   0  20   4    3.27    9.58
   0  20   4    4.61    6.45
   0 -20  -4    3.07    8.94
   0 -20   4    4.30    9.40
   0 -20   4    5.79    8.24
   0  20   5   21.28   10.05
   0  20   5   20.32    7.21
   0 -20  -5   19.18    9.57
   0 -20   5   22.70   10.66
   0 -20   5   17.54    8.50
   0  20   6  222.91   16.71
   0  20   6  245.01   12.28
   0 -20  -6  217.54   15.57
   0 -20   6  216.56   16.83
   0 -20   6  237.29   14.89
   0  20   7  104.58   13.75
   0 -20  -7   93.33   12.52
   0 -20   7   92.91   13.43
   0 -20   7   96.72   11.11
   0  20   8  157.54   15.45
   0 -20  -8  160.60   14.06
   0 -20   8  158.05   15.66
   0 -20   8  153.45   12.90
   0  20   9    4.93    9.77
   0  20   9    6.84    7.26
   0 -20  -9    7.33    9.25
   0 -20   9    4.42   10.46
   0 -20   9    5.95    7.93
   0  20  10   16.36    9.51
   0  20  10   19.84    7.51
   0 -20 -10   14.86    9.96
   0 -20  10   22.31   11.44
   0 -20  10   19.05    8.28
   0  20  11   50.88   10.34
   0  20  11   82.31    9.24
   0 -20 -11   89.74   11.81
   0 -20  11   97.43   14.08
   0 -20  11   88.02   10.20
   0  20  12    0.45    6.68
   0  20  12    4.05    7.58
   0 -20 -12    4.50    9.82
   0 -20  12    4.33   10.16
   0 -20  12    2.10    7.13
   0  20  13    0.20    6.31
   0  20  13    2.83    7.61
   0 -20 -13    2.96    9.78
   0 -20  13    1.73   10.54
   0 -20  13    0.51    7.45
   0  20  14   -1.89    7.55
   0  20  14    3.24    7.64
   0 -20 -14    2.75    9.08
   0 -20  14    2.30   10.75
   0 -20  14    2.30    7.28
   0  20  15   29.35   10.14
   0  20  15   24.14    8.48
   0 -20 -15   22.08    9.75
   0 -20  15   28.60   11.71
   0 -20  15   26.96    8.00
   0  20  16   77.67   13.34
   0  20  16   79.26   10.35
   0 -20 -16   68.08   11.26
   0 -20  16   63.52   13.09
   0 -20  16   78.61    9.83
   0  20  17   57.84   13.95
   0  20  17   54.17    9.80
   0 -20 -17   44.48   10.90
   0 -20  17   57.34   13.58
   0 -20  17   51.78    8.88
   0  20  18    5.03   11.28
   0  20  18    6.53    8.50
   0 -20 -18    6.00    9.86
   0 -20  18    3.71   10.94
   0 -20  18    3.26    7.29
   0  20  19   33.14   12.12
   0  20  19   24.16    9.43
   0 -20  19   34.01    8.61
   0  20  20   38.33   12.95
   0  20  20   29.34    9.88
   0 -20  20   36.19    8.72
   0  20  21   62.49   14.33
   0  20  21   58.80   10.92
   0 -20 -21   60.77   11.73
   0 -20  21   19.20    2.19
   0  20 -21   62.61   11.33
   0  20  22   10.21    9.74
   0 -20 -22   12.55   10.62
   0 -20  22   -3.20    4.22
   0  20 -22   13.22   10.31
   0  20  23    0.36    9.22
   0 -20 -23    1.16    9.81
   0 -20  23    2.02    7.63
   0 -20  23    0.74    7.22
   0  20 -23   -0.14   10.30
   0  20  24    6.87   11.76
   0  20  24    3.43    9.91
   0 -20 -24    7.02   10.56
   0 -20  24    4.27    7.69
   0 -20  24   -3.58    4.51
   0  20 -24    2.83   10.74
   0  20 -24   -2.03    4.05
   0  20  25   13.60   11.52
   0  20  25   15.05   10.13
   0 -20 -25   15.75   10.89
   0 -20  25   14.94    8.29
   0 -20  25   11.06    8.01
   0  20 -25   13.95   11.28
   0  20  26   29.71   12.82
   0  20  26   28.61   11.06
   0 -20 -26   28.87   11.49
   0 -20  26   35.79    8.99
   0 -20  26   28.29    9.55
   0  20 -26   37.41   12.37
   0  20  27    3.06   11.38
   0  20  27    4.23    9.87
   0 -20 -27    4.13   10.75
   0 -20  27    4.81    7.17
   0 -20  27    7.17    9.29
   0  20 -27    8.98   11.44
   0  20  28    1.39   11.24
   0  20  28    0.58    9.66
   0 -20 -28    0.07   10.36
   0 -20  28    2.32    7.48
   0 -20  28    0.15    9.36
   0  20 -28    4.26   10.69
   0  20  29    1.48   12.51
   0  20  29    0.79    9.96
   0 -20 -29    0.98    9.91
   0 -20  29    1.61    7.20
   0  20 -29    1.74   10.53
   0  20  30    1.28   12.69
   0  20  30   -0.35   10.86
   0 -20 -30    3.44   10.40
   0 -20  30    2.33    7.43
   0 -20  30    2.99    9.47
   0  20 -30    2.28   11.60
   0  20  31   12.27   13.37
   0  20  31   12.65   10.80
   0 -20 -31   15.50   11.23
   0 -20  31   19.41    8.71
   0 -20  31   14.43   10.96
   0  20 -31   14.16   12.08
   0  20  32   -0.35   12.07
   0  20  32    2.49   11.26
   0 -20 -32    2.19   10.76
   0 -20  32    0.94   10.93
   0  20  33    1.04   12.83
   0  20  33    1.99   11.32
   0 -20  33    0.43   11.39
   0  20  34   -1.86   12.43
   0  20  34    0.88   11.06
   0 -20  34    1.79   11.84
   0  20  35    3.18   11.64
   0 -20  35   -0.82   11.74
   0  20  36    4.74   11.34
   0 -20  36    2.74   12.53
   0  20  37    3.19   12.31
   0 -20  37    0.98   12.77
   0  20  38   -0.18   11.35
   0 -20  38    4.23   13.10
   0  20  39    0.00   10.89
   0 -20  39   -1.42   13.80
   0  20  40    0.71   12.69
   0 -20  40    3.21   14.67
   0  21   0    0.46    8.97
   0  21   0    2.36    3.91
   0 -21   0   -0.99    9.22
   0 -21   0    0.84    4.81
   0  21   1   41.05   10.63
   0  21   1   38.22    7.17
   0 -21  -1   44.42   10.76
   0 -21  -1   38.35    4.46
   0 -21   1   34.19   10.96
   0 -21   1   30.60    4.19
   0  21  -1   43.94    9.88
   0  21  -1   30.84    3.77
   0  21   2   14.25    9.76
   0  21   2   11.38    6.77
   0 -21  -2   16.51   10.20
   0 -21   2   15.57    9.97
   0 -21   2   15.19    8.46
   0  21   3    5.03   10.01
   0  21   3    4.78    6.78
   0 -21  -3    6.81    9.46
   0 -21   3    5.65   10.15
   0 -21   3    7.23    8.18
   0  21   4   27.32   10.87
   0  21   4   21.11    7.27
   0 -21  -4   32.89   10.70
   0 -21   4   31.97   11.00
   0 -21   4   29.69    9.37
   0  21   5    1.16    9.56
   0  21   5    0.39    6.91
   0 -21  -5   -0.11    9.01
   0 -21   5    0.48    9.80
   0 -21   5    0.31    8.23
   0  21   6  133.63   14.45
   0  21   6  124.60   10.00
   0 -21  -6  134.09   13.83
   0 -21   6  146.00   15.18
   0 -21   6  147.29   12.55
   0  21   7   85.30   13.09
   0 -21  -7   96.23   12.28
   0 -21   7  103.47   13.85
   0 -21   7   98.39   11.14
   0  21   8   50.03   12.13
   0  21   8   54.38    9.04
   0 -21  -8   49.72   11.23
   0 -21   8   54.62   12.68
   0 -21   8   51.69    9.66
   0  21   9   42.36   12.47
   0  21   9   45.19    8.86
   0 -21  -9   45.37   11.11
   0 -21   9   37.98   11.68
   0 -21   9   43.67    9.17
   0  21  10    5.53   10.99
   0 -21 -10    7.76    9.23
   0 -21  10    5.71   10.96
   0 -21  10    7.57    7.82
   0  21  11  120.21   14.21
   0 -21 -11  117.68   13.19
   0 -21  11  120.58   15.09
   0 -21  11  115.12   11.25
   0  21  12   24.10    9.53
   0 -21 -12   25.84   10.74
   0 -21  12   30.00   11.81
   0 -21  12   28.48    9.43
   0  21  13    8.52    8.21
   0 -21 -13    9.32    9.29
   0 -21  13    9.48   11.27
   0 -21  13    9.36    8.58
   0  21  14   14.60    7.09
   0  21  14   36.61    9.05
   0 -21 -14   42.68   11.10
   0 -21  14   47.25   12.55
   0 -21  14   50.78    9.11
   0  21  15   13.84    9.02
   0  21  15   41.98    9.61
   0 -21 -15   35.02   10.72
   0 -21  15   38.80   13.11
   0 -21  15   47.48    9.12
   0  21  16   29.98   10.14
   0  21  16   26.01    9.30
   0 -21  16   25.83    8.20
   0  21  17    0.70   11.88
   0  21  17   -0.05    8.66
   0 -21  17    1.57    7.39
   0  21  18   -0.64   11.47
   0  21  18    0.04    9.10
   0 -21 -18   -0.13    9.13
   0 -21  18    0.00   11.28
   0 -21  18    0.32    7.62
   0  21  19   16.87   11.83
   0  21  19   17.21    9.61
   0 -21 -19   16.59   10.35
   0 -21  19   11.38   11.62
   0 -21  19   18.19    8.00
   0  21  20   18.46    9.65
   0 -21 -20   19.41   10.50
   0 -21  20   22.52   12.63
   0 -21  20   17.46    7.81
   0  21  21    3.05    9.23
   0 -21 -21    4.74   10.55
   0 -21  21    4.07   11.61
   0  21  22   19.11   12.44
   0  21  22   18.57   10.34
   0 -21 -22   16.84   10.40
   0 -21  22   14.66   12.33
   0  21  23    5.17   11.42
   0  21  23    1.97    9.40
   0 -21 -23    2.50   10.51
   0 -21  23    3.60    7.69
   0 -21  23   -4.23    2.75
   0  21 -23    3.36    8.64
   0  21  24   -0.92   11.80
   0  21  24   -1.61   10.02
   0 -21 -24   -1.71    9.92
   0 -21  24   -0.85    7.57
   0 -21  24    0.00    3.52
   0  21 -24    2.01   10.32
   0  21  25    2.21   11.38
   0  21  25    2.89   10.52
   0 -21 -25    2.60    9.95
   0 -21  25    5.08    7.70
   0 -21  25    2.45    5.83
   0  21 -25    4.07   10.62
   0  21  26   -0.03   12.62
   0  21  26    1.22   10.77
   0 -21 -26    0.74   10.54
   0 -21  26    0.73    7.48
   0 -21  26    0.48    8.52
   0  21 -26   -1.94   11.01
   0  21  27    1.48   12.75
   0  21  27    1.53   10.02
   0 -21 -27    2.25   10.78
   0 -21  27    2.61    7.11
   0  21 -27   -0.48   10.55
   0  21  28   10.62   12.24
   0  21  28    8.07   10.99
   0 -21 -28    8.57   11.22
   0 -21  28    9.13    7.72
   0 -21  28    7.09    9.19
   0  21 -28   13.95   11.62
   0  21  29    1.89   12.78
   0  21  29    2.80   11.32
   0 -21 -29    3.20   10.20
   0 -21  29    2.82    7.33
   0 -21  29    0.83   10.16
   0  21 -29    2.21   11.20
   0  21  30    4.10   11.87
   0  21  30   10.74   11.70
   0 -21 -30    9.50   11.02
   0 -21  30    8.62   10.78
   0  21  31    8.73   12.51
   0  21  31    8.62   11.63
   0  21  32    1.74   12.07
   0  21  32    3.52   10.96
   0 -21  32   -0.88   11.00
   0  21  33    6.23   11.25
   0 -21  33    7.64   11.32
   0  21  34    0.30   11.80
   0 -21  34    3.34   12.36
   0  21  35   -2.99   11.87
   0  21  36   -0.76   12.44
   0  21  37   -0.23   12.32
   0  21  39    1.94   13.47
   0  22   0   27.78   11.08
   0  22   0   30.29    5.86
   0 -22   0   36.18   11.96
   0 -22   0   26.93    4.46
   0  22   1  197.77   16.20
   0  22   1  173.79   10.34
   0 -22  -1  196.78   15.93
   0 -22  -1  152.63    8.27
   0 -22   1  222.36   16.93
   0 -22   1  224.32   14.40
   0 -22   1  150.31    6.61
   0  22   2    7.52    9.97
   0 -22  -2    4.28    9.91
   0 -22   2    8.04   11.02
   0 -22   2    8.31    9.44
   0  22   3   52.67   11.76
   0  22   3   40.91    8.36
   0 -22  -3   53.25   11.77
   0 -22   3   47.92   11.74
   0 -22   3   53.60   10.29
   0  22   4   37.50   11.56
   0  22   4   33.59    8.27
   0 -22  -4   35.16   10.68
   0 -22   4   37.27   11.59
   0 -22   4   41.78    9.88
   0  22   5   60.17   13.02
   0  22   5   61.89    9.01
   0 -22  -5   66.90   11.65
   0 -22   5   59.25   13.01
   0 -22   5   67.96   10.52
   0  22   6   22.18   11.15
   0  22   6   22.73    8.47
   0 -22  -6   22.52   10.37
   0 -22   6   32.78   11.48
   0 -22   6   26.07    9.26
   0  22   7    7.36   10.39
   0 -22  -7   10.40   10.40
   0 -22   7   10.50   10.87
   0 -22   7   10.14    8.78
   0  22   8   69.95   13.05
   0  22   8   61.82    9.67
   0 -22  -8   69.60   12.22
   0 -22   8   79.08   13.52
   0 -22   8   77.62   10.80
   0  22   9    8.15   10.78
   0  22   9    3.43    8.61
   0 -22  -9    4.97    9.66
   0 -22   9    7.16   10.84
   0 -22   9    4.46    8.43
   0  22  10  119.60   15.46
   0  22  10  129.33   11.73
   0 -22 -10  119.95   13.53
   0 -22  10  126.51   15.82
   0 -22  10  128.64   11.95
   0  22  11  285.59   20.83
   0  22  11  274.87   15.20
   0 -22 -11  280.68   18.27
   0 -22  11  271.64   20.20
   0 -22  11  290.52   16.30
   0  22  12   16.84   11.41
   0  22  12    6.37    8.59
   0 -22 -12    8.59   10.22
   0 -22  12    9.49   11.69
   0 -22  12    7.57    7.99
   0  22  13    7.62    8.78
   0  22  13    3.10    8.78
   0 -22  13    5.45    8.43
   0  22  14    0.66    7.75
   0 -22  14   12.45    7.93
   0  22  15    4.78    6.00
   0 -22 -15   15.01    9.47
   0 -22  15   13.05   10.66
   0 -22  15   14.92    8.02
   0  22  16    0.46    7.14
   0 -22 -16    0.08   10.61
   0 -22  16    1.82   12.54
   0 -22  16    3.72    7.56
   0  22  17   27.57    9.97
   0  22  17   29.06    9.84
   0 -22 -17   24.81   10.56
   0 -22  17   29.70   12.81
   0 -22  17   25.61    8.27
   0  22  18    3.59    9.77
   0 -22 -18    4.16    9.91
   0 -22  18    1.00   11.73
   0 -22  18    3.78    8.17
   0  22  19    9.73   10.37
   0  22  19   10.70    9.98
   0 -22 -19   11.96   10.86
   0 -22  19   14.27   13.23
   0 -22  19   10.65    8.01
   0  22  20    0.22   11.63
   0  22  20   -0.74    9.78
   0 -22 -20    1.80   10.27
   0 -22  20   -1.44   12.01
   0  22  21  113.47   16.85
   0  22  21  111.07   13.34
   0 -22 -21  134.32   14.79
   0 -22  21  110.32   16.84
   0  22  22   35.06   13.22
   0  22  22   38.81   11.15
   0 -22 -22   46.28   12.51
   0 -22  22   34.05   13.98
   0 -22  22   41.89    8.72
   0  22  23   12.23   12.31
   0  22  23   14.14   10.54
   0 -22 -23   12.36   10.75
   0 -22  23    9.62   12.82
   0 -22  23   13.65    7.85
   0  22  24   -0.66   11.75
   0  22  24    2.99   10.19
   0 -22 -24    1.73   10.30
   0 -22  24   -0.33   12.36
   0 -22  24   -1.37    7.23
   0  22  25   15.91   13.01
   0  22  25    7.41   10.90
   0 -22 -25    9.21   11.23
   0 -22  25   14.52    7.80
   0  22 -25   11.16    8.17
   0  22  26    2.18   12.56
   0  22  26    1.62   10.50
   0 -22 -26   -2.46   10.86
   0 -22  26    0.50    7.07
   0  22 -26    0.11   10.01
   0  22  27    9.24   12.80
   0  22  27    4.61   11.07
   0 -22 -27    8.59   11.27
   0 -22  27   10.60    8.05
   0  22 -27    7.28   11.08
   0  22  28   -0.07   12.63
   0  22  28    3.09   10.72
   0 -22 -28   -1.60   10.48
   0  22  29    1.96   12.47
   0  22  29    0.06   10.74
   0  22  30   -1.13   12.78
   0  22  30   -1.82   10.91
   0  22  31    0.64   11.53
   0  22  32   -1.64   11.43
   0  22  33    1.76   12.12
   0  22  34    0.22   12.04
   0  22  35    1.97   12.55
   0  22  36    0.00   11.88
   0  22  37    2.57   12.81
   0  23   0    0.74    9.68
   0  23   0   17.28    4.42
   0 -23   0    0.86   10.07
   0 -23   0    1.13    5.40
   0  23   1    5.17    9.78
   0  23   1   -1.93    4.59
   0 -23  -1    6.46   10.09
   0 -23  -1    7.22    5.62
   0 -23   1    3.66   10.69
   0 -23   1    8.25    9.19
   0 -23   1    2.41    3.39
   0  23   2  102.24   13.73
   0  23   2   83.64    9.18
   0 -23  -2  104.56   13.90
   0 -23   2   94.03   13.55
   0 -23   2  106.47   11.84
   0  23   3    1.06   10.49
   0  23   3    1.82    7.23
   0 -23  -3    0.40    9.78
   0 -23   3    3.12   10.56
   0 -23   3    0.58    9.48
   0  23   4   36.02   11.90
   0  23   4   27.49    8.64
   0 -23  -4   29.99   11.61
   0 -23   4   28.37   11.74
   0 -23   4   35.85    9.56
   0  23   5   38.75   12.54
   0  23   5   34.43    8.92
   0 -23  -5   39.38   11.32
   0 -23   5   38.91   11.90
   0 -23   5   41.85    9.71
   0  23   6    2.32   10.30
   0  23   6    2.70    8.22
   0 -23  -6    4.63   10.09
   0 -23   6    2.95   10.48
   0 -23   6    2.69    8.77
   0  23   7   71.13   13.42
   0  23   7   77.60   10.52
   0 -23  -7   71.98   12.72
   0 -23   7   66.43   13.12
   0 -23   7   80.76   10.92
   0  23   8    2.20   11.27
   0  23   8    0.19    8.80
   0 -23   8    1.26    8.25
   0  23   9   11.24   11.04
   0  23   9   11.62    9.05
   0 -23   9   11.65    8.43
   0  23  10   18.07   12.25
   0  23  10   18.56    9.24
   0 -23  10   18.87    8.78
   0  23  11    7.71   11.81
   0  23  11    7.78    9.30
   0 -23  11    4.71    8.06
   0  23  12    5.53   11.16
   0  23  12    7.39    9.48
   0 -23 -12    4.89   10.57
   0 -23  12    6.51   12.35
   0 -23  12    7.71    8.74
   0  23  13   18.42   12.31
   0  23  13   15.40    9.75
   0 -23 -13   23.51   10.64
   0 -23  13   19.53   11.92
   0 -23  13   14.08    8.31
   0  23  14   -1.36    9.63
   0 -23 -14    3.74    9.71
   0 -23  14    2.30   11.52
   0 -23  14    2.02    7.94
   0  23  15    1.76    9.56
   0 -23 -15    3.33    9.89
   0 -23  15    5.33   11.78
   0 -23  15    5.60    7.80
   0  23  16    4.89   10.07
   0 -23 -16    7.87   10.16
   0 -23  16    2.78   11.95
   0 -23  16    5.19    7.89
   0  23  17    5.89   10.15
   0 -23 -17    7.98    9.90
   0 -23  17    8.67   12.46
   0 -23  17    9.63    7.76
   0  23  18   18.48    9.98
   0 -23 -18   14.53   10.53
   0 -23  18   20.60   12.44
   0 -23  18   14.44    8.15
   0  23  19    2.07   10.84
   0 -23 -19    3.96    9.69
   0 -23  19   -1.73   12.01
   0 -23  19    0.47    7.82
   0  23  20    0.96   11.44
   0 -23 -20    0.49   10.56
   0 -23  20    1.42   12.31
   0  23  21   -0.94   11.33
   0  23  21   -0.14   10.13
   0 -23 -21    0.85   10.11
   0 -23  21   -1.72   12.43
   0  23  22    6.99   12.60
   0  23  22    5.21   10.37
   0 -23 -22    6.34   10.90
   0 -23  22    2.07   12.85
   0 -23  22    6.73    7.94
   0  23  23   37.98   14.23
   0  23  23   39.58   12.09
   0 -23 -23   42.08   12.12
   0 -23  23   39.44   13.86
   0 -23  23   37.62    8.62
   0  23  24    1.29   12.43
   0  23  24    1.24   10.44
   0 -23 -24    3.25   10.89
   0 -23  24    3.93   11.99
   0 -23  24    4.17    7.50
   0  23  25   19.64   12.93
   0  23  25   19.30   11.83
   0 -23 -25   16.83   11.69
   0 -23  25   17.30   12.76
   0 -23  25   15.23    7.90
   0  23  26    1.26   12.43
   0  23  26    4.20   10.96
   0 -23 -26    1.55   10.91
   0 -23  26    3.12   12.71
   0  23  27    0.82   11.98
   0  23  27    1.75   11.18
   0  23  28    3.56   12.66
   0  23  28    1.90   11.86
   0  23  29   -2.03   12.16
   0  23  29    0.75   11.59
   0  23  30   -0.68   11.66
   0  23  31   -2.03   12.24
   0  23  32    4.06   12.26
   0  23  33   -0.63   12.65
   0  23  34    1.50   12.34
   0  23  35    2.14   12.82
   0  23  36    0.27   12.41
   0  24   0   11.74    8.04
   0  24   0    8.40    3.27
   0 -24   0    4.78    4.21
   0  24   1   13.05   11.21
   0 -24  -1    9.50    5.45
   0 -24   1   19.60    9.21
   0  24   2    9.16   10.20
   0  24   2    8.13    7.43
   0 -24   2    6.89    9.42
   0  24   3   -1.53   10.80
   0  24   3    0.00    8.14
   0 -24   3    1.17    9.24
   0  24   4   84.19   14.44
   0  24   4   73.74   10.48
   0 -24   4   81.71   11.61
   0  24   5    8.91   11.76
   0  24   5    4.78    8.77
   0 -24   5    9.58    9.12
   0  24   6   54.93   13.03
   0  24   6   52.25   10.08
   0 -24  -6   54.34   11.86
   0 -24   6   58.49   12.83
   0 -24   6   65.90   11.23
   0  24   7   15.76   11.52
   0  24   7   25.90    9.80
   0 -24  -7   18.04   11.01
   0 -24   7   17.53   12.24
   0 -24   7   24.57    9.90
   0  24   8  151.70   16.76
   0  24   8  141.08   12.84
   0 -24  -8  153.50   15.25
   0 -24   8  157.81   16.52
   0 -24   8  153.75   13.74
   0  24   9   35.17   13.41
   0  24   9   36.63   10.30
   0 -24  -9   45.02   12.26
   0 -24   9   46.17   13.03
   0 -24   9   38.82    9.51
   0  24  10   34.59   10.38
   0 -24 -10   29.57   11.57
   0 -24  10   32.99   12.52
   0 -24  10   35.88    9.48
   0  24  11   33.33   10.67
   0 -24 -11   28.09   11.89
   0 -24  11   27.18   12.75
   0 -24  11   35.00    9.85
   0  24  12    1.34   10.02
   0 -24 -12   -0.65   10.11
   0 -24  12    2.00   11.56
   0 -24  12    0.46    8.70
   0  24  13   37.97   13.12
   0  24  13   44.28   10.98
   0 -24 -13   42.78   11.64
   0 -24  13   42.10   14.31
   0 -24  13   49.94    9.61
   0  24  14    3.04   11.57
   0  24  14    0.72    9.86
   0 -24 -14    2.64   10.78
   0 -24  14    3.66   11.97
   0 -24  14    2.48    7.82
   0  24  15   30.38   12.09
   0  24  15   30.78   10.75
   0 -24 -15   25.66   11.01
   0 -24  15   23.32   12.90
   0 -24  15   27.52    8.83
   0  24  16   13.83   10.13
   0  24  16   22.43   10.89
   0 -24 -16   21.06   11.62
   0 -24  16   22.31   12.97
   0 -24  16   23.85    8.50
   0  24  17    6.58   10.88
   0 -24 -17    6.21   10.31
   0 -24  17    3.50   12.01
   0 -24  17    5.61    7.90
   0  24  18    0.68    6.57
   0  24  18    8.48   11.01
   0 -24 -18    9.93   10.44
   0 -24  18    7.04   12.38
   0 -24  18    8.72    7.98
   0  24  19    5.14    9.17
   0  24  19    8.90   10.93
   0 -24 -19    7.71   10.31
   0 -24  19    6.73   13.59
   0 -24  19    5.77    6.90
   0  24  20    7.74   10.95
   0  24  20    4.17   11.44
   0 -24 -20    8.41   10.90
   0 -24  20    9.77   12.37
   0  24  21   21.43   13.46
   0  24  21   11.68   11.38
   0 -24 -21   16.68   10.98
   0 -24  21   22.35   14.10
   0  24  22    0.23   12.21
   0 -24 -22    1.85   10.45
   0 -24  22   -0.83   12.34
   0 -24  22   -0.37    7.39
   0  24  23    2.55   11.99
   0 -24 -23    1.27   10.64
   0 -24  23    1.34   13.50
   0  24  24   10.60   12.98
   0 -24 -24   15.78   11.34
   0 -24  24    7.78   13.56
   0  24  25   -0.54   12.07
   0  24  26    2.56   12.06
   0  24  26   -0.17   11.69
   0  24  27    6.40   13.48
   0  24  27    8.88   12.00
   0  24  28    0.37   11.51
   0  24  29   -0.78   11.78
   0  24  30    1.84   12.47
   0  24  31   -2.22   12.53
   0  24  32    0.82   13.04
   0  24  33   -0.96   12.20
   0  24  34   -0.31   12.72
   0  24  35    6.64   13.39
   0 -25   0   -1.44   10.94
   0 -25   0   -0.72    9.63
   0 -25   0    0.75    4.38
   0  25   1    3.67    4.51
   0 -25  -1   13.00   11.51
   0 -25  -1    4.80    6.07
   0 -25   1   10.60   11.55
   0 -25   1   10.97    9.90
   0  25   2   62.73    9.11
   0 -25  -2   84.39   13.94
   0 -25   2   92.65   13.94
   0 -25   2   97.17   12.67
   0 -25  -3    7.56   10.48
   0 -25   3    6.43   10.97
   0 -25   3    8.04    9.73
   0 -25  -4   58.94   12.43
   0 -25   4   61.41   13.51
   0 -25   4   66.16   11.70
   0  25   5   -0.27    9.10
   0 -25  -5   -0.49   11.03
   0 -25   5   -1.66   11.49
   0 -25   5   -0.12    9.27
   0  25   6    3.96    9.41
   0 -25  -6    4.73   10.22
   0 -25   6    1.03   11.62
   0 -25   6    4.34    8.96
   0  25   7    1.86    9.82
   0 -25  -7    1.35   10.73
   0 -25   7    4.59   11.22
   0 -25   7    3.53    9.29
   0  25   8   18.40   12.51
   0  25   8   25.47   10.40
   0 -25  -8   19.44   11.76
   0 -25   8   23.91   12.70
   0 -25   8   25.39    9.30
   0  25   9    1.19   12.23
   0  25   9    0.24    9.97
   0 -25  -9   -0.89   10.02
   0 -25   9   -0.78   12.25
   0 -25   9   -0.78    8.42
   0  25  10    0.29   11.87
   0  25  10    2.34   10.14
   0 -25 -10    2.17   11.23
   0 -25  10    4.51   12.41
   0 -25  10    2.76    8.49
   0  25  11   21.64   13.05
   0  25  11   33.39   10.97
   0 -25 -11   31.82   11.29
   0 -25  11   29.36   12.82
   0 -25  11   38.67    9.61
   0  25  12   43.86   13.56
   0  25  12   45.35   11.57
   0 -25 -12   48.86   12.58
   0 -25  12   45.79   13.91
   0 -25  12   49.97    9.85
   0  25  13    9.62   11.91
   0  25  13   11.63   11.09
   0 -25 -13   13.49   10.48
   0 -25  13   12.73   12.78
   0 -25  13   10.52    8.43
   0  25  14    8.38   12.47
   0  25  14   12.70   11.22
   0 -25 -14    8.69   11.43
   0 -25  14    8.68   12.32
   0 -25  14    7.71    8.14
   0  25  15    0.00   11.74
   0  25  15    2.44   10.98
   0 -25 -15    0.46   10.25
   0 -25  15    0.23   12.88
   0 -25  15    0.99    8.03
   0  25  16    0.94   11.58
   0  25  16    2.04   11.35
   0 -25 -16   -0.53   10.09
   0 -25  16    1.69   13.00
   0 -25  16    0.68    7.77
   0  25  17    6.59    9.58
   0  25  17    1.35   11.18
   0 -25 -17    0.72   10.04
   0 -25  17    0.05   12.32
   0 -25  17    2.12    7.62
   0  25  18   -3.00    9.04
   0  25  18    2.73   11.26
   0 -25 -18    0.00   10.18
   0 -25  18    2.81   12.35
   0 -25  18    0.78    7.55
   0  25  19    0.06    5.85
   0  25  19    5.39   11.34
   0 -25 -19    2.25   10.21
   0 -25  19    1.08   13.54
   0  25  20   -2.15    8.16
   0  25  20    9.09   11.12
   0 -25 -20    9.13   11.04
   0 -25  20    4.87   13.63
   0  25  21   10.14   11.02
   0  25  21    2.46   10.74
   0 -25 -21    1.95   10.51
   0 -25  21    0.27   13.86
   0  25  22    2.28   11.83
   0  25  22    0.35   11.72
   0 -25 -22    0.38   10.98
   0 -25  22    3.12   13.00
   0  25  23   -0.73   12.11
   0  25  23    4.24   11.65
   0  25  24   -0.93   11.95
   0  25  24    0.73   11.50
   0  25  25    5.18   13.15
   0  25  25    6.28   12.11
   0  25  26   12.10   12.56
   0  25  31    0.48   13.21
   0  25  32    2.01   13.34
   0  25  33   -0.11   12.96
   0 -26   0    1.15   10.45
   0 -26   0    4.67    9.32
   0  26   1   35.12    9.46
   0  26   1   17.40    4.74
   0 -26  -1   45.11   12.43
   0 -26  -1   56.96    8.65
   0 -26   1   49.38   12.53
   0 -26   1   50.37   11.39
   0  26   2    7.08   11.23
   0  26   2    3.32    6.86
   0 -26  -2    3.36   11.16
   0 -26   2    7.86   10.80
   0 -26   2   10.46    9.22
   0  26   3    5.56   10.90
   0  26   3   18.87    5.31
   0 -26  -3    5.35   11.03
   0 -26   3    6.75   11.07
   0 -26   3    9.21    9.42
   0  26   4   42.64   12.75
   0  26   4   35.32    9.93
   0 -26  -4   47.69   12.42
   0 -26   4   46.14   13.29
   0 -26   4   55.22   11.42
   0  26   5  108.16   15.81
   0  26   5   87.68   11.69
   0 -26  -5  112.39   14.93
   0 -26   5   96.91   14.52
   0 -26   5  110.89   13.07
   0  26   6    8.69   11.23
   0 -26  -6    2.34   10.84
   0 -26   6    2.75   11.79
   0 -26   6    6.62    9.52
   0  26   7   10.91   12.43
   0 -26  -7   14.44   10.91
   0 -26   7   11.13   12.10
   0 -26   7   10.54    9.28
   0  26   8   13.20   11.99
   0  26   8   15.73   10.58
   0 -26  -8   11.61   11.83
   0 -26   8   13.54   11.42
   0 -26   8   14.77    9.06
   0  26   9   11.40   12.35
   0  26   9   16.62   10.92
   0 -26  -9   16.49   11.67
   0 -26   9   16.07   12.09
   0 -26   9   19.72    9.24
   0  26  10    7.92   12.17
   0  26  10    8.22   10.56
   0 -26 -10    7.46   11.33
   0 -26  10    7.96   11.72
   0 -26  10    9.87    9.06
   0  26  11    2.60   12.40
   0  26  11    0.60   10.90
   0 -26 -11    1.95   10.50
   0 -26  11    2.03   12.26
   0 -26  11    3.94    8.87
   0  26  12   12.58   12.25
   0  26  12   10.50   11.21
   0 -26 -12   15.10   10.75
   0 -26  12   13.05   12.87
   0 -26  12   15.37    8.59
   0  26  13   19.66   12.74
   0  26  13   17.52   11.82
   0 -26 -13   20.43   11.54
   0 -26  13   21.34   12.97
   0 -26  13   22.69    9.16
   0  26  14    9.13   12.83
   0  26  14   12.15   12.18
   0 -26 -14   11.82   10.81
   0 -26  14   12.89   13.33
   0 -26  14   13.54    8.37
   0  26  15    1.74   12.71
   0  26  15    2.92   11.25
   0 -26 -15    4.99   10.47
   0 -26  15    4.41   12.46
   0 -26  15    2.33    8.16
   0  26  16    1.44   12.47
   0  26  16   -0.02   12.04
   0 -26 -16   -2.09   10.38
   0 -26  16   -0.42   12.02
   0  26  17   21.92   13.18
   0  26  17   24.39   12.81
   0 -26 -17   13.98   11.02
   0 -26  17   21.80   13.45
   0  26  18    4.66   11.25
   0  26  18   -1.44   12.19
   0 -26 -18    1.97   10.53
   0 -26  18    3.72   13.50
   0  26  19    1.79    9.36
   0  26  19    2.53   11.98
   0 -26 -19    0.77   11.14
   0 -26  19   -0.85   13.84
   0  26  20   11.31    8.14
   0  26  20   48.21   12.98
   0  26  21   -1.26    6.93
   0  26  21    3.40   12.46
   0  26  22    1.49    9.34
   0  26  22    0.20   11.92
   0  26  23   15.10   13.38
   0  26  24   27.85   13.68
   0  26  25    1.00   13.09
   0  26  26    9.22   13.18
   0  26  27    0.02   12.65
   0  26  28   -0.57   13.34
   0  26  29   -3.19   13.75
   0  26  30    0.00   14.13
   0  26  31   -0.47   14.10
   0 -27   0   -0.60   10.98
   0 -27   0   -1.15    9.05
   0 -27  -1    2.36   11.42
   0 -27  -1    3.42    9.16
   0 -27   1    0.63   11.38
   0 -27   1    3.54    9.79
   0  27   2    3.23   10.50
   0  27   2    1.71    7.75
   0 -27  -2    2.73   10.94
   0 -27   2    2.20   11.14
   0 -27   2    1.58    9.23
   0  27   3   28.16   12.49
   0  27   3   25.29    9.68
   0 -27  -3   39.01   12.53
   0 -27   3   41.00   12.85
   0 -27   3   35.86   10.48
   0  27   4   41.96   13.49
   0 -27  -4   47.05   13.30
   0 -27   4   46.50   13.27
   0 -27   4   51.44   11.00
   0  27   5   19.84   11.83
   0  27   5    9.03    9.89
   0 -27  -5   20.63   11.54
   0 -27   5   13.96   11.82
   0 -27   5   17.14   10.29
   0  27   6   12.97   11.95
   0  27   6   10.61    8.83
   0 -27  -6   10.11   11.01
   0 -27   6    6.56   12.24
   0 -27   6   12.41    9.24
   0  27   7   36.10   13.03
   0  27   7   37.16   12.07
   0 -27  -7   40.73   12.25
   0 -27   7   46.22   13.34
   0 -27   7   48.57   10.43
   0  27   8    6.18   11.72
   0  27   8    3.69   10.98
   0 -27  -8    5.98   10.54
   0 -27   8    3.71   11.38
   0 -27   8    6.81    8.93
   0  27   9    0.57   11.41
   0 -27  -9    0.68   11.27
   0 -27   9    0.37   12.11
   0 -27   9    3.02    8.70
   0  27  10    4.79   12.12
   0 -27 -10    5.62   10.57
   0 -27  10    7.26   11.82
   0  27  11   17.53   12.67
   0  27  11   17.35   12.20
   0 -27 -11   20.95   11.41
   0 -27  11   22.64   12.94
   0  27  12   -1.80   12.57
   0  27  12   -0.98   11.47
   0 -27 -12    2.43   11.29
   0 -27  12    1.66   12.57
   0  27  13    4.90   12.21
   0  27  13    3.58   11.82
   0 -27 -13    3.88   11.29
   0 -27  13    4.77   12.63
   0  27  14   42.69   13.92
   0  27  14   47.26   13.40
   0 -27 -14   44.33   12.36
   0 -27  14   43.80   15.20
   0  27  15    1.38   12.86
   0  27  15    0.94   12.48
   0 -27 -15    2.68   10.63
   0 -27  15    2.39   12.28
   0  27  16   12.32   13.08
   0  27  16   12.86   12.90
   0 -27 -16   14.89   11.86
   0 -27  16   13.06   13.05
   0  27  17   -1.54   12.22
   0  27  17   -0.41   12.49
   0  27  18   50.70   15.53
   0  27  18   54.61   14.22
   0  27  19    2.65   14.05
   0  27  19    0.75   12.92
   0  27  20   16.94   11.54
   0  27  20   10.57   13.28
   0  27  21   -0.56   12.69
   0  27  22    0.92   13.17
   0  27  23   11.04   13.18
   0  27  24    0.62   13.67
   0  27  25    0.00   13.00
   0  27  26    1.87   13.70
   0  27  27    2.45   13.82
   0  27  28    1.26   14.46
   0  27  29    4.71   14.05
   0 -28   0    4.55   10.81
   0 -28  -1    6.14   11.86
   0 -28   1    6.96   11.35
   0  28   2   -4.26    4.71
   0 -28  -2   -0.47   10.81
   0 -28   2    1.54   11.57
   0  28   3    1.56   11.46
   0 -28  -3    0.21   10.80
   0 -28   3    1.89   11.24
   0  28   4   35.71   12.70
   0  28   4   23.05   10.12
   0 -28  -4   39.80   12.46
   0 -28   4   45.05   13.21
   0  28   5   33.00   13.28
   0  28   5   20.09   10.00
   0 -28  -5   25.93   11.64
   0 -28   5   29.83   13.46
   0  28   6    4.59   11.78
   0  28   6    2.75   10.70
   0 -28  -6    5.30   11.16
   0 -28   6    5.57   11.73
   0  28   7   65.87   14.49
   0  28   7   37.53   10.17
   0 -28  -7   61.47   13.75
   0 -28   7   61.75   14.76
   0  28   8   29.29   13.96
   0  28   8   22.44   12.22
   0 -28  -8   30.82   11.91
   0 -28   8   32.07   12.84
   0  28   9    7.24   12.64
   0  28   9    6.41   11.85
   0 -28  -9   10.67   11.12
   0 -28   9    7.88   12.73
   0  28  10   14.94   12.85
   0  28  10   12.63   11.97
   0 -28 -10   16.66   11.95
   0 -28  10   10.29   12.23
   0  28  11   29.15   13.43
   0  28  11   28.33   12.79
   0 -28 -11   22.05   11.51
   0 -28  11   23.75   13.76
   0  28  12    1.92   11.96
   0  28  12    0.08   11.98
   0 -28 -12    0.54   11.53
   0 -28  12    0.50   12.45
   0  28  13    3.42   13.25
   0  28  14   -0.70   12.27
   0  28  15    3.48   12.58
   0  28  15    0.35   13.33
   0  28  16   -0.85   13.62
   0  28  16    0.97   12.69
   0  28  17   21.32   14.02
   0  28  18    0.37   13.24
   0  28  19    9.23   13.60
   0  28  20   -0.19   13.13
   0  28  21    7.01   13.38
   0  28  22    1.51   13.55
   0  28  23    0.87   13.84
   0  28  24   -1.62   13.98
   0  28  25   -0.12   14.63
   0  28  26    2.67   14.75
   0  28  27   -0.40   14.39
   0 -29   0    0.88   11.59
   0 -29  -1   33.10   12.76
   0 -29   1   32.57   12.60
   0 -29  -2    6.45   11.88
   0 -29   2    8.43   12.53
   0  29   3   -0.78    9.03
   0 -29  -3    0.43   10.94
   0 -29   3    0.08   11.33
   0  29   4    3.08   10.93
   0  29   4   -0.45    5.10
   0 -29  -4    1.46   10.94
   0 -29   4    4.48   12.43
   0  29   5    2.98   11.20
   0  29   5    3.15   10.37
   0 -29  -5    3.85   11.95
   0 -29   5    9.58   11.94
   0  29   6    2.98   11.66
   0  29   6    3.68   10.79
   0 -29  -6    7.63   11.34
   0 -29   6    4.65   11.92
   0  29   7   48.18   13.60
   0  29   7   36.43   13.06
   0 -29   7   42.47   13.35
   0  29   8    2.16   11.34
   0  29   8    0.33   12.57
   0  29   9   31.73   13.70
   0  29   9   28.22   13.49
   0  29  10    0.89   11.78
   0  29  10    1.38   12.32
   0  29  11   11.82   12.81
   0  29  11   11.55   13.19
   0  29  12   16.22   13.68
   0  29  12   14.40   13.05
   0  29  13    0.11   12.98
   0  29  14    1.60   12.98
   0  29  15    8.54   13.98
   0  29  16    4.62   13.31
   0  29  19    5.84   14.00
   0  29  20   -3.02   14.41
   0  29  21   10.58   14.43
   0  29  22    1.10   15.07
   0  29  23    9.77   14.89
   0  29  24   -1.78   14.60
   0  29  25    2.92   14.96
   0  30   4    2.94   11.35
   0  30   5   37.78   13.34
   0  30   6   27.86   13.10
   0  30   6   17.65   11.80
   0  30   8   -1.08   12.92
   0  30   9   -1.99   13.48
   0  30  10    6.94   13.79
   0  30  11   13.15   13.83
   0  30  12    2.37   14.26
   0  30  13   -0.09   13.66
   0  30  14    2.56   13.84
   0  30  15   -0.08   14.14
   0  30  16    4.27   14.14
   0  30  17    3.76   14.33
   0  30  18    0.04   14.31
   0  30  19   -0.68   14.35
   0  30  20   -0.52   15.11
   0  31   9   26.29   14.66
   0  31  10   -1.32   14.23
   0  31  11   -1.53   14.24
   0  31  12    2.98   14.74
   0  31  13   -0.98   15.31
   0  31  14    2.51   15.66
   0  31  15    4.47   15.95
   0  31  16    1.31   14.83
   0  31  17    0.00   14.92
   0  31  18   -3.44   15.70
   0  31  19   -0.11   15.78
   0  32  12    0.08   15.54
   0  32  13    0.78   16.35
   0  32  14    3.19   16.09
   0  32  15   -1.55   15.60
   1   0   0    0.04    0.60
   1   0   0    0.06    0.86
  -1   0   0    0.00    0.62
  -1   0   0    0.01    0.80
   1   0   1  155.95    4.59
  -1   0   1  148.32    4.57
   1   0  -1  141.39    3.90
   1   0   2  818.92   19.05
  -1   0  -2  838.63   19.36
  -1   0   2  856.27   19.96
   1   0  -2  780.06   17.96
   1   0  -2  841.08   19.62
   1   0   3   94.35    3.33
   1   0   3  118.64    4.00
  -1   0   3  117.27    3.97
   1   0  -3  114.96    3.81
   1   0   4 1438.16   32.88
   1   0   4 1463.27   33.24
  -1   0   4 1430.61   32.73
  -1   0   4 1406.86   31.90
   1   0  -4 1425.77   32.56
   1   0   5  184.21    6.11
   1   0   5  199.13    6.17
  -1   0   5  184.69    6.12
  -1   0   5  177.79    5.45
   1   0  -5  186.18    6.09
   1   0   6  638.54   16.30
   1   0   6  660.39   16.33
  -1   0  -6  644.74   16.54
  -1   0  -6  614.82   14.96
  -1   0   6  665.64   16.93
  -1   0   6  665.55   16.11
   1   0  -6  653.31   16.58
   1   0  -6  629.54   15.40
   1   0   7  204.84    7.45
   1   0   7  197.78    6.84
  -1   0  -7  200.84    7.36
  -1   0  -7  186.79    6.01
  -1   0   7  212.72    7.76
  -1   0   7  207.89    6.55
   1   0  -7  205.38    7.34
   1   0  -7  195.15    6.44
   1   0   8   10.51    3.73
   1   0   8    9.77    3.52
  -1   0  -8   10.61    3.90
  -1   0  -8    8.26    2.73
  -1   0   8   12.15    3.92
  -1   0   8    9.81    2.99
   1   0  -8    9.83    4.00
   1   0  -8    8.49    3.18
   1   0   9   44.20    4.85
   1   0   9   40.77    4.09
  -1   0  -9   41.95    5.02
  -1   0  -9   36.88    3.33
  -1   0   9   59.19    5.40
  -1   0   9   45.47    3.63
   1   0  -9   55.35    5.14
   1   0  -9   49.13    3.99
   1   0  10 1120.94   28.21
   1   0  10 1044.26   25.60
  -1   0 -10 1129.92   28.62
  -1   0  10 1125.07   28.41
  -1   0  10 1071.47   25.48
   1   0 -10 1110.30   27.97
   1   0  11    1.54    4.32
   1   0  11    1.85    3.82
  -1   0 -11    1.84    4.48
  -1   0  11    2.64    4.44
  -1   0  11    2.95    3.05
   1   0 -11    3.59    4.21
   1   0  12   96.01    6.60
   1   0  12   93.27    5.75
  -1   0 -12  102.44    6.84
  -1   0  12   89.05    6.52
  -1   0  12   86.47    4.82
   1   0 -12   89.42    6.34
   1   0  13  135.94    7.68
   1   0  13  110.57    6.25
  -1   0 -13  126.34    7.73
  -1   0  13  144.78    8.07
  -1   0  13  123.39    5.67
   1   0 -13  138.57    7.76
   1   0  14  270.62   10.86
   1   0  14  297.34   10.44
  -1   0  14  275.14   11.03
  -1   0  14  263.35    8.80
   1   0 -14  271.06   10.79
   1   0  15  539.80   17.18
   1   0  15  505.34   15.21
  -1   0 -15  547.31   17.73
  -1   0  15  556.63   17.83
  -1   0  15  528.02   14.72
   1   0 -15  524.20   16.81
   1   0  16   21.95    5.72
   1   0  16   18.94    4.75
  -1   0 -16   21.40    5.66
  -1   0  16   23.58    5.89
  -1   0  16   19.41    4.08
   1   0  17  117.69    6.96
  -1   0 -17  135.26    8.79
  -1   0  17  138.53    8.81
  -1   0  17  126.62    6.50
   1   0 -17  133.00    8.61
   1   0  18   73.22    6.50
  -1   0 -18   65.17    7.49
  -1   0  18   60.18    7.39
  -1   0  18   62.77    5.48
   1   0 -18   58.10    7.06
   1   0  19   18.58    6.15
   1   0  19   24.70    5.86
  -1   0 -19   18.71    5.87
  -1   0  19   22.79    4.82
   1   0 -19   20.09    5.75
   1   0  20    9.25    6.47
   1   0  20    7.24    5.46
  -1   0 -20   12.67    6.50
  -1   0  20    4.99    4.87
   1   0 -20    7.93    6.20
   1   0  21  421.19   16.75
   1   0  21  469.99   16.37
  -1   0 -21  453.65   17.60
  -1   0  21  418.85   16.53
  -1   0  21  452.51   14.85
   1   0 -21  442.87   17.14
   1   0  22   27.40    7.24
   1   0  22   32.24    6.47
  -1   0 -22   29.50    7.36
  -1   0  22   30.04    7.26
  -1   0  22   33.02    5.73
   1   0 -22   36.82    7.03
   1   0  23   16.06    7.01
   1   0  23   18.36    6.22
  -1   0 -23   20.21    7.44
  -1   0  23   14.23    7.16
  -1   0  23   18.46    5.63
   1   0 -23   16.37    6.72
   1   0  24  326.30   15.35
   1   0  24  366.13   14.71
  -1   0 -24  364.57   16.40
  -1   0  24  362.47   13.68
   1   0  25   25.19    7.48
   1   0  25   25.79    6.80
  -1   0 -25   24.46    7.45
  -1   0  25   24.65    7.59
  -1   0  25   27.88    6.22
   1   0 -25   22.96    7.16
   1   0  26   -0.17    6.74
   1   0  26   -1.24    6.52
  -1   0 -26    0.93    6.83
  -1   0  26    1.16    6.90
  -1   0  26   -0.11    5.57
   1   0 -26   -0.46    6.84
   1   0  27   26.78    7.54
   1   0  27   37.67    7.57
  -1   0  27   35.12    8.42
  -1   0  27   36.66    6.78
   1   0 -27   36.61    8.23
   1   0  28    4.84    7.31
  -1   0 -28    1.89    7.24
  -1   0  28    3.12    7.16
  -1   0  28    3.94    6.29
   1   0 -28    2.54    6.96
   1   0  29   44.97    9.20
   1   0  29   29.71    8.24
  -1   0  29   45.09    9.10
  -1   0  29   34.15    7.46
   1   0 -29   41.77    9.03
   1   0  30    0.11    7.62
   1   0  30    1.90    7.70
  -1   0 -30   -1.00    7.95
  -1   0  30    0.09    7.84
  -1   0  30    1.85    6.78
   1   0 -30    3.05    7.74
   1   0  31  110.40   11.30
   1   0  31  104.43   10.74
  -1   0 -31  112.69   12.06
  -1   0  31  115.53   11.81
  -1   0  31  115.06   10.16
   1   0  32    8.44    8.41
  -1   0 -32    8.86    8.56
  -1   0  32    9.81    8.32
  -1   0  32    8.62    7.50
   1   0 -32   10.91    7.94
   1   0  33    6.15    9.22
   1   0  33   10.42    9.07
  -1   0 -33    9.67    8.94
  -1   0  33    9.38    7.84
   1   0 -33    8.92    9.04
   1   0  34   30.75   10.12
   1   0  34   25.52    9.71
  -1   0 -34   34.66   10.51
  -1   0  34   25.86    8.52
   1   0 -34   31.01    9.53
   1   0  35    0.88    8.47
   1   0  35    0.69    9.34
  -1   0 -35    1.02    9.62
  -1   0  35   -1.32    9.42
  -1   0  35   -2.05    8.08
   1   0 -35    1.32    8.97
   1   0  36   13.16   10.20
   1   0  36    8.99    9.96
  -1   0 -36    7.39   10.21
  -1   0  36   11.20    9.42
  -1   0  36    8.77    8.97
   1   0 -36    8.36    9.91
   1   0  37    0.69   10.03
   1   0  37    2.98    9.79
  -1   0 -37    0.31    9.13
  -1   0  37    1.45    8.73
  -1   0  37    1.52    8.68
   1   0 -37   -0.23    9.32
   1   0  38   19.91   11.01
  -1   0 -38   24.97   10.77
  -1   0  38   20.01   10.68
   1   0 -38   17.45   10.47
   1   0  39   -0.08   10.07
  -1   0 -39    3.33    9.99
  -1   0  39    3.17   10.42
   1   0 -39   -1.85    9.11
   1   0  40   -0.10   10.46
  -1   0 -40   -0.51   10.40
  -1   0  40   -0.52   10.46
   1   0 -40    2.12    9.82
   1   0  41   10.44   11.01
  -1   0  41   12.86   10.28
   1   0 -41   12.33   10.71
   1   0  42    5.90   10.73
   1   0  42    3.27   10.97
  -1   0 -42    4.63   11.01
  -1   0  42    9.52   10.81
  -1   0  42    3.13    9.79
   1   0  43    2.88   10.53
  -1   0 -43   -0.25   10.66
  -1   0  43    4.00   10.51
  -1   0  43    1.65   10.13
   1   0 -43    2.50   10.29
   1   0  44    3.90    9.87
   1   0  44    2.26   11.31
  -1   0 -44   -1.04   11.09
  -1   0  44    1.00   10.08
   1   0 -44    1.44   10.76
   1   0  45    0.21   10.72
   1   0  45    1.48   11.46
  -1   0 -45    4.95   10.66
  -1   0  45    2.86    9.81
  -1   0  45    2.06   10.59
   1   0 -45    1.68   10.92
   1   0  46    0.48   10.88
   1   0  46    1.01   11.82
  -1   0 -46    3.18   11.36
  -1   0  46    1.41   10.68
  -1   0  46    2.16   10.42
   1   0 -46    3.30   11.02
   1   0  47    1.30   10.10
   1   0  47    0.83   12.05
  -1   0 -47   -0.53   11.39
  -1   0  47    3.56   10.77
  -1   0  47    4.72   10.74
   1   0 -47    3.00   10.95
   1   0  48    1.02   10.80
   1   0  48   -1.10   12.10
  -1   0 -48    5.39   10.77
  -1   0  48    2.61   10.27
  -1   0  48    0.09   11.04
   1   0 -48    1.10   11.15
   1   0  49   -1.09   11.06
   1   0  49   -2.45   13.15
  -1   0  49   -0.03   10.94
  -1   0  49    0.00   11.94
   1   0 -49    0.37   10.89
   1   0  50   -1.20   10.48
   1   0  50    1.37   13.01
  -1   0  50   -0.25   10.82
  -1   0  50    0.56   12.07
   1   0 -50   -2.12   11.32
  -1  -1   0 1251.79   28.37
   1  -1   0  765.22   18.13
  -1  -1  -1 1574.76   35.38
  -1  -1   1 1535.21   33.65
   1   1  -1 1536.04   33.67
   1  -1  -1 1550.69   34.96
   1  -1   1 1588.24   36.05
   1   1   2  944.61   21.84
  -1  -1  -2  969.92   22.29
  -1  -1   2 1022.58   22.92
  -1  -1   2 1021.96   23.59
   1   1  -2 1030.55   23.10
   1   1  -2 1044.34   24.11
   1  -1  -2  952.33   22.32
   1  -1  -2 1032.87   23.76
  -1   1   2 1058.56   24.68
  -1   1  -2 1032.72   23.55
   1  -1   2 1048.87   24.48
   1  -1   2 1038.21   23.76
   1   1   3 3833.93   84.58
  -1  -1  -3 3720.92   81.95
  -1  -1   3 3548.33   78.31
   1   1  -3 3492.24   76.83
   1   1  -3 3708.24   81.86
   1  -1  -3 3677.78   81.57
   1  -1  -3 3538.99   78.13
  -1   1   3 3696.12   82.06
  -1   1   3 3561.43   78.55
  -1   1  -3 3741.40   82.26
   1  -1   3 3576.55   79.43
   1  -1   3 3869.07   85.18
   1   1   4  494.63   12.38
  -1  -1  -4  476.26   11.76
  -1  -1   4  461.43   11.47
   1   1  -4  472.08   11.77
   1   1  -4  434.56   10.99
   1  -1  -4  479.95   12.47
   1  -1  -4  470.32   11.72
  -1   1   4  470.16   12.36
  -1   1   4  474.84   11.72
  -1   1  -4  490.52   12.84
  -1   1  -4  500.63   12.11
   1  -1   4  485.55   12.70
   1  -1   4  506.31   12.45
   1   1   5 1498.89   34.43
   1   1   5 1420.05   32.64
  -1  -1  -5 1379.57   31.45
  -1  -1   5 1514.67   34.74
  -1  -1   5 1442.83   32.74
   1   1  -5 1462.94   33.63
   1   1  -5 1449.56   33.07
   1  -1  -5 1517.35   35.24
   1  -1  -5 1466.99   33.41
  -1   1   5 1511.92   35.25
  -1   1   5 1593.96   36.09
  -1   1  -5 1485.30   34.78
  -1   1  -5 1445.61   32.70
   1  -1   5 1426.54   33.32
   1  -1   5 1428.98   32.61
   1   1   6 4438.90   98.55
   1   1   6 4404.85   97.54
  -1  -1  -6 4441.65   97.94
  -1  -1   6 4468.85   99.14
  -1  -1   6 4726.58  104.01
   1   1  -6 4451.47   98.78
   1   1  -6 4409.81   97.30
   1  -1  -6 4413.26   98.27
   1  -1  -6 4423.50   97.63
  -1   1   6 4547.32  101.38
  -1   1   6 4786.53  105.40
  -1   1  -6 4424.74   98.81
  -1   1  -6 4350.20   95.76
   1  -1   6 4417.91   98.45
   1  -1   6 4472.53   98.78
   1   1   7  312.41    9.66
   1   1   7  295.24    8.96
  -1  -1  -7  258.31    8.46
  -1  -1   7  300.03    9.38
  -1  -1   7  310.40    8.69
   1   1  -7  258.56    8.48
   1   1  -7  241.78    7.40
   1  -1  -7  310.06    9.97
  -1   1   7  276.33    9.48
  -1   1   7  279.77    8.10
  -1   1  -7  302.56    9.98
  -1   1  -7  301.08    8.32
   1  -1   7  267.24    9.02
   1  -1   7  267.77    8.14
   1   1   8  817.35   20.96
   1   1   8  828.64   20.59
  -1  -1  -8  777.57   20.04
  -1  -1   8  823.99   21.04
  -1  -1   8  879.25   20.97
   1   1  -8  783.57   20.17
   1   1  -8  769.49   18.81
   1  -1  -8  836.15   21.52
  -1   1   8  793.03   20.86
  -1   1   8  814.25   19.65
  -1   1  -8  829.69   21.70
  -1   1  -8  818.24   19.57
   1  -1   8  796.38   20.75
   1  -1   8  815.78   20.10
   1   1   9 3350.78   76.17
   1   1   9 3339.61   75.15
  -1  -1  -9 3442.59   78.14
  -1  -1   9 3407.57   77.31
  -1  -1   9 3348.83   74.53
   1   1  -9 3483.27   78.99
   1   1  -9 3470.20   77.41
   1  -1  -9 3413.17   77.63
  -1   1   9 3533.04   80.47
  -1   1   9 3481.94   77.55
  -1   1  -9 3362.87   76.89
  -1   1  -9 3469.80   77.11
   1  -1   9 3523.76   80.10
   1  -1   9 3654.93   81.75
   1   1  10  358.82   11.72
   1   1  10  363.16   11.10
  -1  -1 -10  367.56   11.89
  -1  -1  10  352.31   11.53
  -1  -1  10  369.04   10.29
   1   1 -10  369.78   11.96
   1  -1 -10  351.35   11.69
  -1   1  10  371.78   12.38
  -1   1  10  387.07   10.84
  -1   1 -10  351.84   12.01
   1  -1  10  378.92   12.31
   1  -1  10  390.73   11.45
   1   1  11 2798.41   64.98
   1   1  11 2731.29   62.48
  -1  -1 -11 2678.17   62.37
  -1  -1  11 2818.06   65.30
  -1  -1  11 2706.06   60.94
   1   1 -11 2644.77   61.58
   1  -1 -11 2735.75   63.62
  -1   1  11 2755.90   64.34
  -1   1  11 2737.80   61.80
  -1   1 -11 2732.34   64.00
   1  -1  11 2686.66   62.62
   1  -1  11 2724.93   62.11
   1   1  12  637.90   18.47
   1   1  12  589.01   16.44
  -1  -1 -12  607.74   17.81
  -1  -1  12  655.55   18.82
  -1  -1  12  590.99   15.34
   1   1 -12  638.49   18.47
   1  -1 -12  630.03   18.31
  -1   1  12  634.44   18.72
  -1   1  12  585.15   15.40
  -1   1 -12  636.86   18.93
   1  -1  12  634.73   18.47
   1  -1  12  601.62   16.43
   1   1  13   27.84    5.03
   1   1  13   29.24    4.74
  -1  -1  13   29.86    4.91
  -1  -1  13   29.42    3.65
   1   1 -13   22.64    5.14
   1  -1 -13   24.89    4.95
  -1   1  13   22.43    5.42
  -1   1  13   25.08    3.54
  -1   1 -13   27.40    5.61
   1  -1  13   26.40    5.32
   1  -1  13   26.24    4.31
   1   1  14   52.71    6.14
   1   1  14   49.05    5.10
  -1  -1  14   58.23    6.20
  -1  -1  14   50.29    4.12
   1   1 -14   51.59    5.63
   1  -1 -14   55.99    5.88
  -1   1  14   56.69    6.10
  -1   1  14   51.75    4.39
   1  -1  14   44.85    5.53
   1  -1  14   49.13    5.04
   1   1  15  373.13   13.68
   1   1  15  338.49   11.66
  -1  -1 -15  349.84   13.19
  -1  -1  15  373.04   13.55
  -1  -1  15  341.62   10.64
   1   1 -15  352.05   13.08
  -1   1  15  367.56   13.74
  -1   1  15  313.77   10.23
   1  -1  15  353.46   13.08
   1  -1  15  323.35   11.15
   1   1  16    6.91    5.25
  -1  -1 -16    3.27    4.91
  -1  -1  16    9.38    5.11
  -1  -1  16    4.53    3.77
   1   1 -16    4.02    4.84
  -1   1  16    3.82    5.65
  -1   1 -16    5.99    5.45
   1  -1  16    4.25    5.11
   1  -1  16    3.10    4.57
   1   1  17    8.06    4.73
  -1  -1 -17    6.68    5.50
  -1  -1  17    5.58    5.68
   1  -1 -17    6.54    5.37
  -1   1  17    6.24    5.68
  -1   1  17    5.90    4.06
  -1   1 -17    7.62    5.49
   1  -1  17    3.93    5.46
   1   1  18  219.62   11.13
   1   1  18  232.83   10.12
  -1  -1 -18  236.15   11.54
  -1  -1  18  223.06   10.95
  -1  -1  18  232.66    9.04
   1   1 -18  228.00   11.11
   1  -1 -18  211.84   10.79
  -1   1  18  214.32   10.91
  -1   1  18  223.55    9.05
  -1   1 -18  216.47   11.35
   1  -1  18  240.90   10.23
   1   1  19  291.75   13.09
   1   1  19  325.13   12.54
  -1  -1 -19  275.07   12.88
  -1  -1  19  295.14   13.15
  -1  -1  19  314.53   11.10
   1   1 -19  248.85   12.00
   1  -1 -19  290.97   12.77
  -1   1  19  280.82   10.55
  -1   1 -19  306.00   13.77
   1  -1  19  235.76   11.53
   1  -1  19  290.86   11.57
   1   1  20  142.01    9.76
   1   1  20  167.14    9.30
  -1  -1 -20  165.27   10.46
  -1  -1  20  159.35    8.13
   1   1 -20  145.58    9.56
   1  -1 -20  146.49    9.50
  -1   1  20  149.45   10.35
  -1   1  20  163.13    8.45
  -1   1 -20  159.32   10.56
   1  -1  20  155.09    9.81
   1  -1  20  171.75    9.26
   1   1  21   66.82    8.17
   1   1  21   92.59    7.97
  -1  -1 -21   74.47    8.37
  -1  -1  21   63.01    7.67
  -1  -1  21   84.20    6.68
   1   1 -21   66.65    8.07
   1  -1 -21   76.45    7.90
  -1   1  21   69.64    8.40
  -1   1  21   78.14    6.82
  -1   1 -21   72.55    8.42
   1  -1  21   59.79    7.54
   1  -1  21   87.73    7.50
   1   1  22   18.71    7.14
   1   1  22   24.10    6.40
  -1  -1 -22   24.31    6.82
  -1  -1  22   17.18    7.02
  -1  -1  22   21.59    5.33
   1   1 -22   20.73    6.92
   1  -1 -22   22.05    6.84
  -1   1  22   21.61    7.27
  -1   1  22   22.23    5.59
  -1   1 -22   18.80    7.22
   1  -1  22   22.56    7.01
   1  -1  22   26.78    6.21
   1   1  23  441.87   17.78
   1   1  23  477.51   17.04
  -1  -1 -23  470.74   18.71
  -1  -1  23  494.54   16.24
   1  -1 -23  498.69   19.02
  -1   1  23  438.34   17.94
  -1   1  23  467.47   16.03
  -1   1 -23  495.29   19.51
   1  -1  23  436.99   17.63
   1  -1  23  459.55   16.46
   1   1  24    8.76    7.29
   1   1  24   12.34    6.56
  -1  -1 -24   12.02    7.01
  -1  -1  24    8.98    7.05
  -1  -1  24    8.69    5.51
   1   1 -24   12.79    6.98
   1  -1 -24    8.34    6.55
  -1   1  24    9.37    7.22
  -1   1  24   12.44    5.89
  -1   1 -24   12.84    7.38
   1  -1  24   10.62    6.56
   1  -1  24   13.65    6.53
   1   1  25    8.37    7.38
   1   1  25    7.54    6.33
  -1  -1 -25   16.57    6.95
  -1  -1  25   14.55    6.60
  -1  -1  25    9.15    5.85
   1   1 -25   16.61    7.42
  -1   1  25   12.20    5.77
  -1   1 -25    9.55    7.37
   1  -1  25   10.31    7.12
   1  -1  25   13.57    6.46
   1   1  26   42.62    8.04
   1   1  26   46.98    7.65
  -1  -1 -26   55.27    8.74
  -1  -1  26   59.67    8.65
  -1  -1  26   48.69    6.80
   1   1 -26   63.18    8.80
   1  -1 -26   53.82    8.42
  -1   1  26   63.13    8.74
  -1   1  26   58.41    7.23
   1  -1  26   47.19    8.65
   1  -1  26   60.41    8.04
   1   1  27   41.14    8.45
   1   1  27   46.91    8.01
  -1  -1 -27   40.93    8.36
  -1  -1  27   54.03    8.68
  -1  -1  27   42.78    6.94
   1   1 -27   48.72    8.65
   1  -1 -27   52.06    8.16
  -1   1  27   45.41    8.78
  -1   1  27   44.66    7.14
  -1   1 -27   50.96    9.22
   1  -1  27   45.01    7.80
   1   1  28   13.35    7.83
   1   1  28   23.85    7.62
  -1  -1  28   23.78    7.80
  -1  -1  28   21.11    6.56
   1   1 -28   22.79    7.46
   1  -1 -28   23.90    8.03
  -1   1  28   21.38    8.32
  -1   1  28   19.88    6.87
  -1   1 -28   21.47    8.31
   1  -1  28   20.46    7.99
   1  -1  28   21.23    7.53
   1   1  29   45.09    8.91
  -1  -1  29   52.33    9.07
  -1  -1  29   48.65    7.67
   1   1 -29   57.43    9.72
   1  -1 -29   48.92    9.26
  -1   1  29   55.32    9.36
  -1   1  29   46.68    7.80
   1  -1  29   56.88    9.20
   1  -1  29   48.80    8.67
   1   1  30    3.24    8.02
   1   1  30    1.87    7.58
  -1  -1 -30    5.30    8.10
  -1  -1  30    2.59    7.79
  -1  -1  30    2.67    6.76
   1   1 -30    4.90    8.09
  -1   1  30    3.43    7.79
  -1   1  30    3.66    7.00
   1  -1  30    1.98    7.59
   1  -1  30    3.17    7.60
   1   1  31    3.21    8.09
  -1  -1 -31    7.74    7.70
  -1  -1  31    1.10    8.02
  -1  -1  31    7.77    7.22
   1  -1 -31    3.24    8.12
  -1   1  31    8.98    7.78
  -1   1  31    6.82    7.13
  -1   1 -31    2.96    7.60
   1  -1  31    5.79    8.20
   1  -1  31    7.82    8.09
   1   1  32   14.67    9.26
   1   1  32   11.59    8.67
  -1  -1 -32   10.07    8.91
  -1  -1  32   11.04    8.23
  -1  -1  32    9.26    7.61
   1  -1 -32    9.69    8.77
  -1   1  32   10.12    9.02
  -1   1  32    8.40    7.58
  -1   1 -32    9.95    8.80
   1  -1  32   10.57    8.50
   1   1  33   49.81   10.78
   1   1  33   44.94    9.95
  -1  -1 -33   44.85   10.66
  -1  -1  33   40.89    9.75
  -1  -1  33   43.13    8.97
   1   1 -33   47.18    9.62
   1  -1 -33   44.14   10.23
  -1   1  33   41.52    8.74
  -1   1 -33   48.03   10.57
   1  -1  33   42.90   10.38
   1   1  34   19.21   10.02
   1   1  34   15.39    9.39
  -1  -1 -34   17.30    9.54
   1   1 -34   11.94    9.10
   1  -1 -34   13.88    9.34
  -1   1  34   12.76    9.45
  -1   1  34   11.26    8.13
  -1   1 -34   16.64    9.68
   1  -1  34   14.91    9.31
   1   1  35   10.44    9.98
   1   1  35   10.03    9.66
  -1  -1 -35    8.16    9.57
  -1  -1  35   11.82    9.51
   1   1 -35    7.50    9.63
   1  -1 -35   11.65    9.79
  -1   1  35    8.38    8.92
  -1   1  35    9.55    8.66
  -1   1 -35    8.88    9.29
   1  -1  35    5.54    9.36
   1   1  36   38.72   10.76
   1   1  36   35.35   10.53
  -1  -1 -36   35.96   10.62
  -1  -1  36   37.09    9.93
   1   1 -36   40.22   10.93
   1  -1 -36   34.80   10.75
  -1   1  36   42.06   10.72
  -1   1  36   30.91    9.51
  -1   1 -36   37.58   10.85
   1  -1  36   35.72   10.99
   1   1  37    6.00   10.18
   1   1  37    4.76    9.94
  -1  -1 -37    6.71   10.12
  -1  -1  37    7.42    9.62
   1   1 -37    4.93    9.71
   1  -1 -37    8.00   10.03
  -1   1  37    5.83    9.57
  -1   1  37    3.07    8.82
  -1   1 -37    4.31    9.37
   1  -1  37    4.11    9.94
   1  -1  37    1.87    9.64
   1   1  38   -0.75    9.34
   1   1  38    1.70    9.95
  -1  -1 -38    1.09   10.18
  -1  -1  38    0.71    9.81
  -1  -1  38    0.11    8.41
   1   1 -38    2.13    9.30
   1  -1 -38   -0.09    9.66
  -1   1  38    2.72   10.24
  -1   1  38    1.44    9.27
  -1   1 -38    0.30   10.01
   1  -1  38    4.35   10.03
   1  -1  38    1.48    9.63
   1   1  39   15.67   11.08
   1   1  39    9.46   10.70
  -1  -1 -39   10.92   10.84
  -1  -1  39   11.04   10.28
  -1  -1  39    8.76    9.40
   1   1 -39   16.82   10.49
   1  -1 -39   12.64   10.29
  -1   1  39   12.20   11.03
  -1   1  39   12.13    9.93
  -1   1 -39    9.36   10.55
   1  -1  39   23.14   10.73
   1  -1  39   14.39   10.46
   1   1  40   -0.29   10.56
   1   1  40    0.25   10.48
  -1  -1  40    1.28   10.23
  -1  -1  40    5.53    9.10
   1   1 -40   -3.60    9.40
   1  -1 -40    0.29    9.77
  -1   1  40    0.54   10.61
  -1   1  40    0.36    9.70
  -1   1 -40    3.48   10.47
   1  -1  40    1.67   10.05
   1  -1  40    0.45   10.20
   1   1  41   -0.73   10.89
   1   1  41   -1.80   10.55
  -1  -1 -41    4.64   10.12
  -1  -1  41    7.63   10.55
  -1  -1  41    0.97    9.64
   1   1 -41    0.25    9.76
   1  -1 -41    4.37   10.39
  -1   1  41    4.18   10.72
  -1   1  41    3.38    9.83
   1  -1  41    1.43   10.36
   1  -1  41    1.23   10.30
  -1  -1 -42   -1.58   10.59
  -1  -1  42    6.54   10.17
  -1  -1  42    0.33    9.68
   1   1 -42    0.78    9.42
  -1   1  42    0.57    9.72
  -1   1  42    3.46    9.47
  -1   1 -42    3.84   10.02
   1  -1  42    3.71    9.83
   1  -1  42   -0.85   10.77
   1   1  43    5.06   10.58
  -1  -1 -43    4.94   10.36
  -1  -1  43    5.42    9.61
  -1  -1  43    1.63   10.29
   1  -1 -43    7.26    9.85
  -1   1  43    4.07    9.38
  -1   1 -43    2.71   10.09
   1  -1  43    3.12   10.80
   1   1  44    3.39   10.53
  -1  -1 -44   -0.60   10.85
  -1  -1  44    0.69   10.04
  -1  -1  44    0.70   10.47
   1   1 -44    1.67   10.43
   1  -1 -44    0.15   10.50
  -1   1  44    2.41    9.78
  -1   1 -44    0.38   10.98
   1  -1  44    0.83   10.22
   1  -1  44    3.20   11.63
   1   1  45    1.21   10.99
  -1  -1 -45    2.10   11.44
  -1  -1  45    2.96    8.56
  -1  -1  45    2.09   10.76
   1   1 -45   -1.12   10.78
   1  -1 -45    2.58   10.59
  -1   1  45    1.09   10.08
  -1   1 -45    0.41   11.21
   1  -1  45   -2.91   10.66
   1  -1  45    2.27   11.20
   1   1  46   -1.27   11.07
   1   1  46   -0.43   11.70
  -1  -1 -46    0.73   11.24
  -1  -1  46    0.44   10.19
  -1  -1  46    3.68   10.96
   1   1 -46   -4.55   11.05
   1  -1 -46    0.44   10.98
  -1   1  46   -1.35   10.33
  -1   1  46    2.06   11.24
  -1   1 -46   -2.51   11.46
   1  -1  46    4.50   10.79
   1  -1  46    0.00   11.60
   1   1  47   -1.14   10.92
   1   1  47    3.06   11.55
  -1  -1 -47    0.34   11.41
  -1  -1  47   -1.04    9.58
  -1  -1  47    0.43   11.29
   1   1 -47   -1.16   10.95
   1  -1 -47    5.33   11.15
  -1   1  47   -1.13   10.65
  -1   1  47   -2.52   10.88
  -1   1 -47    2.36   11.43
   1  -1  47   -0.98    9.97
   1  -1  47    0.98   11.60
   1   1  48    0.37   10.97
  -1  -1 -48   -0.42   11.01
  -1  -1  48   -3.61   10.64
  -1  -1  48   -0.60   10.87
   1   1 -48    2.15   10.93
   1  -1 -48    1.84   10.20
  -1   1  48    0.92   10.78
  -1   1 -48   -0.26   10.49
   1  -1  48    1.08   10.06
   1  -1  48   -1.54   12.25
   1   1  49    3.76   11.59
   1   1  49    0.16   12.86
  -1  -1  49    0.77   10.03
   1   1 -49    1.34   10.99
   1  -1 -49    1.20   10.89
  -1   1  49    3.32   10.19
  -1   1  49    6.43   11.44
  -1   1 -49   -2.29   11.52
   1  -1  49    2.55   11.01
  -1  -2   0 1463.59   32.44
  -1  -2   0 1485.53   33.49
  -1   2   0 1444.04   33.64
   1   2   1  970.15   22.46
  -1  -2  -1  904.63   20.88
  -1  -2   1  905.11   20.43
   1   2  -1  881.68   19.99
   1  -2  -1  962.20   22.20
  -1   2   1  918.26   22.24
  -1   2   1  930.86   21.45
  -1   2  -1  929.32   22.46
  -1   2  -1  959.39   21.92
   1   2   2 1578.10   35.70
  -1  -2  -2 1590.10   35.77
  -1  -2   2 1496.59   33.46
  -1  -2   2 1408.93   32.05
   1   2  -2 1527.70   34.22
   1  -2  -2 1491.34   33.69
  -1   2   2 1535.96   35.78
  -1   2   2 1619.53   36.40
  -1   2  -2 1500.49   35.04
  -1   2  -2 1600.77   35.80
   1  -2   2 1539.75   35.83
  -1  -2  -3  450.13   11.03
  -1  -2  -3  450.55   11.17
  -1  -2   3  429.45   10.63
  -1  -2   3  399.45   10.16
   1   2  -3  444.83   11.06
   1   2  -3  428.79   10.89
   1  -2  -3  419.45   11.58
   1  -2  -3  428.93   10.77
  -1   2   3  448.35   12.34
  -1   2   3  456.79   11.22
  -1   2  -3  433.51   12.06
  -1   2  -3  448.15   10.84
   1  -2   3  458.07   12.51
   1  -2   3  470.31   11.52
  -1  -2  -4 1533.24   34.86
  -1  -2  -4 1737.28   39.17
  -1  -2   4 1648.25   37.17
   1   2  -4 1636.86   37.24
   1   2  -4 1682.32   38.08
   1  -2  -4 1653.61   38.53
   1  -2  -4 1677.62   37.88
  -1   2   4 1674.10   39.12
  -1   2  -4 1695.58   39.65
  -1   2  -4 1724.18   38.51
   1  -2   4 1716.77   39.95
   1  -2   4 1823.64   40.94
  -1  -2  -5 3436.22   76.10
  -1  -2   5 3392.89   74.97
   1   2  -5 3415.84   76.16
   1   2  -5 3344.54   74.18
   1  -2  -5 3418.63   76.94
   1  -2  -5 3421.19   75.80
  -1   2   5 3432.57   77.47
  -1   2  -5 3409.12   77.03
  -1   2  -5 3413.83   75.24
   1  -2   5 3381.38   76.23
   1  -2   5 3494.66   77.28
   1   2   6 1572.76   36.61
  -1  -2  -6 1581.39   36.07
  -1  -2   6 1520.32   35.33
  -1  -2   6 1590.87   36.03
   1   2  -6 1557.21   36.30
   1   2  -6 1532.41   35.06
   1  -2  -6 1526.00   36.18
   1  -2  -6 1588.02   36.26
  -1   2   6 1544.83   36.85
  -1   2  -6 1527.70   36.57
  -1   2  -6 1541.80   34.81
   1  -2   6 1577.23   37.42
   1  -2   6 1562.88   35.66
   1   2   7  112.98    5.74
   1   2   7  109.72    5.38
  -1  -2  -7  115.91    5.32
  -1  -2  -7  108.42    4.70
  -1  -2   7  102.09    5.32
  -1  -2   7  107.76    4.58
   1   2  -7  114.61    5.62
   1   2  -7  104.09    4.78
   1  -2  -7   97.55    6.05
   1  -2  -7  105.58    4.76
  -1   2   7  107.12    6.27
  -1   2   7  113.74    4.75
  -1   2  -7  107.34    6.45
  -1   2  -7  102.64    4.16
   1  -2   7  111.68    6.24
   1  -2   7  105.98    4.83
   1   2   8 1035.01   25.88
   1   2   8 1007.34   24.57
  -1  -2  -8  965.29   24.10
  -1  -2  -8  946.67   22.66
  -1  -2   8 1029.76   25.41
  -1  -2   8 1038.46   24.34
   1   2  -8  978.88   24.53
   1   2  -8  944.40   22.59
   1  -2  -8 1017.94   25.69
   1  -2  -8 1039.62   24.76
  -1   2   8 1009.66   25.91
  -1   2   8  987.08   23.46
  -1   2  -8 1022.86   26.31
  -1   2  -8 1009.61   23.59
   1  -2   8  983.16   24.98
   1  -2   8 1000.05   24.00
   1   2   9 3251.72   74.17
   1   2   9 3095.80   70.00
  -1  -2  -9 3273.47   74.46
  -1  -2   9 3208.02   72.95
  -1  -2   9 3269.77   72.75
   1   2  -9 3394.09   77.25
   1   2  -9 3311.93   73.97
   1  -2  -9 3211.12   73.48
  -1   2   9 3488.40   79.94
  -1   2   9 3229.70   72.16
  -1   2  -9 3277.16   75.48
  -1   2  -9 3393.05   75.34
   1  -2   9 3343.61   76.45
[truncated: 6,662,697 more chars]
