# Supplementary material for: Synthesis of covalently linked knotted cage frameworks
Source: Nat Synth. 2025 Jun 25;4(10):1270–7. doi: 10.1038/s44160-025-00822-7 (PMC12513843; doi:10.1038/s44160-025-00822-7)
Supplement: Supplementary file 4 — Cartesian coordinates of structure 5. [file 44160_2025_822_MOESM4_ESM.xyz]

   396
 
C       -0.387288765365157         1.76325855094268         3.06999502878046    
C        -1.72854185817389         1.39941898530433         3.09041218019732    
H        -2.01577862960813        0.451627066580022         3.52450244415654    
C        -2.70500646392313         2.24188149771267         2.56314028071973    
C        -2.32741086542898         3.46022617680941         2.00609474982514    
H        -3.08321413151184         4.11537907728096         1.59753991895629    
N        0.454460020173821        -1.22931455585244        -5.41153199034576    
N        -2.77048548869402        -1.04702840155513        -5.78516059197988    
C         1.36926526187173        -1.02570924824940        -4.48478887668837    
H         2.12223099451033        -1.79917496384529        -4.41123461468522    
C         1.40114290039945        0.844805765614847E-01    -3.63582870094318    
C        0.452885303808543         1.07589402847161        -3.89462884257225    
H        0.426292724384479         1.97972205447233        -3.30391831920803    
C       -0.489647778857148        0.882008271639064        -4.88602237223793    
H        -1.23292871190158         1.63622953823701        -5.09581003366890    
C       -0.491763221963788       -0.317087460937089        -5.59305487047604    
C        -1.59712925462866       -0.655428897392704        -6.55335676701585    
H        -1.81086012592277        0.215222857836308        -7.19565154159740    
C        -3.98111334356121        -1.36961254523794        -6.37636927207804    
C        -5.15660166548329       -0.979026518143449        -5.73473406630189    
H        -5.07398182005082       -0.413626165090634        -4.81691942123484    
C        -6.40443624112866        -1.29855800707311        -6.23637089422448    
H        -7.29372858023560       -0.980979838294101        -5.71148415598618    
C        -6.50240869113094        -2.00381196022235        -7.41920434408479    
C        -5.34954293333871        -2.42663236290308        -8.06501875721717    
H        -5.44918736509676        -2.98742274925809        -8.98108038609042    
C        -4.09291208803736        -2.15058465433731        -7.55038686541983    
C       -0.987244203137403         3.83535825653049         1.97275399036802    
C       -0.257947970785283E-01     2.98073428768032         2.50724805188909    
H         1.01618361776789         3.26429416302887         2.48738591873306    
N        -5.76121884477800        0.106207250250039         2.60912298756135    
N        -8.43560717553090       -0.672134659611478         2.50660443162990    
C        -4.53561750997536        0.543809447159154         2.39626074755665    
H        -3.84730181275618       -0.185863017562574         1.98665931926819    
C        -4.11599965004944         1.84630406156774         2.66264073144470    
C        -5.08889586493434         2.73944744809144         3.10734658945946    
H        -4.82094683866567         3.76417367692913         3.31889894663453    
C        -6.37623950195164         2.28677143633434         3.32242107624476    
H        -7.14472150417454         2.95300476945369         3.68504257508139    
C        -6.66922544926988        0.945946731919742         3.09001926649255    
C        -8.02844888267415        0.370970079016837         3.41834064240654    
H        -8.76606358801872         1.17400840395839         3.43195247898354    
C        -9.40827818075394       -0.486531468078173         1.54632956727548    
C        -10.5364521580940        0.303472922547956         1.74460668624630    
H        -10.6653382300687        0.830768268647335         2.67787373136110    
C        -11.5103734521958        0.421540876424754        0.765581124790564    
H        -12.3731272515590         1.04677341842734        0.944835110901375    
C        -11.3773719478249       -0.254067141517247       -0.429107379558513    
C        -10.2730524859757        -1.07117411934216       -0.642699132897024    
H        -10.1852500112433        -1.59415002689972        -1.58244367659705    
C        -9.30165619664428        -1.20431463281065        0.330492308036191    
N         2.75554276545043       -0.212993954172846         3.33857344168391    
N         5.08534960077885        -1.26596376573883         4.34234048080701    
C         1.77758875771961        0.545960548321558         2.88594493172535    
H         1.88985822809389        0.888353384088593         1.86395464556839    
C        0.653421453692521        0.889032053285735         3.63219994144117    
C        0.582277272495972        0.388565617898877         4.93106373597348    
H       -0.265356442180311        0.630181547614875         5.55673689305534    
C         1.62000472879377       -0.382559936100269         5.41812807406044    
H         1.60337776744629       -0.756064503181578         6.43018519814985    
C         2.69793319192503       -0.668724070579221         4.58346342023010    
C         3.85444172812851        -1.52541123758733         5.04649812010253    
H         3.58924270331456        -2.57463329019866         4.88162797478186    
C         5.71438457118677       -0.458259143968420E-01     4.40338492916483    
C         6.56677603848241        0.338149371544075         3.34800346963117    
C         7.28610568491742         1.51756966044285         3.41345350514805    
H         7.92932003543513         1.78743691231876         2.58694635378941    
C         7.18251775490004         2.34951417765756         4.51628297868839    
C         6.34920645883411         1.98649054233109         5.55877056829950    
H         6.25614700999499         2.62874827324557         6.42295282553519    
C         5.62337889590126        0.811899498376069         5.50258869769989    
N         1.08495799305038         6.85601119392503         1.37373739977442    
N         2.63644398308240         7.65783137644030        -1.17337442764966    
C        0.501549301790800         5.82573330625088         1.94787986536884    
H        0.865471501713707         5.56916401924032         2.93271991449459    
C       -0.525208266273721         5.08593227828419         1.35738054710313    
C        -1.00971372177218         5.54753150028878        0.135730554768180    
H        -1.83959959716158         5.04944465218341       -0.345965080471446    
C       -0.389917478099697         6.62446813231595       -0.474166575940566    
H       -0.723459826979431         6.98010687434210        -1.43752965247908    
C        0.691379749861378         7.22549814202696        0.160898072654005    
C         1.51346356320004         8.29222296467300       -0.508231444786943    
H        0.906816673121788         8.81136084941788        -1.25738434418672    
C         3.57040657640311         8.38078782943242        -1.87075227908269    
C         3.35402754696107         9.69950115305310        -2.27825008028634    
H         2.44192666330622         10.2020721619914        -1.99903042210301    
C         4.28603476658774         10.3789748595023        -3.04097511708177    
H         4.08531470238061         11.3966066109927        -3.34361930537190    
C         5.47046791950424         9.76850735961467        -3.40646472202262    
C         5.71383083877654         8.46454001338224        -3.00298346004944    
H         6.64954749912994         7.99107671915482        -3.26534180495968    
C         4.78232513323931         7.76568379749994        -2.25739228548456    
C         2.33326098403421        0.156830350379710        -2.50507545798157    
C         2.84802930149563        -1.01568160804147        -1.95537139676007    
H         2.58431633642801        -1.97450804784009        -2.37105898561003    
N         2.76945783962924        -6.56029360183567        -2.35949973276080    
N         4.31591625032179        -8.16847450464430        -3.93650717278080    
C         2.20558728310648        -5.66076264852229        -1.57835824198739    
H         2.56820608851083        -5.66916717465230       -0.559465224085309    
C         1.23151682209262        -4.75249186455715        -1.99712246525003    
C        0.874135212661227        -4.82041786661853        -3.34743673753485    
H        0.116421985786479        -4.16923541300456        -3.75457702797678    
C         1.47477897232879        -5.74728548826247        -4.17418039675432    
H         1.19723162441340        -5.81225630324030        -5.21513478076750    
C         2.41659592456103        -6.61994479222424        -3.63768363674078    
C         3.05553751174442        -7.70611890874873        -4.47191282910183    
H         2.36902558987808        -8.56386905407641        -4.48712897226462    
C         5.52061306601196        -7.51413158635633        -4.14830769661750    
C         6.41960762967149        -7.43555368888560        -3.08408843936270    
H         6.09481058186051        -7.79716149473054        -2.11762643390910    
C         7.69389179778122        -6.92108906132494        -3.22988064491458    
H         8.35796931757126        -6.86949062500326        -2.37910541050510    
C         8.10680079699803        -6.47600256413680        -4.46940896009587    
C         7.23640531720639        -6.54336127103445        -5.54694103270089    
H         7.59056992096862        -6.21064825874101        -6.51009210530838    
C         5.95026467807164        -7.04259895313468        -5.41098536196650    
C         3.65779373255801       -0.983963741127877       -0.829107185687906    
C         3.98816248053663        0.237149779893720       -0.256515761612166    
H         4.60741689165703        0.257278181831164        0.627708533407320    
N         3.34270190004932         4.89832140430318        0.571591469120910    
N         3.83900063672473         6.67128313937250         2.86448699721834    
C         3.03834699610403         3.77494772014613       -0.532706026798496E-01
H         2.02582467816350         3.72292842305494       -0.438591586102008    
C         3.91089279182265         2.69792347795493       -0.193495330719008    
C         5.20053860055595         2.87001596039007        0.314175751925904    
H         5.93785512458316         2.08972842409462        0.196213241466504    
C         5.52160064450568         4.03927129165609        0.967943906380553    
H         6.50847902283892         4.18881139864624         1.37960360052016    
C         4.54764278691135         5.02713329422853         1.10995930815510    
C         4.84539238758853         6.27156368665323         1.91561444688301    
H         4.99686983410172         7.10805434645054         1.22667341659097    
C         3.38261068887869         5.84815051734435         3.87254352501395    
C         3.77579226884376         4.53067766064619         4.07165201940444    
H         4.49096718427237         4.07207719958058         3.40775461109289    
C         3.23830298843863         3.77166542628828         5.10201063785678    
H         3.54250083474708         2.74088298398510         5.20955890104733    
C         2.32235914759205         4.32615292923459         5.96943778637546    
C         1.95253628145464         5.66091009366702         5.82652771694160    
H         1.26629222467287         6.09449983424575         6.53863908987547    
C         2.46780042299572         6.42100953209968         4.79491593854949    
C         3.51675988464902         1.42407353889079       -0.810380533643124    
C         2.68020786605872         1.37335474426956        -1.92140446935129    
H         2.32678982496743         2.29682400856330        -2.35393067625444    
N         4.39229435171798        -3.51533442677033         1.78242993232730    
N         4.02736139940301        -6.51602461110205         2.01079640891887    
C         4.01589610983733        -2.41363723993123         1.16173330406339    
H         3.57592879808292        -1.64363921386589         1.78419909092196    
C         4.12763933580813        -2.23083782497941       -0.216141237671964    
C         4.67455724234120        -3.27380153176374       -0.958082621946611    
H         4.79057757335436        -3.18031216807010        -2.02820490941525    
C         5.08637296976922        -4.42306443653555       -0.305328597128820    
H         5.51955920607344        -5.24087484023131       -0.858997719051245    
C         4.92217125549525        -4.50757658514306         1.07309811516646    
C         5.25373660042283        -5.75705337098162         1.84354112520317    
H         5.68892894849260        -5.47878093790928         2.81515384716000    
C         3.94314027284867        -7.59494465741339         2.86401565477584    
C         2.65395970153812        -8.02393977470246         3.26008827348481    
C         2.51816297714040        -9.12132922755143         4.08637048249827    
H         1.54450201743420        -9.45150296037213         4.41429515139733    
C         3.64006563515330        -9.82033510615801         4.51874501772789    
C         4.89845352269861        -9.41917904036887         4.12217397913067    
H         5.77186467214284        -9.96295768470578         4.45158477107558    
C         5.05007284106843        -8.31072903309248         3.30405371929381    
C        0.619385070737809        -3.78298461301708        -1.07708045111682    
C       -0.213557645786986E-01    -2.64927123126843        -1.57595402144738    
H       -0.557896381764027E-01    -2.46475957290773        -2.63771528503094    
N        -2.80528420814299        0.453959038686453        -2.81001187419994    
N        -4.08610370559804         3.53925815956974        -1.70048033208172    
C        -2.14289789258362       -0.587557538316064        -2.33677186955571    
H        -2.33883513574875        -1.52960884837072        -2.83164279562091    
C        -1.26890182282374       -0.520103374250677        -1.25375850901511    
C        -1.08398084741903        0.729026583274334       -0.663578771534822    
H       -0.389371740655483        0.844400213390285        0.155968494082044    
C        -1.77985033469524         1.81605152179420        -1.15096598480933    
H        -1.66259402624748         2.79060768384263       -0.707715873886479    
C        -2.64537245875883         1.63558061937681        -2.22428763626054    
C        -3.44114373994957         2.79914891698819        -2.76785253996431    
H        -2.75449874212033         3.47997588073438        -3.28023042011266    
C        -5.28878080454330         3.09693475747202        -1.17195070213089    
C        -5.68429638455639         1.76611972814402        -1.22283161694016    
H        -5.04096587410532         1.03926364405995        -1.69060701407174    
C        -6.89699362597978         1.36503898057614       -0.688376335253595    
H        -7.18484215615880        0.327708385244621       -0.734692410895509    
C        -7.73579860787604         2.28870574880762       -0.102549907344867    
C        -7.34855033390756         3.61945985107217       -0.182627600759182E-01
H        -8.02180218474774         4.32262687590704        0.445645447064478    
C        -6.13288691665078         4.03120282692871       -0.531871424892800    
C       -0.594848599602002        -1.71235909566445       -0.727882503539538    
C       -0.543965984413895        -1.91679392801914        0.644880901023186    
H       -0.990240226278750        -1.19289638076748         1.31093094086963    
N         1.21145808794014        -3.69567560959192         4.66794701173942    
N       -0.631489105054962        -2.58324617073767         7.54025969511484    
C         1.18528384398582        -3.59993705229830         3.35217682464630    
H         2.12831734190946        -3.78070448336628         2.85339244436776    
C        0.504485615615202E-01    -3.24084932928445         2.62644749551522    
C        -1.11934934772533        -3.02067325402268         3.35433359511629    
H        -2.03964465836165        -2.77354903842033         2.84201993193501    
C        -1.10001301352851        -3.13834837776973         4.73013108057118    
H        -1.99843070854632        -2.98231385406092         5.30854637660277    
C        0.100963775703623        -3.46031592482351         5.35656617874225    
C        0.207424286476520        -3.54492727198853         6.85907823762200    
H         1.25765574497709        -3.39416072732870         7.13553882078864    
C        -1.75180974170753        -2.93854096668696         8.26659742650580    
C        -2.85778228458817        -2.05713313863327         8.30300387019686    
C        -3.96624469628843        -2.37263492020408         9.06696357281882    
H        -4.82172305563558        -1.71625492863265         9.09327930438662    
C        -4.00278871602923        -3.54652631043428         9.80915071667431    
C        -2.92320844703370        -4.40509767605568         9.79129410899091    
H        -2.94059719033543        -5.31509326562105         10.3727541331915    
C        -1.80741035104690        -4.10026438455245         9.03037877314762    
C        0.672195388534346E-01    -3.04982393070618         1.16896451882911    
C        0.654548310871361        -3.96818376977601        0.306224896321992    
H         1.11182008224714        -4.85162489458609        0.724582817446482    
H        -7.46706593422993        -2.24091876505012        -7.84277911939890    
H        -12.1266240499487       -0.160269198318413        -1.20088285865393    
H         7.74395962769358         3.27106036406243         4.55709116525109    
H         6.20746666357506         10.2976348951198        -3.99148071864292    
H         9.10007730210373        -6.07599285266789        -4.61113508969860    
H         1.89783604873407         3.73833945672273         6.77075146426141    
H         3.51368563804518        -10.6773138281908         5.16349199614090    
H        -8.69269956610002         1.98548411071339        0.293906070577531    
H        -4.87854868546294        -3.77497082256319         10.3976336275196    
C         5.35030932230693        -2.07003459049117        -4.90540851580671    
C         4.92173658464888       -0.773203539048643        -5.14630600212962    
C         5.45121061672901        0.277715457223048        -4.39739773712948    
C         6.41938784178355        0.452520875785903E-01    -3.42745641663016    
C         6.88424429853958        -1.25431664058758        -3.22763845045576    
C         6.33951844199933        -2.30425135967920        -3.95451924443722    
H         4.17251445313020       -0.541554874216001        -5.88492781286275    
H         6.80695660921906        0.862573306168111        -2.84330355693210    
H         6.69771649639941        -3.30836076054856        -3.79307857992638    
O         4.94666436555896         1.50641378237391        -4.70745951834559    
C         5.29108858822193         2.63018059426728        -3.91620368938967    
C         4.51340987848876         3.82885875419089        -4.46896445041946    
C         4.17240956260974         4.88216748380527        -3.41673080629591    
C         5.40272698641042         5.50362500581822        -2.74930136057529    
O         5.03132387566941         6.47839933713494        -1.79284659955939    
O         7.87724630955461        -1.61996666355252        -2.37206424412559    
C         8.67015924472773       -0.654175968532329        -1.71068111067044    
C         8.14834169104571       -0.298497107731271       -0.316884869399365    
C         8.10071311598253        -1.52363272730898        0.596506593861675    
C         7.88203300966145        -1.15149795995474         2.06043570965822    
O         6.64393170123411       -0.475424579430991         2.22002808612020    
O         4.87513745503231        -3.17925464306198        -5.52527590922961    
C         4.08454576033328        -3.06763651904818        -6.69742235453474    
C         3.95550628015370        -4.48131601089746        -7.26131129946455    
C         5.31727898372393        -5.02884646567564        -7.69327560875509    
C         5.34781390407100        -6.56110943555725        -7.70842924967284    
O         5.05815979591478        -7.14742727558322        -6.45649893008040    
H         5.00922169827984         2.44274649697022        -2.87256768339602    
H         6.37252837755943         2.81279064478129        -3.96358419807846    
H         5.07804192122733         4.28456358551955        -5.28393507761631    
H         3.58414641478554         3.43975503904214        -4.89077506086151    
H         3.60044540969912         5.68425610347555        -3.89052939235839    
H         3.54871759488671         4.44398368862738        -2.63566682454680    
H         5.95739408183881         4.74658574542929        -2.18814391908660    
H         6.06454671640123         5.92755121111630        -3.51238724472283    
H         9.65515215198907        -1.12475089492928        -1.61481601149473    
H         8.78137334373231        0.246717304888668        -2.32491459935947    
H         8.81624458864115        0.455460459642683        0.106432326365508    
H         7.14632914839697        0.124690443778503       -0.393879976539401    
H         7.30283944141287        -2.18824959605701        0.265028212206515    
H         9.04471663949304        -2.06820357837852        0.530829370178999    
H         7.87907026166105        -2.06316845455620         2.67730181744009    
H         8.70414676698201       -0.511005699063841         2.40615013896330    
H         3.09294099018597        -2.66199149413198        -6.45980889932481    
H         4.57477574949636        -2.40267179796829        -7.42093130378735    
H         3.55824672438131        -5.11530884688355        -6.46767114499692    
H         3.25167515740884        -4.47919076411033        -8.09414772651638    
H         5.57978610197981        -4.66636175468234        -8.68873943687323    
H         6.06260206676270        -4.66602104715337        -6.98510645188767    
H         4.55829002609027        -6.94238861536792        -8.36406571297707    
H         6.31253804630867        -6.91865873455096        -8.09154169583043    
C        -4.87084317711942         7.02289873741770         4.53991098712286    
C        -3.71324531519991         7.67615821894151         4.11504692686703    
C        -2.47684822394529         7.07917674881905         4.29724354326869    
C        -2.38872506885020         5.82149459210036         4.90350558074113    
C        -3.53630820208476         5.18981091776151         5.35189282108192    
C        -4.78602904566590         5.79027777581320         5.16387270991636    
H        -3.82616199697007         8.64113427142493         3.65037216874524    
H        -1.41211474456581         5.38039358514954         5.01150590826497    
H        -5.65558033859031         5.27824440766189         5.54399852595704    
O        -1.29707550539641         7.63422990552674         3.92475305158877    
C        -1.28399468207452         8.97463709136192         3.46086725616222    
C        0.160221630381281         9.45209449900430         3.32458116665050    
C        0.860038870085814         9.70100218308413         4.66220143765350    
C         1.22844149564016         8.39704201395996         5.36740566589896    
O         2.18117509052500         7.73733444822469         4.56086692785587    
O        -3.56353351732368         3.99494155049906         6.00219858353703    
C        -2.34310061930497         3.34710136578905         6.31500235510176    
C        -2.65234866436236         2.15370598086245         7.21748782731965    
C        -3.52863203316421         1.11302644395895         6.52265318429815    
C        -3.86700665286403       -0.690340072315006E-01     7.42773598681636    
O        -6.03704083769855         7.72009060229525         4.36701105170028    
C        -7.19908788522362         7.04607218046894         3.91638506908242    
C        -7.32159780295525         7.11126522296096         2.38823129850268    
C        -6.30581075620315         6.21536541538709         1.68353553995241    
C        -6.41102897717520         6.32056383321051        0.157506815466004    
O        -5.65800010902840         5.32938433583604       -0.510217921238170    
H        -1.77925070312944         9.02482688585624         2.48049024665055    
H        -1.82975651484343         9.61731275132901         4.16502461307043    
H        0.722596210039621         8.70107094602068         2.76882331506490    
H        0.146364782239438         10.3796171537920         2.74985065801189    
H         1.78011892050226         10.2587449289597         4.47926795458057    
H        0.222900886680344         10.2923594203743         5.32257983683202    
H         1.65699321145836         8.60794445548864         6.35930776841658    
H        0.334133174366493         7.77933336686861         5.49170680867470    
H        -1.84799916373620         3.01731215188949         5.39213320035078    
H        -1.67430906020801         4.04001678797104         6.84266597252794    
H        -1.71081453621135         1.70111493783549         7.53217368018280    
H        -3.16854545305804         2.52012983725769         8.10708849532736    
H        -4.46003681242221         1.58675054978902         6.21118711852445    
H        -3.02546835827421        0.737115533795497         5.63144040458373    
H        -4.15868153495730        0.297279488211733         8.42096107131063    
H        -4.70861221408827       -0.632470363502185         6.99883213080597    
H        -7.21409053467199         6.00549985018600         4.25216446602723    
H        -8.03972098452149         7.57695650627994         4.37377793859563    
H        -8.33465335202974         6.80925344434474         2.11376789958499    
H        -7.17950840180836         8.14793318581073         2.07655458093682    
H        -5.29242332965380         6.48743991616592         1.98593147187692    
H        -6.47154828507494         5.17626579673350         1.97520988084395    
H        -7.46050495297831         6.28488536730002       -0.161404092346703    
H        -5.98443232837433         7.26799562747792       -0.185265081741518    
O        -2.73907817330122       -0.916736188382913         7.53151410337481    
C        -2.23779694391785        -5.87102103275244        -4.25507484994001    
C        -1.59259643935805        -6.77997884697195        -3.41930379490003    
C        -1.66594484660179        -6.64294784124881        -2.03961465792771    
C        -2.41959649737632        -5.61492575062647        -1.47604042631653    
C        -3.08558478405796        -4.73011816095393        -2.31322588766297    
C        -2.98592729396806        -4.84371453530726        -3.69867969037860    
H        -1.01522970074070        -7.58393179891816        -3.84373039425404    
H        -2.47366996158260        -5.49683263272031       -0.407524589227771    
H        -3.50843087443825        -4.11453230659190        -4.29465749111118    
O       -0.961266796400430        -7.56004652268909        -1.32053109978587    
C       -0.988944846621381        -7.50110409337250        0.941889591316690E-01
C       -0.146957906999173E-01    -8.55435269748224        0.618031881351909    
C       -0.156624218549269        -8.82030281053595         2.11672167728741    
C        0.285633142021626        -7.64150529771921         2.99401628781422    
O         1.62006759648252        -7.24601630386853         2.77590241230571    
O        -3.86956914241811        -3.70111206012394        -1.89124634216251    
C        -4.18077945552323        -3.54239783648905       -0.520986195186894    
C        -5.44284458665301        -2.68559823263718       -0.445272501634906    
C        -6.67102372133578        -3.50118840677995       -0.848491576741511    
C        -7.92765112346913        -2.65010178615794        -1.00206205821131    
O        -8.18583630052987        -2.00175855300302        0.225028893372122    
O        -2.07973225593477        -6.06753482600360        -5.59024297044693    
C        -2.70319862264150        -5.15186819315779        -6.47872783764365    
C        -2.43715871039747        -5.61916445498246        -7.90790778238040    
C        -3.32969096673648        -4.91173208933909        -8.92884196901152    
C        -2.92195938994954        -3.46170867557242        -9.22165472148128    
O        -2.91695231664152        -2.59531492791885        -8.10785975477298    
H       -0.696043989690156        -6.50136183146177        0.435612994294805    
H        -2.00672506284005        -7.71422136172492        0.455148765856408    
H       -0.204146102765114        -9.48037892307873        0.719790606496369E-01
H         1.00556823854305        -8.23952712872069        0.393754961056281    
H        -1.19596801554204        -9.05108421108935         2.35946439004933    
H        0.452293126699557        -9.69148386894110         2.36352844652183    
H       -0.305416899318393        -6.75216926528569         2.75614395742816    
H        0.119843259869753        -7.87957377297960         4.05284757271112    
H        -4.36516738371662        -4.51494393655999       -0.487386894943463E-01
H        -3.34186832457738        -3.05233490168230       -0.688099786263027E-02
H        -5.56715826486948        -2.30123564241981        0.566110062234427    
H        -5.31855919242380        -1.84163012365702        -1.12514286017094    
H        -6.47865713515753        -3.99236693543623        -1.80392609980159    
H        -6.85859548569588        -4.26808324565284       -0.938324720767798E-01
H        -7.78673938366485        -1.90685901438099        -1.80058212288804    
H        -8.77192033803093        -3.29899341673825        -1.27466203073714    
H        -3.78658440034083        -5.13653351982793        -6.29360723036605    
H        -2.30406050552558        -4.14478822584679        -6.31736621484927    
H        -1.38535680410929        -5.46336058841548        -8.15181634210697    
H        -2.63490736016311        -6.69267468107502        -7.94587123467199    
H        -3.27753180946334        -5.44958066003385        -9.87765569093307    
H        -4.36244109574795        -4.94625494683133        -8.57815552474941    
H        -1.88268409068421        -3.44442854659225        -9.56554526393244    
H        -3.55275263724224        -3.05541374615470        -10.0237887555497    
H       -0.962035239121304        -4.77093307114030         9.04133449965653    
H         4.98285961784194        0.552565390065940         6.33160013971891    
H         6.03883945148667        -8.00090284049510         3.00482319145979    
H        -2.90142702051271       -0.458237064053406        -4.96842054581570    
H        -1.28501495169430        -1.48833328628022        -7.18269026943687    
H        -7.64142626010394        -1.19674344789457         2.16088606841204    
H        -7.97352056257499       -0.541476005228813E-01     4.43263202472776    
H         5.11436711183117        -1.67189181276210         3.41626543297916    
H         4.00567492954493        -1.38896332578693         6.12114364106371    
H         2.98905182157269         6.82664527883133       -0.713993110440089    
H         1.85098391487384         9.02012512185022        0.244604382021563    
H         4.20073070213023        -8.40251571483904        -2.95627158226143    
H         3.19363042152798        -7.36905165349940        -5.49737414786180    
H         3.11755358660395         7.28630069091430         2.51403980847656    
H         5.78506805643507         6.10802198946463         2.45751822552384    
H         3.19715944168155        -5.94138483583208         2.04722171561545    
H         5.97510174402193        -6.36337646571796         1.28682102098694    
H        -4.07214350691876         4.54375802260185        -1.80579137008831    
H        -4.16313283112465         2.41836680740230        -3.50365154794940    
H       -0.763433968307419        -1.72276299352069         7.02692250285795    
H       -0.717404321149712E-01    -4.55556926928896         7.16888410596768    
