# Supplementary material for: Synthesis of covalently linked knotted cage frameworks
Source: Nat Synth. 2025 Jun 25;4(10):1270–7. doi: 10.1038/s44160-025-00822-7 (PMC12513843; doi:10.1038/s44160-025-00822-7)
Supplement: Supplementary file 5 — Cartesian coordinates of structure 6. [file 44160_2025_822_MOESM5_ESM.xyz]

   528
 
N         7.94542066087138       -0.337697590297117         1.19512944943634    
N         9.40762378577869         3.00543863604252         1.44220164834047    
C         6.90284583556817        -1.03444576597078         1.60068276383628    
H         6.79231427964888        -2.00082421389239         1.12589301662437    
C         5.99319413953434       -0.599774773771288         2.56942692235278    
C         6.28958680658095        0.615757508657153         3.18736735998612    
H         5.64522933907680         1.01719171020604         3.95431123004010    
C         7.40276366136865         1.33367995630612         2.79069768891548    
H         7.64455331086566         2.27162520797234         3.26465298956555    
C         8.19203470996597        0.841474859791965         1.75853492718457    
C         9.38289261793268         1.59010067150889         1.19855258616177    
H         9.39934978482913         1.42749176681524        0.116608731254591    
C         9.73567840575162         3.58490914300786         2.64688158544713    
C         10.3741016121754         2.90802288397625         3.68203183138461    
H         10.5828160799722         1.85412498595491         3.58539453721861    
C         10.7455083918129         3.56536858391421         4.84384915459892    
H         11.2424412130767         3.01564711899563         5.63000344382214    
C         10.4796729360228         4.90999439185553         4.99667021498842    
C         9.83782880737158         5.60719360454018         3.97944559702870    
H         9.63030291035854         6.65688422474754         4.11695327325560    
C         9.46641667340948         4.96486823222707         2.81429630749681    
C        0.649323251996618E-01     2.11216721348377         4.64728128008797    
C        -1.00846339477650         1.25203714267987         4.84204800080892    
H        -1.09886469604519        0.716393704753403         5.77281351423148    
N        0.360778403730251E-01    -1.32471442379939         6.57853293088109    
N        -1.28983227960265        0.139934230371438         8.73184428816969    
C        0.816354355979742        -1.55785907128099         5.54109360075094    
H        0.314824276715299        -1.63074159187456         4.58370121665634    
C         2.20310495962093        -1.68199390824310         5.60965911301707    
C         2.78173324842141        -1.51872682087141         6.86612497066878    
H         3.85162894913906        -1.59462875992923         6.99011702976384    
C         1.96716015623658        -1.27114004138781         7.95681159293043    
H         2.39513934440054        -1.14640920150180         8.93840786069212    
C        0.588894834757052        -1.18583657129791         7.77836997437680    
C       -0.342202160147851       -0.924967247549450         8.94547624519315    
H        0.264349291035451       -0.669880143633683         9.82174769600567    
C        -2.55540546435634        0.834872306163291E-02     8.19941450930116    
C        -3.27648398058820        -1.18068726710872         8.20757134107429    
H        -2.81731629037563        -2.08296205741382         8.57776380251653    
C        -4.58288707726853        -1.23366983650394         7.75220071269946    
H        -5.11916455652129        -2.17070036333062         7.76964889011656    
C        -5.19871290048216       -0.962208431133930E-01     7.27579215281767    
C        -4.50133548706627         1.10439107000322         7.25318684038067    
H        -4.99758984450031         1.98227028738585         6.87118933029691    
C        -3.19932615153977         1.17114332627442         7.70774192780950    
C        -1.94808204918649         1.04508309353635         3.83426994782034    
C        -1.82375004450033         1.74805875203748         2.63613376412607    
H        -2.52292881714229         1.56247896898120         1.83253460078381    
N        -1.04639478704360         1.79472324743092        -3.54839143464038    
N        -2.99349658954552         3.25662870840420        -4.87877261365103    
C        0.343785580307712E-01     1.41069954385219        -2.89401537261395    
H       -0.376110647448092E-01     1.44627958028333        -1.81394164375022    
C         1.20092869620663        0.967007795591915        -3.51217374937213    
C         1.18935899533366        0.920572334776776        -4.90682273329611    
H         2.07526285655378        0.606135575387074        -5.43996620422124    
C        0.550391197165514E-01     1.30722048907243        -5.59431683872126    
H        0.242182318931801E-01     1.27867392410830        -6.67250167987636    
C        -1.05474204830802         1.74956933652814        -4.87580318705737    
C        -2.31343143904947         2.17739054931219        -5.58011892048902    
H        -2.06666281447208         2.47555121128819        -6.60701968479955    
C        -3.65023300014878         4.24090256852560        -5.60337358303917    
C        -3.48695924352036         5.58292005148977        -5.27503548529862    
H        -2.84366676541659         5.83669736609389        -4.44702849027118    
C        -4.10869796725072         6.58698089019763        -5.99497051297016    
H        -3.93117369127117         7.62040140506311        -5.73534210762000    
C        -4.91973908956170         6.26299774311576        -7.06423890269455    
C        -5.14602527273422         4.92993209802558        -7.37525894878422    
H        -5.79566009480165         4.68995851699626        -8.20330306525157    
C        -4.54749662519508         3.91540478045315        -6.64494930806139    
C       -0.763914134200512         2.62861204804693         2.43377065992415    
C        0.176734850180208         2.80035824583865         3.44615454098844    
H        0.999557977733542         3.48605833543025         3.31006253280906    
N        -5.16060843637539       -0.843491885770009         3.46635569244010    
N        -5.53125392592438        -3.80540811499782         2.67465562560190    
C        -4.26021871790452        0.121191822080410         3.43849263722608    
H        -4.57882974739312         1.02682515397484         2.93684668536268    
C        -2.98809349056009        0.189996520776610E-01     4.00301545467305    
C        -2.71893535159002        -1.15320733471217         4.71316616190785    
H        -1.78275881855647        -1.27958586652131         5.23052849056446    
C        -3.65692948922510        -2.16506530573410         4.74115601145120    
H        -3.45808195251600        -3.08660450988675         5.26735787909895    
C        -4.86126329536202        -1.98739235541574         4.06849526853332    
C        -5.82987520597586        -3.13186989738193         3.93305795330984    
H        -5.71096099605690        -3.81709832751697         4.78679353097597    
C        -6.42144922765048        -4.68747738483873         2.08074689849046    
C        -5.93550857723165        -5.88871995850061         1.55773508600100    
H        -4.87725978480737        -6.09928644303470         1.65135630578781    
C        -6.76465630681734        -6.80301432321955        0.938850231116480    
H        -6.35267318989150        -7.72282014127395        0.548421773642181    
C        -8.12060373895523        -6.54536336303628        0.838823460576840    
C        -8.61669985897624        -5.34431207423685         1.31358658215090    
H        -9.66654894732280        -5.10861425103952         1.22017072545562    
C        -7.78958728629280        -4.40083547509635         1.90651537164691    
C         2.95948755332786        -1.92670584348384         4.37609370703937    
C         4.13894055354588        -1.23965792301729         4.11314774357616    
H         4.54550121111343       -0.592851452459824         4.87499186221287    
N         3.46641260690119         2.23504032410284         6.14210473436454    
N         4.28101219956185         2.19922577272710         9.68162825576094    
C         2.46311475868875         2.13746342600921         5.29145924898532    
H         2.74259167403729         1.96458473310736         4.25993753657856    
C         1.12149403972186         2.24419338936523         5.65990166877066    
C        0.856373454709386         2.46132641729431         7.00825010195398    
H       -0.164531214884175         2.58432036306527         7.33823378271957    
C         1.90773653886056         2.55888437235935         7.90406100225413    
H         1.71058803131809         2.73750896985897         8.95078450227775    
C         3.21077037380442         2.44543446616689         7.43023991272711    
C         4.43805587225570         2.60240646816490         8.30281810797377    
H         5.23867049722920         2.02520020710246         7.84131416715782    
C         4.20941737196430        0.872264734839867         10.0683008739265    
C         3.33766312702413        0.516660193235670         11.1035301054816    
H         2.71798435376230         1.28684145024721         11.5444110788043    
C         3.25156910550000       -0.777761083511235         11.5761982097158    
H         2.56692366649455        -1.01056558130754         12.3790676878567    
C         4.02519352115897        -1.77417415850767         11.0054503275157    
C         4.91411238603852        -1.44182046380842         9.99728843970513    
H         5.54203617084295        -2.19276234662763         9.54352052163527    
C         5.03696683273532       -0.138070465774226         9.53972375869212    
C         4.78013148448732        -1.36462427739326         2.88197824310099    
C         4.22178197957175        -2.20645179633456         1.92283741979486    
H         4.67903305433834        -2.30399724051983        0.950245524420598    
N         2.04027635374487        -4.30479959375451        -1.11518320726353    
N         1.90649819622853        -5.96724073466664        -3.23388786449397    
C         2.41054129620217        -3.49146722042584       -0.144501552125397    
H         2.58008758386946        -2.46192255409913       -0.436761090003720    
C         2.56899493440328        -3.88512341989749         1.18118207398151    
C         2.25526724890230        -5.21043144718170         1.48389943191837    
H         2.33353043120514        -5.56636632849491         2.50215414293444    
C         1.87443072241595        -6.06581959230008        0.470326974605235    
H         1.64003229449354        -7.09903788163064        0.674316774689281    
C         1.80248388267268        -5.57935747259736       -0.834907403784838    
C         1.43746617722845        -6.49002781230083        -1.97076595157016    
H        0.349185789529431        -6.59362915103203        -2.00988777576248    
C         1.71633246995840        -6.63038990333259        -4.42927709433553    
C         2.71918877621859        -6.55203988441825        -5.39640648552561    
H         3.60909994657869        -5.99162326965970        -5.15016184523740    
C         2.59548134382663        -7.15828075666052        -6.63180491721426    
H         3.39453952043574        -7.08146898287961        -7.35554344898308    
C         1.45639244737870        -7.88111362881963        -6.92791119534370    
C        0.430272345765725        -7.95081103754535        -5.99682987763606    
H       -0.459687402269408        -8.51045074736245        -6.24303759573530    
C        0.527732496838297        -7.31491830422687        -4.76938388584722    
C         3.08225006664470        -2.95370530376882         2.19596015969764    
C         2.45302333146871        -2.80793562571091         3.42459122623882    
H         1.56141159723430        -3.37970085557297         3.63526532125035    
N         1.06294842392861         3.99629824021699       -0.487320543737514    
N       -0.401674223734104         5.84281756842512        -3.25811459793219    
C        0.752359171876907         3.43445168557554        0.661546109518213    
H         1.59284494442190         3.03959536270866         1.21582775069995    
C       -0.549484393056461         3.30451236376515         1.14760477476549    
C        -1.56382716129738         3.82216179665579        0.345249054271180    
H        -2.59327076216653         3.76309664625403        0.668213271479287    
C        -1.24356348776139         4.42348086668307       -0.860819999887751    
H        -2.00948915073530         4.83804815788133        -1.49556079923937    
C        0.895446456315068E-01     4.48695504263171        -1.24865862818054    
C        0.575630526959107         5.04801233978069        -2.55628643919340    
H        0.852256817047413         4.19503990009041        -3.18317395327342    
C       -0.221490615860438         6.14071262824377        -4.60240687906929    
C        0.257658886594725         5.22109536398531        -5.52957369320164    
H        0.573494864900227         4.24124982370647        -5.20443118807643    
C        0.332052071770748         5.53848331271646        -6.87407835619504    
H        0.706458124845578         4.80548123087384        -7.57405603200653    
C       -0.681066241662067E-01     6.78291625139022        -7.31794498702156    
C       -0.542483847983888         7.71846960226527        -6.41091170484253    
H       -0.847669543269903         8.68999256117257        -6.76897923733515    
C       -0.623349982812755         7.41157373264186        -5.06502581291302    
C         2.39502687932500        0.596837897422894        -2.73815665422955    
C         3.12107777783353       -0.545321109238951        -3.05960597720615    
H         2.78570089347328        -1.17524716000498        -3.86890251878391    
N       -0.609223527266866        -1.85133094874778        -6.30890074409597    
N         2.59857109483397        -1.54027389088157        -7.52413179382421    
C        -1.28446758232278        -1.85604429901474        -5.17487247098921    
H        -2.27676219316564        -1.42759861771019        -5.23375328370900    
C       -0.791793204334146        -2.36703148673128        -3.97253998611234    
C        0.473878627245984        -2.95629347567530        -4.01718282022564    
H        0.912086037131856        -3.38438347056923        -3.12735983970077    
C         1.17406504017412        -2.97425170214587        -5.20881745042009    
H         2.15060787102732        -3.42781325704123        -5.27093792422975    
C        0.607163414353562        -2.38464931014088        -6.33372832721908    
C         1.36538101730034        -2.28350624485207        -7.63876439242223    
H         1.58208434488176        -3.28452853564573        -8.01803655549701    
C         3.81920603184117        -2.04469687686393        -7.14499136583676    
C         4.14539991682906        -3.39744436520879        -7.20788499769473    
H         3.39477412991496        -4.11592393337601        -7.49638395828502    
C         5.42487146907325        -3.84082661406460        -6.92263112600880    
H         5.64902862747535        -4.89529634127996        -6.98750565976949    
C         6.40983992274950        -2.94224896100965        -6.56978610919529    
C         6.10839477621882        -1.58886600528891        -6.48969298051943    
H         6.89087578986368       -0.898298539556857        -6.21872106570955    
C         4.83392479299277        -1.13241639207219        -6.76115678534568    
C         4.27274536007127       -0.883981086091779        -2.35335585155660    
C         4.71598837014209       -0.361855940951427E-01    -1.33843927882998    
H         5.61137846484775       -0.273073184851505       -0.781865426493454    
N         4.21281183940018         2.85087267972133         2.28634244550006    
N         4.32484235646717         4.95029476211894         4.03197531802282    
C         3.89998394615168         2.00021973208125         1.32508334293783    
H         3.15819250305546         1.25035735576639         1.57966257847757    
C         4.46378694720473         2.02124702630680        0.538305274116418E-01
C         5.44858871086893         2.97623566444998       -0.184346567494863    
H         5.92740502145574         3.03445208264060        -1.15173135704293    
C         5.78559351307190         3.86295234508246        0.820744073811225    
H         6.53790929173008         4.62054515180883        0.665426123946093    
C         5.12640796905875         3.78218737265543         2.04505754506143    
C         5.45444069570464         4.75022714467669         3.15338389400210    
H         6.32062940303652         4.35142209189279         3.71282730976097    
C         4.19567645437624         6.05149166605107         4.85182864089093    
C         3.66410405937479         5.87847281533551         6.13293698118020    
H         3.40185831015264         4.87710861825167         6.43886727754907    
C         3.45281023764080         6.93758799631619         6.99332246788751    
H         3.03507052661952         6.75915034907005         7.97369154472465    
C         3.79039131024014         8.21887569266164         6.60002502178925    
C         4.29000719210526         8.42457298895872         5.32433132687570    
H         4.53648847579656         9.42733620631131         5.00638047889193    
C         4.46857348691398         7.37311927761385         4.43697688961418    
C         3.99870728728905         1.10489528536163        -1.00835632707160    
C         2.83023790070015         1.41030999810379        -1.69544856740724    
H         2.28593802453087         2.30770264202153        -1.43902391630877    
N         4.84390931307993        -4.44911984735000        -3.25690085170261    
N         6.52805104469242        -6.81252438873747        -2.22096091517634    
C         4.28385616754597        -3.27870847306701        -3.02450895722813    
H         3.20804241320166        -3.26058121179554        -3.10493003978123    
C         4.98718761529770        -2.13247516151307        -2.64769260698513    
C         6.36962702984285        -2.26052659450205        -2.52151805334513    
H         6.97914892442494        -1.41122190020003        -2.24627348975387    
C         6.95997058573115        -3.48834118125454        -2.76017920794210    
H         8.02921611445272        -3.60946763713632        -2.66677769148808    
C         6.16188191821389        -4.56652843683830        -3.13176963738908    
C         6.74843840497601        -5.94047110162392        -3.35546233496227    
H         7.82928182158603        -5.85612205485373        -3.51377443667412    
C         5.46360278641553        -7.67610899615823        -2.08319230946347    
C         4.80487940249304        -8.27290752675795        -3.15453795819932    
H         5.07066178963757        -8.01276677825117        -4.16609235083056    
C         3.81310737059036        -9.21677388774643        -2.95191047786723    
H         3.31728041857954        -9.65540229080939        -3.80561481592217    
C         3.45725256231488        -9.59045272256413        -1.67107347558000    
C         4.10727650100398        -9.01905918620488       -0.584277266913814    
H         3.82620855018961        -9.31168802581639        0.416629687415777    
C         5.09727653835719        -8.07439103987765       -0.776110534859636    
C        -1.54000221888529        -2.26380543683433        -2.71310475028769    
C        -2.39450258110078        -1.19017287141567        -2.47890615710370    
H        -2.54613262868019       -0.449017044496625        -3.24602709945809    
N        -5.89792074734350        0.952100637589177        0.716728002613580E-01
N        -6.68098752852563         4.39806219070803       -0.790146520937898    
C        -5.09399555149712       -0.462754188254366E-01   -0.237247928380198    
H        -5.38079086348881        -1.00980322570262        0.162698952639206    
C        -3.95061027361612        0.896051402012735E-01    -1.02714346117634    
C        -3.70885710464771         1.35088996186862        -1.57251027012776    
H        -2.85549249740943         1.52206609730871        -2.21215267277004    
C        -4.56103927552053         2.39596690221731        -1.26294718115411    
H        -4.39492130063086         3.37477296728991        -1.68592228934087    
C        -5.62688011009784         2.16425811284035       -0.400612786407038    
C        -6.52733830170891         3.27606457780815        0.968010875768264E-01
H        -6.11128682663174         3.65569578190662         1.03791948703178    
C        -7.31433698736415         4.30290785595670        -2.01272563619887    
C        -8.18535668145802         3.27457253030559        -2.34962551190507    
H        -8.34612075150642         2.46075775106209        -1.66030903240297    
C        -8.86164552635694         3.28568318861953        -3.55948691627203    
H        -9.54522201126301         2.48200528271002        -3.79397967822534    
C        -8.66472902364066         4.31667430371944        -4.45414888163959    
C        -7.79227367280438         5.35290150911023        -4.14111417886800    
H        -7.64993643157439         6.14846188299572        -4.85524709615058    
C        -7.12006005995817         5.35845364332282        -2.93457290498092    
C        -3.05642386206082        -1.04905424963401        -1.26366154132113    
C        -2.84328445466456        -1.99103097543405       -0.261158017621614    
H        -3.33178297699259        -1.88147252471413        0.696966227182265    
N        -1.53861982058055        -6.36040753571979         1.21476906408988    
N        -2.07134662134322        -7.44371177153605         4.22793551281257    
C        -1.80174903382292        -5.43030500754078        0.317516188092292    
H        -2.07061610671472        -5.79014539038987       -0.666049581132428    
C        -1.76056081678268        -4.06150714224704        0.577507242157492    
C        -1.45850875320023        -3.67688947806569         1.88270146215105    
H        -1.41693351843084        -2.62709110953694         2.13984587173872    
C        -1.18589080837881        -4.64806656972715         2.82805115071891    
H       -0.940904974852533        -4.38078666774646         3.84421647926701    
C        -1.21078621137142        -5.98705936450970         2.44725971084870    
C       -0.910931816468855        -7.09568659324499         3.42763398749318    
H       -0.625791927118956        -7.99069411020436         2.86907003095314    
C        -2.60744939591101        -6.63766601055793         5.21839160609450    
C        -3.99298971683792        -6.64916003190993         5.38982549620062    
H        -4.59310321369334        -7.21488673386113         4.68914992043630    
C        -4.61380228174968        -5.97506050455732         6.42452289624046    
H        -5.68798165861145        -6.02259205687951         6.52975011241531    
C        -3.84997993431779        -5.24239686431685         7.31061203151586    
C        -2.47239866979715        -5.19889471081422         7.15586924733335    
H        -1.89357217148515        -4.62422583397513         7.86050087245715    
C        -1.83337342395510        -5.89084419548566         6.13818347623439    
C        -2.00577152957117        -3.07728797222323       -0.484025995067925    
C        -1.37073053292560        -3.21689501518373        -1.71252503534122    
H       -0.724062121441849        -4.06450751063763        -1.87752127266906    
H         10.7634538929760         5.42910174779043         5.89974451153241    
H        -6.21405663303152       -0.130278725749343         6.91090103698955    
H        -5.39009225748641         7.03546247760688        -7.65524598827289    
H        -8.78402805939410        -7.26142172279577        0.377363294816536    
H         3.95054208338415        -2.79471087378067         11.3505900462987    
H         1.35119932791716        -8.38496756374845        -7.87744699568846    
H       -0.125694032136718E-01     7.03633201289402        -8.36602866531506    
H         7.41245086717632        -3.27883649571693        -6.35214692577407    
H         3.65756593382685         9.05696182736108         7.26734171787062    
H         2.68294995226336        -10.3250230303388        -1.50580395209836    
H        -9.18778679173079         4.33234711051081        -5.39922235068217    
H        -4.31178641398766        -4.70978311009742         8.12794520643537    
C         5.52591145809310         5.64066856125065        -3.75377099551297    
C         4.32554338972552         6.31813515590738        -3.87014504917087    
C         4.22568112649040         7.63518247850980        -3.40913289478142    
C         5.33140450617604         8.26826963649309        -2.87256264223184    
C         6.54856119175479         7.58597903694878        -2.77490472118980    
C         6.64520863153539         6.27547214685716        -3.20312727230609    
H         3.44887974623158         5.87447644106135        -4.31109551721062    
H         5.30542498636941         9.28897213408210        -2.53054490394281    
H         7.55912530358959         5.70938137877713        -3.14160400152120    
O         2.99390051877846         8.20032198049618        -3.52574958862574    
C         2.75296375163893         9.45306976702809        -2.90567477117815    
C         1.24281205871164         9.66485443344861        -2.84915881250401    
C        0.637402397616899         9.96843319526909        -4.22027250895700    
C       -0.860615237982573         9.65320663728893        -4.24876017521153    
O        -1.11199778696851         8.26963536114940        -4.09693795365999    
O         7.56052107910362         8.32839877096198        -2.24637349873624    
C         8.84632231432973         7.77175223913434        -2.05034254380112    
C         8.95654863359151         6.86418721559576       -0.817664023518943    
C         8.23620238126075         7.46581885317058        0.392679830232543    
C         8.80879031351671         6.98799968355752         1.72493214689346    
O         8.81857525332912         5.57436069652156         1.75933411639726    
O         5.72957648171550         4.34808781038065        -4.12893761684613    
C         4.62523822538175         3.56366157131023        -4.54792045508669    
C         5.02566660981180         2.09413098723610        -4.45542475744563    
C         6.05914071185261         1.64801192434499        -5.48971567609559    
C         5.41607449113683         1.21652842426562        -6.81426801909474    
O         4.44364482780920        0.194773359721202        -6.68983313124515    
H         3.15782154914529         9.44515508407264        -1.88683317622332    
H         3.23903888148511         10.2567670643527        -3.47565342948377    
H        0.801574643329287         8.74773863463032        -2.45595996124836    
H         1.02275383632832         10.4751084215403        -2.15218332467476    
H        0.788953275650746         11.0170193713755        -4.48062333186178    
H         1.13394502315951         9.35055850458289        -4.97184466097980    
H        -1.31576402533785         10.0366454948766        -5.17005783232314    
H        -1.36838740861809         10.1149462973402        -3.39694502360363    
H         9.48458238167937         8.64978574499524        -1.90981345890693    
H         9.18154452396985         7.24094902223336        -2.94954138016954    
H         10.0178289041729         6.73775293684804       -0.596122879848252    
H         8.54211475512155         5.87984115172113        -1.03268353574485    
H         8.32542045192096         8.55353348292738        0.369756694098590    
H         7.17493572526287         7.21823744545917        0.345904765453054    
H         8.19170266060408         7.38584834542693         2.54318522861428    
H         9.83549625465869         7.36196161541802         1.84543706086562    
H         4.33700105642669         3.83799444427107        -5.57132592269743    
H         3.77079229965759         3.73806201061721        -3.88255525802830    
H         4.13173967687655         1.48186099409544        -4.56381547187086    
H         5.42195853706290         1.92570681825430        -3.45364313023186    
H         6.75733106035329         2.46034801360395        -5.69551122230258    
H         6.62294129081063        0.814223995891097        -5.07078827309221    
H         4.86812336422143         2.06250763873469        -7.24300216580130    
H         6.19265856145662        0.910998721129319        -7.52617141163565    
C        -2.63443362983337         7.69105987649138        0.624534608191855    
C        -1.28077178617293         7.88481557191445        0.381493206366165    
C       -0.324279388037431         7.35423857954536         1.24158183499462    
C       -0.734892169619997         6.66602630434510         2.37456249482732    
C        -2.09390972355583         6.47732893327302         2.62292123345071    
C        -3.05060599577625         6.96387847335077         1.73910271129677    
H       -0.975414112176570         8.44867628449710       -0.483631159099063    
H       -0.385414006806044E-01     6.26535527075503         3.09138666976042    
H        -4.09881370517281         6.78650579340862         1.91002481820327    
O        0.973137344663636         7.56558516805524        0.893872787928441    
C         1.97726215172809         6.85302561140579         1.59720433959282    
C         3.30716945181198         6.99955567143646        0.864203754942854    
C         3.98112601494625         8.36304109038606         1.02158038954276    
C         4.31583846920352         8.71702144039973         2.47656098577428    
O         4.89468801659336         7.60409489588816         3.14122276385017    
O        -2.36852145768215         5.80027047875850         3.77383590479273    
C        -3.71004716633134         5.62806061132992         4.18977450753834    
C        -3.71793742132710         5.23768356675046         5.66791598147421    
C        -3.07791528607482         3.87547109364246         5.92418099473218    
C        -3.02905447139536         3.56944015271068         7.42574627076474    
O        -2.43625185560532         2.32550550915418         7.73922308996858    
O        -3.46615597413529         8.25338291538258       -0.290790406200742    
C        -4.87101781970417         8.11717110893461       -0.166406862343438    
C        -5.50982183922067         8.97480253351742        -1.25718880875901    
C        -5.16078222985880         8.49103656099636        -2.66968557767239    
C        -6.18043517533668         7.52974212967367        -3.27702159281598    
O        -6.24140152248165         6.33554470922327        -2.52246257168511    
H         1.71283288190364         5.78918972581399         1.63286581036279    
H         2.05404004187244         7.22181788139889         2.62710642305278    
H         3.97430457325082         6.22737863671522         1.24277912808190    
H         3.13551295781049         6.80787645627324       -0.196098351752360    
H         4.89989206891979         8.35582902180012        0.432691685946099    
H         3.32967887243263         9.14821031412043        0.635069591046731    
H         5.02008251403384         9.56112670209715         2.48985334258118    
H         3.40411443587202         9.02653669389423         2.99941707684963    
H        -4.26779576631833         6.56589769728517         4.07010782329886    
H        -4.19198141825425         4.84696609474677         3.58453065973171    
H        -3.17409722904318         6.00352943747613         6.22462251026144    
H        -4.75399709603216         5.23419628809776         6.01303022754235    
H        -3.63883818549799         3.09604076069152         5.40523987621442    
H        -2.06361742970003         3.87429719712635         5.52392467294482    
H        -4.03162019294643         3.63459215575307         7.86594064960695    
H        -2.39231267474714         4.30938209959952         7.92356305170860    
H        -5.16537651471837         7.06846793984703       -0.290109452510796    
H        -5.20233973627699         8.46927695599633        0.820180729897812    
H        -5.14718796070064         9.99588039744841        -1.12731586042743    
H        -6.59107668005681         8.97345717625386        -1.11291566392550    
H        -5.10340479516830         9.34813645862276        -3.34250561460608    
H        -4.18023441157117         8.01523369481217        -2.65113143048392    
H        -5.87789386860332         7.30282588305461        -4.30738255903701    
H        -7.17560668299112         7.99887010335105        -3.29681116038308    
C         4.67611648815082        -4.87288600202267         6.41210091410006    
C         5.43388665682185        -4.14321910138717         7.31165813364630    
C         6.53384778253986        -3.40367795741651         6.86478043093015    
C         6.87850889956550        -3.42965409234882         5.52391569374546    
C         6.16293346230453        -4.23366292553557         4.63403409081656    
C         5.05471996703122        -4.93834092239972         5.06906485119791    
H         5.20148190036916        -4.11711874725878         8.36205362103828    
H         7.70689974512588        -2.87061506465384         5.12308085804753    
H         4.46001004343136        -5.53789873366461         4.40074261738044    
O         7.21447346485231        -2.72639017452300         7.82903294865341    
C         8.20528248233611        -1.79763927404271         7.42280517066559    
C         8.95609170586403        -1.25093802910705         8.63616751619410    
C         8.10150954202705       -0.510598022105978         9.66839954586046    
C         7.22436779664263        0.602667823963172         9.08545085231397    
O         5.98638947188395        0.134859052680313         8.56142345620882    
O         6.64115655362102        -4.24068766273315         3.35462937262288    
C         6.42266424406716        -5.38056818439546         2.54051666765943    
C         7.04603062180543        -6.64131161106695         3.14683737530491    
C         7.25671921157169        -7.76952570737285         2.13982970381138    
C         5.97872391847492        -8.23958375659792         1.43942272964131    
O         5.79083931294740        -7.47658672675862        0.260542247824238    
O         3.54805341024746        -5.56624328386567         6.73862372419146    
C         3.17749096189976        -5.65247550738231         8.10547596390649    
C         1.88232785105734        -6.45933743854864         8.23308699895395    
C        0.618928130011932        -5.60006709441899         8.16376000497309    
C        0.341751166225770        -5.04546795416437         6.75856351556460    
O       -0.466784112692023        -5.89222311231878         5.96583287571086    
H         7.72674685838432       -0.984209199507178         6.86318531541525    
H         8.93620400890882        -2.29201948815125         6.76898896961153    
H         9.45685630862678        -2.08180634190894         9.13775042667993    
H         9.72324668872059       -0.574376303286064         8.25233769622782    
H         7.45928303656865        -1.22024665799095         10.1903250611083    
H         8.77418351653508       -0.687442089325893E-01     10.4064898361359    
H         7.02664406906855         1.35574194164013         9.85961908630940    
H         7.73138314726639         1.09019981060250         8.24734023833060    
H         5.35694245594088        -5.52244658954592         2.33234862576107    
H         6.92100941977013        -5.13346978634902         1.59966565762100    
H         8.01666811885047        -6.36283757941480         3.56571827189673    
H         6.42285031541442        -6.99706855917354         3.96999097189310    
H         7.96248412241248        -7.45281439502420         1.36955945157755    
H         7.69379840775288        -8.61812114859106         2.66861752587824    
H         5.11311450361306        -8.13151747387900         2.10734501598878    
H         6.07623226802740        -9.29864132503468         1.16804620003970    
H         3.98398564397319        -6.15105380099538         8.66054618658635    
H         3.03548402737243        -4.64597862544769         8.52141656357968    
H         1.86086948856458        -7.20986939496654         7.44183930630654    
H         1.89685220407206        -6.97732102247312         9.19346368669243    
H        0.712205211959501        -4.76757652061429         8.86525447534084    
H       -0.232066631553848        -6.21041815194059         8.47272731398529    
H         1.28330093090967        -4.97077697916970         6.20745205418964    
H       -0.104705873932685        -4.04512473748349         6.81297578363291    
C        -5.75409705412710        -1.43179269247229        -3.84277930558023    
C        -5.05897500567501        -2.62644314137300        -3.96252707977184    
C        -5.46359561434952        -3.75736748321960        -3.25959845469920    
C        -6.55996142029459        -3.68995563157177        -2.41456581567230    
C        -7.27397644626861        -2.49437433813352        -2.31505220545885    
C        -6.89442721898166        -1.37471701873195        -3.04358148013586    
H        -4.19589229213502        -2.68853191471356        -4.60268776420330    
H        -6.88970316381524        -4.52719771543632        -1.82123975048852    
H        -7.46972269780718       -0.467880424060190        -2.97956065617199    
O        -4.71065997374394        -4.86680124050951        -3.48247178454489    
C        -5.10594346350382        -6.11677186004887        -2.94891950775969    
C        -4.23566328192968        -7.17700995313999        -3.62604393103961    
C        -2.76402743821154        -6.98513516209417        -3.26236572400358    
C        -1.80749960169136        -7.62230254113640        -4.26812218469326    
O       -0.495406712434795        -7.30802775588762        -3.84712546575889    
O        -8.33397023786315        -2.52924751467805        -1.46154891425935    
C        -9.07177851345296        -1.34450597060249        -1.20553866658455    
C        -9.89268410617727        -1.53943768805362        0.715624868775031E-01
C        -9.11940247703182        -1.14333332451557         1.33042361386587    
C        -7.91836657942094        -2.04350029528721         1.61959504805219    
O        -8.36508205824673        -3.21462667049831         2.31615846699911    
O        -5.22257879851831       -0.377988524952979        -4.52141870412463    
C        -5.93685084194496        0.841796051289474        -4.61667973547372    
C        -7.00728021494267        0.789887387679975        -5.70987706978211    
C        -6.40009388800682        0.811127440014217        -7.11509935647714    
C        -5.96219498890796         2.20949668373435        -7.55412630632728    
O        -4.78372976265828         2.58175479351665        -6.86657761247009    
H        -6.16592469903969        -6.30468857165334        -3.16370476188619    
H        -4.96103097611671        -6.12825805197118        -1.86000228888730    
H        -4.36078564310418        -7.06954654761630        -4.70523796014516    
H        -4.58266688960068        -8.16911371669128        -3.33533733271132    
H        -2.55055639697934        -5.91506076273590        -3.24156502683600    
H        -2.56502538560622        -7.40125888642633        -2.27300665585619    
H        -1.99678694406784        -7.20704431398050        -5.26658239926050    
H        -1.94779325575059        -8.71285912080155        -4.30497156118584    
H        -9.73257554420056        -1.14360713159713        -2.06128703362909    
H        -8.39303425786143       -0.494775943769871        -1.07293057204125    
H        -10.1914546302753        -2.58630158686050        0.131585930222492    
H        -10.7950523182107       -0.929233018563750        0.264831335657873E-02
H        -8.76009383266543       -0.118523828171771         1.22661276022100    
H        -9.78664764476833        -1.18761198510515         2.19337767453297    
H        -7.43122779823342        -2.34075966656409        0.689104413748528    
H        -7.19257522098863        -1.49985666319317         2.23553360744935    
H        -6.37799995818343         1.11673303724746        -3.65328858714349    
H        -5.18462977512518         1.58963354332416        -4.86924407752107    
H        -7.67888345693962         1.64023972089587        -5.58202564679318    
H        -7.58757827886626       -0.127836107802632        -5.58469708331526    
H        -5.54177799920809        0.138806260464078        -7.14739402602791    
H        -7.14119052596620        0.457852447695818        -7.83464074791669    
H        -5.77080041836171         2.21307184037141        -8.63797057159186    
H        -6.76773890053896         2.92296864859946        -7.33776164046724    
H        -2.40516744854195         3.64179575506964        -4.15047419039351    
H        -2.98193224423404         1.30908685927791        -5.64833165173300    
H       -0.680410948059314         6.66947294120848        -2.74068186102275    
H         1.50185113533226         5.60933722705138        -2.35335696842000    
H        -5.90474366855103         5.04288243756052       -0.811387754897912    
H        -7.50754987586486         2.85323759117722        0.332559991673608    
H         8.76133562193823         3.55340174699063        0.895842536398819    
H         10.2986371485067         1.14057728690917         1.59720681337399    
H         3.62424388395165         2.78122608765497         10.1866571304290    
H         4.73594641131799         3.65833292748995         8.29817709744967    
H         4.04644197128362         4.08474591646069         4.47747845215184    
H         5.75242130503050         5.70816412000359         2.72992573656685    
H         2.84175735683008        -5.58122617048321        -3.15952956005151    
H         1.84942026302582        -7.49121213424448        -1.76473654981059    
H         2.48533211193473       -0.558030300292759        -7.32499196506086    
H        0.725230866311214        -1.77343446465265        -8.36453946433104    
H         6.81262618845301        -6.41196310811193        -1.33701005995769    
H         6.29968383021015        -6.38790361056384        -4.24121904416102    
H       -0.867067188765140         1.03247309660434         8.52766050575815    
H       -0.889917287380750        -1.84207036582467         9.17479465979529    
H        -4.58590151136672        -4.17162927612235         2.67542831572990    
H        -6.85769409905082        -2.77580833808755         3.91463170691494    
H        -2.79694408113304        -7.86319188828513         3.65865680574630    
H       -0.101186279273554        -6.80322688527671         4.09402885982516    
