# Supplementary material for: Synthesis of covalently linked knotted cage frameworks
Source: Nat Synth. 2025 Jun 25;4(10):1270–7. doi: 10.1038/s44160-025-00822-7 (PMC12513843; doi:10.1038/s44160-025-00822-7)
Supplement: Supplementary file 10 — Statistical source data of guest displacement. [file 44160_2025_822_MOESM10_ESM.xls]

## Sheet: Source data for Fig 4c
Time (s)	Relative integration		Conversion	Relative integration		Conversion	Relative integration		Conversion	Mean conversion	Standard deviation	Mean conversion (%)	Standard deviation (%)
	Signal 1 (8.73 ppm)	Signal 2 (8.70 ppm)		Signal 3 (7.92 ppm)	Signal 4 (7.87 ppm)		Signal 5 (5.36 ppm)	Signal 6 (5.29 ppm)
0	-	No conversion	0	-	No conversion	0	-	No conversion	0	0	0	0	0
40	1	1.03	0.492611	1	1.02	0.49505	1	1.04	0.490196	0.492619	0.00242672	49.2619	0.242672
120	1	0.36	0.735294	1	0.32	0.757576	1	0.4	0.714286	0.735719	0.0216481	73.5719	2.16481
200	1	0.17	0.854701	1	0.15	0.869565	1	0.19	0.840336	0.854867	0.0146153	85.4867	1.46153
280	1	0.11	0.900901	1	0.09	0.917431	1	0.1	0.909091	0.909141	0.00826526	90.9141	0.826526
360	1	0.04	0.961538	1	0.03	0.970874	1	0.04	0.961538	0.96465	0.00538975	96.465	0.538975
440	Conversion complete	-	1	Conversion complete	-	1	Conversion complete	-	1	1	0	100	0
520	Conversion complete	-	1	Conversion complete	-	1	Conversion complete	-	1	1	0	100	0
600	Conversion complete	-	1	Conversion complete	-	1	Conversion complete	-	1	1	0	100	0
680	Conversion complete	-	1	Conversion complete	-	1	Conversion complete	-	1	1	0	100	0
760	Conversion complete	-	1	Conversion complete	-	1	Conversion complete	-	1	1	0	100	0
840	Conversion complete	-	1	Conversion complete	-	1	Conversion complete	-	1	1	0	100	0
920	Conversion complete	-	1	Conversion complete	-	1	Conversion complete	-	1	1	0	100	0
1000	Conversion complete	-	1	Conversion complete	-	1	Conversion complete	-	1	1	0	100	0
1080	Conversion complete	-	1	Conversion complete	-	1	Conversion complete	-	1	1	0	100	0

## Sheet: Source data for Fig 4d
Time (h)	Relative integration		Conversion	Relative integration		Conversion	Relative integration		Conversion	Mean conversion	Standard deviation	Mean conversion (%)	Standard deviation (%)
	Signal 1 (8.81 ppm)	Signal 2 (8.76 ppm)		Signal 3 (8.59 ppm)	Signal 4 (8.54 ppm)		Signal 5 (6.97 ppm)	Signal 6 (6.95 ppm)
0	-	No conversion	0	-	No conversion	0	-	No conversion	0	0	0	0	0
24	1	5	0.166667	1	4.42	0.184502	1	5.1	0.163934	0.171701	0.0111697	17.1701	1.11697
48	1	3.02	0.248756	1	2.53	0.283286	1	2.74	0.26738	0.266474	0.0172828	26.6474	1.72828
72	1	2.38	0.295858	1	2.17	0.315457	1	2.35	0.298507	0.303274	0.0106337	30.3274	1.06337
96	1	1.75	0.363636	1	1.68	0.373134	1	1.74	0.364964	0.367245	0.00514352	36.7245	0.514352
144	1	1.38	0.420168	1	1.24	0.446429	1	1.36	0.423729	0.430108	0.0142453	43.0108	1.42453
192	1	1.01	0.497512	1	1.01	0.497512	1	1.03	0.492611	0.495879	0.00282994	49.5879	0.282994
240	1	0.85	0.540541	1	0.86	0.537634	1	0.91	0.52356	0.533912	0.00908167	53.3912	0.908167
288	1	0.76	0.568182	1	0.77	0.564972	1	0.82	0.549451	0.560868	0.0100173	56.0868	1.00173
336	1	0.62	0.617284	1	0.62	0.617284	1	0.64	0.609756	0.614775	0.00434621	61.4775	0.434621
384	1	0.56	0.641026	1	0.53	0.653595	1	0.56	0.641026	0.645215	0.00725679	64.5215	0.725679
432	1	0.51	0.662252	1	0.52	0.657895	1	0.56	0.641026	0.653724	0.0112108	65.3724	1.12108
480	1	0.44	0.694444	1	0.44	0.694444	1	0.46	0.684932	0.691273	0.0054923	69.1273	0.54923
552	1	0.38	0.724638	1	0.38	0.724638	1	0.41	0.70922	0.719498	0.00890148	71.9498	0.890148
648	1	0.3	0.769231	1	0.29	0.775194	1	0.3	0.769231	0.771218	0.00344276	77.1218	0.344276
696	1	0.23	0.813008	1	0.24	0.806452	1	0.31	0.763359	0.794273	0.0269723	79.4273	2.69723
744	1	0.22	0.819672	1	0.23	0.813008	1	0.3	0.769231	0.800637	0.0274019	80.0637	2.74019
792	1	0.19	0.840336	1	0.2	0.833333	1	0.24	0.806452	0.826707	0.0178877	82.6707	1.78877
840	1	0.17	0.854701	1	0.18	0.847458	1	0.22	0.819672	0.84061	0.018491	84.061	1.8491
888	1	0.18	0.847458	1	0.17	0.854701	1	0.18	0.847458	0.849872	0.00418188	84.9872	0.418188
936	1	0.16	0.862069	1	0.15	0.869565	1	0.17	0.854701	0.862112	0.00743227	86.2112	0.743227
984	1	0.14	0.877193	1	0.14	0.877193	1	0.14	0.877193	0.877193	0	87.7193	0
1032	1	0.1	0.909091	1	0.12	0.892857	1	0.18	0.847458	0.883135	0.0319461	88.3135	3.19461
1080	1	0.08	0.925926	1	0.08	0.925926	1	0.11	0.900901	0.917584	0.0144482	91.7584	1.44482
1128	1	0.07	0.934579	1	0.07	0.934579	1	0.1	0.909091	0.926083	0.0147158	92.6083	1.47158
1200	1	0.04	0.961538	1	0.05	0.952381	1	0.08	0.925926	0.946615	0.0184932	94.6615	1.84932
1272	1	0.04	0.961538	1	0.04	0.961538	1	0.05	0.952381	0.958486	0.00528709	95.8486	0.528709
